# Supplementary material for: PyOIF: Computational tool for modelling of multi-cell flows in complex geometries
Source: PLoS Comput Biol. 2020 Oct 19;16(10):e1008249. doi: 10.1371/journal.pcbi.1008249 (PMC7595628; doi:10.1371/journal.pcbi.1008249)
Supplement: S1 Script — (ZIP) [file pcbi.1008249.s001.zip]

Archive with 105 entries (99 files):
- S1 Script/
- S1 Script/cell_flow_in_bifurcation.py
- __MACOSX/
- __MACOSX/S1 Script/
- __MACOSX/S1 Script/._cell_flow_in_bifurcation.py
- S1 Script/.DS_Store
- S1 Script/input/
- S1 Script/input/cell5_nodes.dat
- __MACOSX/S1 Script/input/
- __MACOSX/S1 Script/input/._cell5_nodes.dat
- S1 Script/input/cell22_nodes.dat
- __MACOSX/S1 Script/input/._cell22_nodes.dat
- S1 Script/input/rbc374nodes.dat
- __MACOSX/S1 Script/input/._rbc374nodes.dat
- S1 Script/input/cell36_nodes.dat
- __MACOSX/S1 Script/input/._cell36_nodes.dat
- S1 Script/input/origins.dat
- __MACOSX/S1 Script/input/._origins.dat
- S1 Script/input/cell17_nodes.dat
- __MACOSX/S1 Script/input/._cell17_nodes.dat
- S1 Script/input/cell8_nodes.dat
- __MACOSX/S1 Script/input/._cell8_nodes.dat
- S1 Script/input/cell3_nodes.dat
- __MACOSX/S1 Script/input/._cell3_nodes.dat
- S1 Script/input/cell29_nodes.dat
- __MACOSX/S1 Script/input/._cell29_nodes.dat
- S1 Script/input/cell11_nodes.dat
- __MACOSX/S1 Script/input/._cell11_nodes.dat
- S1 Script/input/cell24_nodes.dat
- __MACOSX/S1 Script/input/._cell24_nodes.dat
- S1 Script/input/cell30_nodes.dat
- __MACOSX/S1 Script/input/._cell30_nodes.dat
- S1 Script/input/sphere642nodes.dat
- __MACOSX/S1 Script/input/._sphere642nodes.dat
- S1 Script/input/cell4_nodes.dat
- __MACOSX/S1 Script/input/._cell4_nodes.dat
- S1 Script/input/cell37_nodes.dat
- __MACOSX/S1 Script/input/._cell37_nodes.dat
- S1 Script/input/cell23_nodes.dat
- __MACOSX/S1 Script/input/._cell23_nodes.dat
- S1 Script/input/cell9_nodes.dat
- __MACOSX/S1 Script/input/._cell9_nodes.dat
- S1 Script/input/cell16_nodes.dat
- __MACOSX/S1 Script/input/._cell16_nodes.dat
- S1 Script/input/cell2_nodes.dat
- __MACOSX/S1 Script/input/._cell2_nodes.dat
- S1 Script/input/cell28_nodes.dat
- __MACOSX/S1 Script/input/._cell28_nodes.dat
- S1 Script/input/cell10_nodes.dat
- __MACOSX/S1 Script/input/._cell10_nodes.dat
- S1 Script/input/cell31_nodes.dat
- __MACOSX/S1 Script/input/._cell31_nodes.dat
- S1 Script/input/cell25_nodes.dat
- __MACOSX/S1 Script/input/._cell25_nodes.dat
- S1 Script/input/cell18_nodes.dat
- __MACOSX/S1 Script/input/._cell18_nodes.dat
- S1 Script/input/cell7_nodes.dat
- __MACOSX/S1 Script/input/._cell7_nodes.dat
- S1 Script/input/cell39_nodes.dat
- __MACOSX/S1 Script/input/._cell39_nodes.dat
- S1 Script/input/cell15_nodes.dat
- __MACOSX/S1 Script/input/._cell15_nodes.dat
- S1 Script/input/cell20_nodes.dat
- __MACOSX/S1 Script/input/._cell20_nodes.dat
- S1 Script/input/cell34_nodes.dat
- __MACOSX/S1 Script/input/._cell34_nodes.dat
- S1 Script/input/cell1_nodes.dat
- __MACOSX/S1 Script/input/._cell1_nodes.dat
- S1 Script/input/cell26_nodes.dat
- __MACOSX/S1 Script/input/._cell26_nodes.dat
- S1 Script/input/cell32_nodes.dat
- __MACOSX/S1 Script/input/._cell32_nodes.dat
- S1 Script/input/cell13_nodes.dat
- __MACOSX/S1 Script/input/._cell13_nodes.dat
- S1 Script/input/cell6_nodes.dat
- __MACOSX/S1 Script/input/._cell6_nodes.dat
- S1 Script/input/cell19_nodes.dat
- __MACOSX/S1 Script/input/._cell19_nodes.dat
- S1 Script/input/cell38_nodes.dat
- __MACOSX/S1 Script/input/._cell38_nodes.dat
- S1 Script/input/cell14_nodes.dat
- __MACOSX/S1 Script/input/._cell14_nodes.dat
- S1 Script/input/cell35_nodes.dat
- __MACOSX/S1 Script/input/._cell35_nodes.dat
- S1 Script/input/sphere642triangles.dat
- __MACOSX/S1 Script/input/._sphere642triangles.dat
- S1 Script/input/cell21_nodes.dat
- __MACOSX/S1 Script/input/._cell21_nodes.dat
- S1 Script/input/rbc374triangles.dat
- __MACOSX/S1 Script/input/._rbc374triangles.dat
- S1 Script/input/cell0_nodes.dat
- __MACOSX/S1 Script/input/._cell0_nodes.dat
- S1 Script/input/cell33_nodes.dat
- __MACOSX/S1 Script/input/._cell33_nodes.dat
- S1 Script/input/cell27_nodes.dat
- __MACOSX/S1 Script/input/._cell27_nodes.dat
- S1 Script/input/cell12_nodes.dat
- __MACOSX/S1 Script/input/._cell12_nodes.dat
- __MACOSX/S1 Script/._input
- S1 Script/output/
- S1 Script/output/.DS_Store
- __MACOSX/S1 Script/._output
- S1 Script/README
- __MACOSX/S1 Script/._README
- __MACOSX/._S1 Script
