# Supplementary material for: PyOIF: Computational tool for modelling of multi-cell flows in complex geometries
Source: PLoS Comput Biol. 2020 Oct 19;16(10):e1008249. doi: 10.1371/journal.pcbi.1008249 (PMC7595628; doi:10.1371/journal.pcbi.1008249)
Supplement: S1 Script — (ZIP) [file pcbi.1008249.s001.zip › S1 Script/cell_flow_in_bifurcation.py]

import espressomd
import object_in_fluid as oif

from espressomd import lb
from espressomd import lbboundaries
from espressomd import shapes
from espressomd import interactions

import numpy as np
import os
import glob
import sys
import shutil
import random
import time
import datetime


# IJ September 13, 2019:
# This script is part of supplementary material S2 to paper
# PyOIF: Computational Tool for Modelling of Multi-CellFlows in Complex Geometries (Section 3.2)
# It is a simulation of a periodic bifurcating channel
# Initialisation of cells is from a prepared seeding provided in directory input
# The cells run through a bifurcating channel, which has variable width of daughter branches
# One larger cell (denoted "rare") is spherical, number of rbcs is variable
# Positions, velocities and forces of all cells are saved throughout the simulation
# The simulation stops when the rare cell reaches the right end of the chamber
# The data is then postprocessed to determine the flow in the daughter branches with respect to the rare cell position


# method for reading origins of the prepared seeding
def read_rbc_origins():
    try:
        with open('input/origins.dat', "r") as in_file:
            data = in_file.read().split("\n")
            # removes a blank line at the end of the file if there is any:
            data = list(filter(None, data))
            origins = list()
            for line in data:
                origin = np.array([float(x) for x in line.split()])
                origins.append([origin[1], origin[2], origin[3]])
            return origins
    except IOError:
        print("Reading cell origins failed. Quitting.")
        exit()


# method for setting the cell coordinates according to prepared seeding
def set_mesh_points(cell, file_name=None):
    if file_name is None:
        print("No file provided for setting mesh points. Quitting.")
        exit()

    try:
        with open(file_name, "r") as in_file:
            nodes_coord = in_file.read().split("\n")
            # removes a blank line at the end of the file if there is any:
            nodes_coord = list(filter(None, nodes_coord))
            center = cell.get_origin()
            point_id = 0
            for line in nodes_coord:  # extracts coordinates from the string line
                line = line.split()
                new_position = np.array(line).astype(np.float)
                #new_position = np.array(line).astype(np.float) + center
                cell.mesh.points[point_id].set_pos(new_position)
                point_id += 1
    except IOError:
        print("Reading mesh points failed. Quitting.")
        exit()


# definition of the parametrized geometry of walls and obstacles
# also output of geometry for visualisation
def create_obstacles():
    # A1
    tmp_shape = shapes.Rhomboid(
        corner=[0.0, 0.0, 0.0],
        a=[warmup_length, 0.0, 0.0],
        b=[0.0, x_ramp * np.rint(np.tan(angle / 2.0)) + 1.0, 0.0],
        c=[0.0, 0.0, boxZ],
        direction=1)
    boundaries.append(tmp_shape)
    oif.output_vtk_rhomboid(rhom_shape=tmp_shape,
                            out_file=vtk_directory + "/a1o.vtk")

    # A2
    tmp_shape = shapes.Rhomboid(
        corner=[boxX - warmup_length, 0.0, 0.0],
        a=[warmup_length, 0.0, 0.0],
        b=[0.0, x_ramp * np.rint(np.tan(angle / 2.0)) + 1.0, 0.0],
        c=[0.0, 0.0, boxZ],
        direction=1)
    boundaries.append(tmp_shape)
    oif.output_vtk_rhomboid(rhom_shape=tmp_shape,
                            out_file=vtk_directory + "/a2o.vtk")

    # A3
    tmp_shape = shapes.Rhomboid(
        corner=[boxX - warmup_length, boxY -
                (x_ramp * np.rint(np.tan(angle / 2.0)) + 1.0), 0.0],
        a=[warmup_length, 0.0, 0.0],
        b=[0.0, x_ramp * np.rint(np.tan(angle / 2.0)) + 1.0, 0.0],
        c=[0.0, 0.0, boxZ],
        direction=1)
    boundaries.append(tmp_shape)
    oif.output_vtk_rhomboid(rhom_shape=tmp_shape,
                            out_file=vtk_directory + "/a3o.vtk")

    # A4
    tmp_shape = shapes.Rhomboid(
        corner=[0.0, boxY -
                (x_ramp * np.rint(np.tan(angle / 2.0)) + 1.0), 0.0],
        a=[warmup_length, 0.0, 0.0],
        b=[0.0, x_ramp * np.rint(np.tan(angle / 2.0)) + 1.0, 0.0],
        c=[0.0, 0.0, boxZ],
        direction=1)
    boundaries.append(tmp_shape)
    oif.output_vtk_rhomboid(rhom_shape=tmp_shape,
                            out_file=vtk_directory + "/a4o.vtk")

    # B1
    tmp_shape = shapes.Rhomboid(
        corner=[warmup_length, x_ramp *
                np.rint(np.tan(angle / 2.0)) + 1.0, 0.0],
        a=[0.0, - (x_ramp * np.rint(np.tan(angle / 2.0)) + 1.0), 0.0],
        b=np.array([warmup_length + x_ramp, 1.0, 0.0])
        - np.array([warmup_length, x_ramp *
                    np.rint(np.tan(angle / 2.0)) + 1.0, 0.0]),
        c=[0.0, 0.0, boxZ],
        direction=1)
    boundaries.append(tmp_shape)
    oif.output_vtk_rhomboid(rhom_shape=tmp_shape,
                            out_file=vtk_directory + "/b1o.vtk")

    # B2
    tmp_shape = shapes.Rhomboid(
        corner=[warmup_length + x_ramp + l_branch, 1.0, 0.0],
        a=[0.0, - (x_ramp * np.rint(np.tan(angle / 2.0)) + 1.0), 0.0],
        b=np.array([boxX - warmup_length, x_ramp *
                    np.rint(np.tan(angle / 2.0)) + 1.0, 0.0])
        - np.array([warmup_length + x_ramp + l_branch, 1.0, 0.0]),
        c=[0.0, 0.0, boxZ],
        direction=1)
    boundaries.append(tmp_shape)
    oif.output_vtk_rhomboid(rhom_shape=tmp_shape,
                            out_file=vtk_directory + "/b2o.vtk")

    # B3
    tmp_shape = shapes.Rhomboid(
        corner=[warmup_length + x_ramp + l_branch, boxY - 1.0, 0.0],
        a=[x_ramp, - x_ramp * np.rint(np.tan(angle / 2.0)), 0.0],
        b=[0.0, x_ramp * np.rint(np.tan(angle / 2.0)) + 1.0, 0.0],
        c=[0.0, 0.0, boxZ],
        direction=1)
    boundaries.append(tmp_shape)
    oif.output_vtk_rhomboid(rhom_shape=tmp_shape,
                            out_file=vtk_directory + "/b3o.vtk")

    # B4
    tmp_shape = shapes.Rhomboid(
        corner=[warmup_length, boxY, 0.0],
        a=[0.0, - (x_ramp * np.rint(np.tan(angle / 2.0)) + 1.0), 0.0],
        b=[x_ramp, x_ramp * np.rint(np.tan(angle / 2.0)), 0.0],
        c=[0.0, 0.0, boxZ],
        direction=1)
    boundaries.append(tmp_shape)
    oif.output_vtk_rhomboid(rhom_shape=tmp_shape,
                            out_file=vtk_directory + "/b4o.vtk")

    # C1 front
    tmp_shape = shapes.Rhomboid(
        corner=[warmup_length + x_ramp, 0.0, 0.0],
        a=[l_branch, 0.0, 0.0],
        b=[0.0, 1.0, 0.0],
        c=[0.0, 0.0, boxZ],
        direction=1)
    boundaries.append(tmp_shape)
    oif.output_vtk_rhomboid(rhom_shape=tmp_shape,
                            out_file=vtk_directory + "/c1o.vtk")

    # C2 back
    tmp_shape = shapes.Rhomboid(
        corner=[warmup_length + x_ramp, boxY - 1.0, 0.0],
        a=[l_branch, 0.0, 0.0],
        b=[0.0, 1.0, 0.0],
        c=[0.0, 0.0, boxZ],
        direction=1)
    boundaries.append(tmp_shape)
    oif.output_vtk_rhomboid(rhom_shape=tmp_shape,
                            out_file=vtk_directory + "/c2o.vtk")

    # D1 center left
    tmp_shape = shapes.Rhomboid(
        corner=[warmup_length, x_ramp *
                np.rint(np.tan(angle / 2.0)) + 1.0 + w_large, 0.0],
        a=np.array([warmup_length + x_ramp, w_large + 1.0, 0.0])
        - np.array([warmup_length, x_ramp *
                    np.rint(np.tan(angle / 2.0)) + 1.0 + w_large, 0.0]),
        b=np.array([warmup_length + x_ramp, boxY - 1.0 - w_small, 0.0])
        - np.array([warmup_length, x_ramp *
                    np.rint(np.tan(angle / 2.0)) + 1.0 + w_large, 0.0]),
        c=[0.0, 0.0, boxZ],
        direction=1)
    boundaries.append(tmp_shape)
    oif.output_vtk_rhomboid(rhom_shape=tmp_shape,
                            out_file=vtk_directory + "/d1o.vtk")

    # D2 center right
    tmp_shape = shapes.Rhomboid(
        corner=[warmup_length + l_branch, x_ramp *
                np.rint(np.tan(angle / 2.0)) + 1.0 + w_large, 0.0],
        a=np.array([warmup_length + x_ramp + l_branch, w_large + 1.0, 0.0])
        - np.array([warmup_length + l_branch, x_ramp *
                    np.rint(np.tan(angle / 2.0)) + 1.0 + w_large, 0.0]),
        b=np.array([warmup_length + x_ramp + l_branch,
                    boxY - 1.0 - w_small, 0.0])
        - np.array([warmup_length + l_branch, x_ramp *
                    np.rint(np.tan(angle / 2.0)) + 1.0 + w_large, 0.0]),
        c=[0.0, 0.0, boxZ],
        direction=1)
    boundaries.append(tmp_shape)
    oif.output_vtk_rhomboid(rhom_shape=tmp_shape,
                            out_file=vtk_directory + "/d2o.vtk")

    # E1 center center
    tmp_shape = shapes.Rhomboid(
        corner=[warmup_length + x_ramp, w_large + 1.0, 0.0],
        a=[l_branch, 0.0, 0.0],
        b=[0.0, boxY - w_large - w_small - 2.0, 0.0],
        c=[0.0, 0.0, boxZ],
        direction=1)
    boundaries.append(tmp_shape)
    oif.output_vtk_rhomboid(rhom_shape=tmp_shape,
                            out_file=vtk_directory + "/e1o.vtk")

    # F1 bottom
    tmp_shape = shapes.Rhomboid(
        corner=[0.0, 0.0, 0.0],
        a=[boxX, 0.0, 0.0],
        b=[0.0, boxY, 0.0],
        c=[0.0, 0.0, 1.0],
        direction=1)
    boundaries.append(tmp_shape)
    oif.output_vtk_rhomboid(rhom_shape=tmp_shape,
                            out_file=vtk_directory + "/f1o.vtk")

    # F2 top
    tmp_shape = shapes.Rhomboid(
        corner=[0.0, 0.0, boxZ - 1],
        a=[boxX, 0.0, 0.0],
        b=[0.0, boxY, 0.0],
        c=[0.0, 0.0, 1.0],
        direction=1)
    boundaries.append(tmp_shape)
    oif.output_vtk_rhomboid(rhom_shape=tmp_shape,
                            out_file=vtk_directory + "/f2o.vtk")


# create folder structure
sim_no = 1
directory = "output/sim" + str(sim_no)
os.makedirs(directory)
os.makedirs(directory + "/positions")
os.makedirs(directory + "/velocities")
os.makedirs(directory + "/snapshots")
vtk_directory = directory + "/vtk"
os.makedirs(vtk_directory)

# channel constants (these can be changed if one wants to simulate a different geometry)
w_small = 10        # width of the narrower branch
w_large = 20        # width of the wider branch
degrees = 80        # bifurcation angle in degrees
x_ramp = 20         # x-length of ramps connecting parent branch and daughter branches
l_branch = 30       # length of daughter branches
warmup_length = 40  # length of parent channel
f_dens = 0.00015    # external force density for the fluid
# bifurcation angle in radians
angle = degrees * np.pi / 180.0
# x-dimension of simulation box is now fully determined
boxX = l_branch + 2.0 * x_ramp + 2.0 * warmup_length
# also y-dimension is determined
boxY = 2.0 * x_ramp * np.rint(np.tan(angle / 2.0)) + w_large + w_small + 2.0
boxZ = 20.0         # height of the channel can be adjusted

# number of cells (can be changed if different seeding is provided)
n_cells = 40

# system constants
system = espressomd.System(box_l=[boxX, boxY, boxZ])
system.cell_system.skin = 0.2
system.time_step = 0.1

# save script and arguments
shutil.copyfile(str(sys.argv[0]), directory + "/script.py")
out_file = open(directory + "/parameters.txt", "a")
for arg in sys.argv:
    out_file.write(str(arg) + " ")
out_file.write("\n")
out_file.write("boxX " + str(boxX) + "\n")
out_file.write("boxY " + str(boxY) + "\n")
out_file.write("boxZ " + str(boxZ) + "\n")
out_file.close()

# create boundaries
boundaries = []
create_obstacles()
# has to be larger than number of cells in the simulation
boundary_particle_type = 110

# parameters for cell-cell interactions
cell_cell_a = 0.007
cell_cell_cutoff = 0.4

# cell dimensions in micrometers
rbc_radius = 3.91
rare_radius = 7.5

# initial position of rare cell
rare_position = [rare_radius + 0.5, boxY / 2, boxZ / 2]

# create the template for rbcs
typeRbc = oif.OifCellType(nodes_file="input/rbc374nodes.dat", triangles_file="input/rbc374triangles.dat",
                          check_orientation=False, system=system, ks=0.005, kb=0.02, kal=0.007,
                          kag=0.7, kv=0.9, normal=True, resize=[rbc_radius, rbc_radius, rbc_radius])

# create the template for rare cell
typeRare = oif.OifCellType(nodes_file="input/sphere642nodes.dat", triangles_file="input/sphere642triangles.dat",
                           check_orientation=False, system=system, ks=0.007, kb=0.03, kal=0.03,
                           kag=0.7, kv=0.9, normal=True, resize=[rare_radius, rare_radius, rare_radius])

# create rare cell
rare = oif.OifCell(cell_type=typeRare, particle_type=n_cells,
                   origin=rare_position, particle_mass=0.5)

# create rbcs from seedings
rbc_origins = read_rbc_origins()
rbcs = list()

for i in range(0, n_cells):
    cell_rbc = oif.OifCell(cell_type=typeRbc, particle_type=i,
                           origin=rbc_origins[i], particle_mass=0.5)
    set_mesh_points(cell_rbc, "input/cell" + str(i) + "_nodes.dat")
    rbcs.append(cell_rbc)
    print("cell " + str(i) + " created")

rare.output_vtk_pos(vtk_directory + "/rare_0.vtk")
for id, rbc in enumerate(rbcs):
    rbc.output_vtk_pos(vtk_directory + "/rbc" + str(id) + "_0.vtk")
print("cells created")

# calculate Ht
out_file = open(directory + "/parameters.txt", "a")
# cannot use an actual rbc here because they may already be deformed
rbc_volume = typeRbc.mesh.volume()
out_file.write("rbc_volume " + str(rbc_volume) + "\n")
out_file.write("rare_volume " + str(rare.volume()) + "\n")
out_file.write("hematocrit " + str(n_cells * rbc_volume /
                                   (boxX * boxZ * (w_small + w_large) - rare.volume())) + "\n")
out_file.close()

# fluid
lbParams = {'agrid': 1, 'dens': 1.0, 'visc': 1.5,
            'tau': system.time_step, 'ext_force_density': [f_dens, 0.0, 0.0]}
lbf = espressomd.lb.LBFluid(**lbParams)
system.actors.add(lbf)
system.thermostat.set_lb(LB_fluid=lbf, gamma=1.526)
print("fluid initialised")

# creating boundaries
for boundary in boundaries:
    system.lbboundaries.add(lbboundaries.LBBoundary(shape=boundary))
    system.constraints.add(
        shape=boundary, particle_type=boundary_particle_type, penetrable=False)
print("boundaries created")

# cell-wall interactions
for i in range(0, n_cells + 1):
    system.non_bonded_inter[i, boundary_particle_type].soft_sphere.set_params(
        a=0.0001, n=1.2, cutoff=0.1, offset=0.0)
print("cell-wall interactions set up")

# cell-cell interactions
for i in range(0, n_cells + 1):
    for j in range(0, n_cells + 1):
        if i < j:
            system.non_bonded_inter[i, j].membrane_collision.set_params(a=cell_cell_a, n=1.2, cutoff=cell_cell_cutoff,
                                                                        offset=0.0)
print("cell-cell interactions set up")

# self-cell interactions
for i in range(0, n_cells + 1):
    system.non_bonded_inter[i, i].soft_sphere.set_params(
        a=0.002, n=1.5, cutoff=0.8, offset=0.0)
print("self-cell interactions set up")

# main integration loop
maxCycle = 200
steps_in_one_cycle = 100
print("time: 0 ms")
for i in range(1, maxCycle):

    system.integrator.run(steps=steps_in_one_cycle)
    current_time = i * system.time_step * steps_in_one_cycle / 1000  # time in ms
    sim_status = open(directory + "/sim_status.txt", "a")
    sim_status.write(str(current_time) + ": " +
                     str(datetime.datetime.now()) + "\n")
    sim_status.close()

    # outputting vtk files for visualisation
    rare.output_vtk_pos(vtk_directory + "/rare_" + str(i) + ".vtk")
    for id, rbc in enumerate(rbcs):
        rbc.output_vtk_pos_folded(
            file_name=vtk_directory + "/rbc" + str(id) + "_" + str(i) + ".vtk")

    rare_position = rare.get_origin_folded()
    rare_velocity = rare.get_velocity()
    # outputting information about rare cell
    out_file = open(directory + "/velocities/rare_vel.txt", "a")
    out_file.write(str(current_time) + " " + str(rare_velocity[0]) + " " + str(rare_velocity[1]) + " " + str(
        rare_velocity[2]) + "\n")
    out_file.close()
    out_file = open(directory + "/positions/rare_pos.txt", "a")
    out_file.write(str(current_time) + " " + str(rare_position[0]) + " " + str(rare_position[1]) + " " + str(
        rare_position[2]) + "\n")
    out_file.close()

    out_file_section = open(
        directory + "/snapshots/time_" + str(current_time) + "_cells.txt", "a")
    for id, rbc in enumerate(rbcs):
        rbc_position = rbcs[id].get_origin_folded()
        rbc_velocity = rbcs[id].get_velocity()

        # outputting velocity information about each rbc
        out_file = open(directory + "/velocities/rbc" +
                        str(id) + "_vel.txt", "a")
        out_file.write(str(current_time) + " " + str(rbc_velocity[0]) + " " + str(rbc_velocity[1]) + " "
                       + str(rbc_velocity[2]) + "\n")
        out_file.close()

        # outputting position information about each rbc (folded)
        out_file = open(directory + "/positions/rbc" +
                        str(id) + "_pos.txt", "a")
        out_file.write(str(current_time) + " " + str(rbc_position[0]) + " " + str(rbc_position[1]) + " "
                       + str(rbc_position[2]) + "\n")
        out_file.close()

        # outputting cell position to time slices file
        out_file_section.write(
            str(id) + " " + str(rbc_position[0]) + " " + str(rbc_position[1]) + " " + str(rbc_position[2]) + "\n")

    out_file_section.write(
        str(n_cells) + " " + str(rare_position[0]) + " " + str(rare_position[1]) + " " + str(rare_position[2]) + "\n")
    out_file_section.close()

    print("time: " + str(current_time) + " ms")
    if rare.get_origin()[0] > boxX:
        print("Simulation completed.")
        exit()

print("Simulation completed.")
exit()
