# Supplementary material for: PyOIF: Computational tool for modelling of multi-cell flows in complex geometries
Source: PLoS Comput Biol. 2020 Oct 19;16(10):e1008249. doi: 10.1371/journal.pcbi.1008249 (PMC7595628; doi:10.1371/journal.pcbi.1008249)
Supplement: S1 Script — (ZIP) [file pcbi.1008249.s001.zip › S1 Script/input/cell5_nodes.dat]

67.9171871272 7.78324951244 7.92957244646
66.0031180055 7.22098052163 4.54364189707
71.1724012237 8.63801044377 5.8998499791
69.6510322438 9.12157790552 11.1929968871
64.4817623403 7.70443422062 9.8368269143
67.7365864029 8.5594580981 7.80663553769
67.6762515941 7.56519753521 7.43342520411
67.4547513312 7.21819330316 6.97471451512
67.2486428986 6.83523761179 6.56915032435
67.0433146703 6.47420299315 6.13457012072
66.7824648552 6.24902202463 5.66227314876
66.4787928783 6.33780070444 5.14293023217
66.1988649581 6.69346929339 4.75131245176
68.4461528428 7.77995749854 7.66102392834
68.9885429142 7.64263745356 7.40283316122
69.4955719447 7.45133204737 7.15842550667
70.0218973636 7.29074395551 6.91578717336
70.5303179425 7.27353660094 6.62736173183
70.9646073947 7.56748585497 6.31955260387
71.1833774108 8.05992346533 6.05898394372
66.6115681184 7.31629593738 4.25206717144
67.2570404923 7.43768210339 4.06998165449
67.9200072932 7.58151979947 4.0044725646
68.580552786 7.74291119214 4.05350260467
69.2178618226 7.91784980977 4.2218294131
69.8123397289 8.10033484045 4.50114778468
70.3478863739 8.28487579128 4.87999682016
70.8062151928 8.46608060958 5.35127594171
71.4385275102 8.79590723816 6.50688722337
71.5952779913 8.93512562361 7.15536490349
71.6363985526 9.05081734574 7.82567349449
71.5645930201 9.1404460176 8.4976079016
71.3760025349 9.19979754421 9.15021697495
71.0794328497 9.22771334379 9.7632992906
70.6866200777 9.22436211373 10.3201971415
70.2053620729 9.18864828646 10.8020222395
69.7164610137 8.52613328298 11.1629577311
69.6446146983 7.98718885818 10.9128828952
69.4451005983 7.62827819518 10.4644017696
69.145365366 7.56947488684 9.96574004874
68.834527942 7.66157673377 9.4593619582
68.5117435555 7.78034056049 8.97444232548
68.1942006834 7.84620109546 8.45030969993
69.0424979216 9.02622928401 11.484603671
68.3970254942 8.90500088921 11.6666506951
67.7340976768 8.76115641682 11.7320661598
67.0736114941 8.59976997704 11.6830091789
66.4362359074 8.42497844903 11.5147581943
65.8418352181 8.24250136646 11.2355752074
65.3062431185 8.05786039742 10.8566589748
64.8478622057 7.87652946867 10.3854163972
64.7319426502 7.15977493156 9.85532493477
65.1588476421 6.75756506932 9.73625966982
65.6974756547 6.60377614577 9.49927486945
66.1669940062 6.75291025079 9.18451926572
66.5875312155 7.04544335933 8.87017970661
66.9778616761 7.35575371646 8.54639360352
67.4243318298 7.63129219686 8.22278612848
64.2155440643 7.54647001574 9.22968942408
64.0587150795 7.40742906499 8.58114917287
64.0176031127 7.29186383758 7.91072770265
64.0894398436 7.20228751809 7.23878657104
64.2781149384 7.14291141403 6.58623927896
64.5747579752 7.11491262775 5.97317361466
64.9675790615 7.11821500231 5.41631318479
65.4488151442 7.15396811155 4.93457398521
67.4594368338 8.49640959886 7.28605670821
67.1421106368 8.56228338186 6.76236027958
66.8195522891 8.68100739442 6.27729357848
66.5087159316 8.7731713769 5.77067287901
66.2091485796 8.71439227446 5.27200270993
66.0096307811 8.35539147284 4.8236135645
65.9377160165 7.81636600615 4.57364616864
70.922231919 9.18270670428 5.88136414134
70.49529621 9.58500101651 6.00038247534
69.9568333148 9.73884115004 6.2373391304
69.4873748815 9.58967447207 6.55194785793
69.0665993895 9.29699387807 6.86648977398
68.6758926145 8.98677446442 7.19018795794
68.2294667935 8.71149723949 7.5134622648
69.4553158129 9.6490403583 10.9852738999
69.1753752903 10.0046586261 10.5935574502
68.8716943508 10.0934778725 10.0741836799
68.6108564936 9.86841543841 9.60211843302
68.4054555627 9.50729473641 9.16758077178
68.1991653271 9.12449585874 8.76165748724
67.9776027076 8.77777533574 8.30275835056
64.4707626705 8.28264211803 9.67766746948
64.6895115919 8.77508586742 9.41697379909
65.1237750889 9.0690386489 9.10902836235
65.6318403023 9.05190149333 8.82068520915
66.158041873 8.89133206595 8.57804952342
66.6653847851 8.70005184031 8.33367474931
67.2076405022 8.56271438815 8.07543294934
68.8146355211 6.73634011451 4.80475673914
67.7742524469 6.44488104408 5.38343448849
68.6853699694 6.89696660892 5.92861607988
67.4474445718 6.40747360693 4.89886488527
67.9571071229 7.39651418107 6.9127098134
69.3449342921 6.89077259999 5.75509379241
67.6449044321 6.63297475811 5.93001516265
68.1625177555 6.62420698011 5.60349671832
68.1642498623 6.51710770769 4.94056894279
68.3785685648 7.48151465417 6.93316457071
69.2161636597 7.16350680904 6.38921471208
67.7902597804 7.05721811711 6.48811829543
68.8500738215 7.45068448485 6.89303110733
68.1106432534 6.87140195749 6.06339246795
68.4414315968 7.21173925931 6.47988661297
69.3416245369 6.84019501719 5.0736500101
68.6041738682 7.63184977987 7.24465434617
70.4989883341 7.32681078002 5.67584794904
68.1767968812 7.64593529362 7.31218988433
67.1537667148 6.30103422666 5.39474889407
70.0059828877 7.04684530082 5.51716179721
66.8886096536 6.39271876831 4.91075098539
70.7623759616 7.73082795076 5.55040576611
70.2427536229 7.40344531209 5.15771944247
68.3942615699 6.8638302005 4.43094300078
70.4016799406 7.18942056769 6.01767570621
67.0249427734 6.65848788951 4.52955519624
68.7584395953 6.66609738127 5.34284697849
69.6099872973 7.1346459221 4.8145640507
69.2152004252 6.92000732992 4.77409175203
69.9101722551 7.08569468394 6.21259787438
69.0055898844 7.049938626 4.49914389298
69.6552875556 7.22854949143 6.62536913318
70.9805324603 8.08475077739 5.66370324058
67.748594374 6.69120873987 4.47665987118
71.2491451433 7.91456506913 8.67051077181
70.7668021201 7.49573873783 7.62444220759
70.1399522946 7.65501822266 8.58025639186
71.2140941122 7.66133900435 7.2846641437
69.005726118 7.79904273324 7.91592831196
70.3364801057 7.67184948534 9.23312801576
70.1835843948 7.47565207595 7.52278716706
70.5160159821 7.55580170226 8.03039509226
71.1710258725 7.7021970046 8.00846181064
68.9765879359 7.84355613615 8.34300494984
69.6407564958 7.69769063314 9.14060235546
69.5163452211 7.65280198029 7.71352746591
69.0488432269 7.8001130859 8.80968418481
69.9953229952 7.61773018635 8.00855301567
69.4999832188 7.75775198805 8.3742474153
70.9876756624 7.87777054931 9.21003089069
68.6432727623 7.85320206599 8.58677478614
70.3075825013 8.0321989525 10.4152255083
68.5539894979 7.86818364185 8.1634431518
70.778101209 7.39743984218 6.99523185067
70.5331227361 7.86279073182 9.89850052045
71.1804866824 7.67854897276 6.7268218154
70.2887335603 8.43630945868 10.7060997427
70.7476652048 8.31138579451 10.1537137842
71.5282646756 8.19779055934 8.25263711011
70.035754926 7.78440976604 10.3155303801
71.4435217615 8.05749348243 6.87441375228
70.7724436717 7.65358047206 8.62160411881
71.133410466 8.22963332442 9.49423808116
71.2301588526 8.07075825282 9.08323217492
69.8682183193 7.64716810088 9.82213720294
71.4271674799 8.30629910289 8.87795940337
69.4195141293 7.64265192656 9.58871690172
70.0642653496 8.70846502167 10.9535288218
71.5169277317 8.06174626486 7.59689181796
67.3480795365 7.41959123933 11.2780424176
68.4493911865 7.44965683805 10.7406806414
67.471747854 7.28267124318 10.150453872
68.7264465463 7.70075782573 11.1913044828
67.9786054001 7.73411804701 9.01552929592
66.8692164819 7.04390374686 10.3627195599
68.52183244 7.5055998276 10.1554746898
68.0376900548 7.37070238713 10.5048352355
68.0371162144 7.47306910351 11.1684046908
67.5642186202 7.619029692 8.99987713206
66.9107157202 7.14617356484 9.66916209892
68.2460302166 7.6412579774 9.50854741645
67.1505663077 7.40123125741 9.07943729544
68.0090290077 7.46913323131 9.99013564586
67.5931146581 7.49475647376 9.51571806947
66.8475535258 7.20208843497 11.0271256929
67.3176120152 7.55875284275 8.67418244936
65.6376312728 6.94180689016 10.3890072894
67.7006014452 7.73509993468 8.57632618546
69.0703633001 7.5910728408 10.7296044966
66.1910644452 6.96195658459 10.5888197783
69.2363973222 7.92554159614 11.1461491583
65.2178930177 7.2097289741 10.4081656282
65.7997893817 7.26962070308 10.8431756137
67.6459647767 7.81931374353 11.5683724088
65.8077781117 6.76627997843 10.0966356293
68.9731466573 8.20540012065 11.4410887593
67.4656044776 7.2259850226 10.7816814868
66.4615572449 7.41368435103 11.2061116513
66.9064566219 7.41260372614 11.2807368544
66.3079747651 6.8324487278 9.9077038932
67.020310389 7.69455469765 11.490481886
66.5038330529 6.94309127636 9.45478297385
64.8767679084 7.38434828526 10.2112245509
68.3044153335 7.93694278855 11.5313283542
64.913452353 6.24133937981 7.41194017727
65.4565484162 6.3987244834 8.49941436909
66.0172714985 6.52472493142 7.49851305792
64.9596608717 6.44687617078 8.80539726469
66.930051823 7.33151357534 8.01230442674
65.8776820173 6.26287539758 6.8843689831
65.9830509733 6.66281723099 8.56240960685
65.6841396423 6.43911285853 8.0775186502
65.0301060558 6.28795787155 8.10026565788
66.9662916277 7.25699229983 7.59003607189
66.4861493816 6.61202295612 6.91755025306
66.5198638239 7.04557071926 8.28317590948
66.9518391049 7.05178782596 7.16272275381
66.1243442508 6.72276216224 8.04475161469
66.5346623928 6.94868136318 7.62120080953
65.2013686105 6.16450769267 6.89041835181
67.2785410932 7.33752319191 7.33198198671
65.8289327037 6.2363198112 5.64950941062
67.3235546754 7.51301006028 7.72514783267
65.4460140959 6.49466142045 9.12903602779
65.6637812739 6.14596754534 6.20734321979
64.9444887742 6.63973596786 9.33004020857
65.6915691957 6.50406520404 5.25230280045
65.2948009142 6.36151357066 5.84702311897
64.5117889713 6.48520543575 7.74639402455
66.1735249133 6.17126035765 5.79874096718
64.5544919412 6.80635146252 9.09610878826
65.4514366022 6.23854655416 7.50257845569
64.938013051 6.31862101063 6.52622807274
64.8913989898 6.26180271546 6.97129143778
66.3497283128 6.27097911315 6.29799722759
64.5986408481 6.43805272411 7.11140232952
66.7393249568 6.52894811855 6.49121142801
65.7930827539 6.76054946693 4.92127062298
64.5359115041 6.56633453627 8.41089915516
68.3060372961 8.92318753359 4.45856647
67.2049899692 8.89310344842 4.9960565756
68.1821884437 9.06000588301 5.58612420111
66.9278291365 8.6419905576 4.54532565566
67.6751031857 8.60853076566 6.72106422169
68.7849039016 9.29873331729 5.37400712031
67.1323840454 8.83712471395 5.58098966313
67.61652125 8.97202460441 5.23192981433
67.6171356483 8.86973589662 4.5682400277
68.0894370714 8.72366014801 6.73659738889
68.7433433935 9.19643807716 6.0674818364
67.407965841 8.70141044973 6.22797947496
68.5031499945 8.94133353997 6.65723948566
67.644984813 8.873594261 5.74632322403
68.0607092019 8.84792020611 6.2208299904
68.8066510903 9.14061394164 4.70958276829
68.3360825784 8.78394865101 7.06236325004
70.016496029 9.40084084213 5.34773248518
67.9529729209 8.6075672362 7.15995036803
66.5838469838 8.75159862377 5.00696742401
69.4631897236 9.38075503132 5.14803643699
66.4177581876 8.41704864275 4.59041177736
70.4361622649 9.13287483785 5.3285661524
69.8543812841 9.07308439811 4.8935914978
68.0081783243 8.52355489297 4.16810979829
69.8464445617 9.57638297809 5.64010222019
66.6809822849 8.13722758835 4.29551425312
68.1884668041 9.11670145107 4.95509970804
69.1926801342 8.92909372798 4.5306174355
68.7477363623 8.93017060496 4.45588946853
69.3463899714 9.51022732788 5.82901330009
68.6338522351 8.64829227222 4.24601176315
69.150521896 9.39952800736 6.28185474122
70.7773193597 8.95819069475 5.52552383653
67.3498141682 8.40590039251 4.20522488898
70.7407417533 10.1011593013 8.32456372863
70.1973892994 9.94376406874 7.23730571547
69.636931661 9.81785304436 8.23788863284
70.6944754406 9.89565427669 6.93121220946
68.7238747364 9.01115197201 7.72406205907
69.7763810335 10.0796498807 8.85214633713
69.6711546283 9.67969411862 7.17417422291
69.969932917 9.90342403592 7.65904963845
70.6240274643 10.0545977987 7.63634658184
68.6877589283 9.08587911872 8.14639258816
69.1680641071 9.73057253617 8.81904403386
69.1344167773 9.29689727854 7.45345541049
68.7021669858 9.29085422526 8.57379132468
69.5300488681 9.61985732958 7.69170950604
69.1196896349 9.39391694864 8.11526728512
70.4527743762 10.1779790254 8.8461734869
68.3753325711 9.00540460005 8.4043664953
69.8252414686 10.1061426926 10.0869192067
68.330343778 8.8300143263 8.01113290141
70.2080887586 9.84786559722 6.60754917939
69.9902674933 10.1965467143 9.52920300284
70.7097181286 9.70277623652 6.40652417821
69.9624672084 9.83854518577 10.4839372627
70.3593233571 9.98095878276 9.88950029273
71.1424511349 9.85730997757 7.99008197456
69.480819756 10.1711330293 9.93791868322
71.0997473903 9.53613602495 6.64046354101
70.2024963347 10.10392179 8.23387005982
70.7161595595 10.0238735746 9.21040873077
70.7628138639 10.0806871527 8.76528148418
69.3044074351 10.0716031564 9.43860227881
71.0556243482 9.90444585588 8.62513588691
68.9147824009 9.81366691689 9.24552531819
69.8611149305 9.58197673004 10.8152744262
71.1182798634 9.77621685974 7.32568276559
66.8394779066 9.60618780364 10.9318505536
67.8798063384 9.89754399786 10.3529706398
66.9688338085 9.44552045485 9.80777944255
68.2066836492 9.93499201739 10.83762943
67.6966807959 8.94611174262 8.82358353837
66.3091396127 9.4516798313 9.98124788221
68.0091862938 9.70949465444 9.80651767866
67.4915092546 9.71822743569 10.1329102247
67.4898251325 9.82541850565 10.796025495
67.2752709276 8.8612089808 8.80324878996
66.4378924636 9.17902230954 9.34718638237
67.8637422279 9.28524993106 9.24845968395
66.8038794221 8.89202647526 8.84345279871
67.5434467968 9.47111663009 9.67317359881
67.2126591888 9.13092081381 9.25670865594
66.3124240059 9.5022935815 10.662934941
67.0495849377 8.71089155136 8.49181444718
65.1551629414 9.0157628703 10.060718321
67.4767961801 8.69670240892 8.42397586338
68.5004308253 10.0414190467 10.3416806539
65.6481139289 9.29569239659 10.2192418985
68.7655913519 9.94974993586 10.8257933787
64.8917386108 8.61180222863 10.1862731172
65.4114059784 8.93917067138 10.5788127142
67.2598493758 9.47878902951 11.3056563361
65.2524560486 9.15314565996 9.71876849375
68.6292365271 9.68400869775 11.2071091204
66.8956778456 9.67635101232 10.3935811372
66.044118047 9.20794415731 10.9220588866
66.4388653397 9.42252118378 10.962522404
65.7437980554 9.25686009179 9.52377530275
66.6485147788 9.2926312501 11.2374878224
65.9985093791 9.11405089205 9.11107216488
64.6735903682 8.25786480185 10.072988534
67.9054923475 9.65135491952 11.2599422699
64.4049239763 8.42816585281 7.06571967693
64.8872347898 8.84691081851 8.11180424063
65.5137444809 8.68776013149 7.15619965161
64.4398873266 8.68130072213 8.45174427937
66.6482559527 8.54351038662 7.82054206531
65.3177307443 8.67086095862 6.50329107343
65.4700297736 8.8670367669 8.2136277011
65.137966297 8.78688726268 7.70582724671
64.4830020812 8.64050104753 7.72770239197
66.6773435245 8.4989740905 7.39355288999
66.0132740655 8.64492517195 6.59600824757
66.1373312836 8.68982022254 8.02292957544
66.6051485331 8.54241923205 6.9271179576
65.6582069835 8.72499130102 7.72783556473
66.1537884681 8.58484939772 7.36224758307
64.6664798308 8.46492814343 6.52625549575
67.0104857504 8.48939905459 7.1498637276
65.3467784149 8.3104303252 5.32120346641
67.0998548871 8.47440370373 7.57303614042
64.8759220859 8.94515766578 8.74117597819
65.1212126782 8.47986532915 5.83779056509
64.4735415569 8.66404092155 9.00965827657
65.3655144081 7.90626342435 5.03047387634
64.9066429318 8.03122213493 5.58268181911
64.1257125544 8.14489379692 7.48355759064
65.618656912 8.55827325188 5.4207950684
64.2104230641 8.28507607971 8.86209206052
64.881655595 8.68917150839 7.11470042184
64.5207609681 8.11306474386 6.2420490035
64.4239587508 8.27195938463 6.653043629
65.7859901763 8.69551916815 5.91415788115
64.2268826222 8.03639718823 6.8583496573
66.2345631992 8.69995898776 6.14767085114
65.5899083925 7.63415683902 4.78310111721
64.1370382153 8.28094738179 8.13943354803
