# Supplementary material for: PyOIF: Computational tool for modelling of multi-cell flows in complex geometries
Source: PLoS Comput Biol. 2020 Oct 19;16(10):e1008249. doi: 10.1371/journal.pcbi.1008249 (PMC7595628; doi:10.1371/journal.pcbi.1008249)
Supplement: S1 Script — (ZIP) [file pcbi.1008249.s001.zip › S1 Script/input/cell22_nodes.dat]

26.855185449 44.7987377214 8.56707757846
24.0922364443 42.0038157823 8.56471270906
26.3910006843 45.2029160253 4.68549402817
28.989993979 48.0981867886 8.61343711796
26.6915734773 44.898903873 12.4924299511
26.2271104665 45.3031227251 8.61111542243
26.5492849241 44.2906687313 8.54313138023
26.3547324695 43.7076179101 8.52793036144
26.2231608048 43.1271441044 8.52664631706
26.0598289934 42.5486648636 8.51036599261
25.7644926959 42.0430192884 8.5133034846
25.2319946729 41.7518043578 8.51118465702
24.633946913 41.7482259796 8.53396754973
26.9054803485 44.7834970758 7.97576640356
27.0500184528 44.6723776471 7.38847946571
27.222168276 44.5175027711 6.84002266391
27.3841979714 44.3918017517 6.27478074647
27.4219492444 44.3517051635 5.69182903013
27.2266020333 44.5275314858 5.14482243399
26.8504514929 44.8328008304 4.79342160809
24.1031295518 42.0762746865 7.88722748799
24.1880052883 42.2389389352 7.23087784161
24.3449988774 42.4877174866 6.61610471967
24.5674013963 42.8129312711 6.05971801116
24.8514039107 43.2079661512 5.58196620338
25.1866846182 43.6588335741 5.1961167186
25.5620532824 44.1510295987 4.91100330905
25.9678378546 44.6712760562 4.73892437456
26.8185273446 45.729775818 4.74867919989
27.2378035138 46.2361989009 4.92834873295
27.6356634264 46.7063000757 5.22029033487
28.0011027809 47.1273094978 5.61257558686
28.3212543185 47.4838204469 6.09758318807
28.5869701703 47.7660205637 6.65830201888
28.7918736112 47.9676203195 7.27625913039
28.9276996865 48.079566158 7.93496224368
29.3565261083 47.6244421566 8.58085050061
29.4819430407 47.0399657872 8.55315329579
29.311251228 46.458370987 8.52577143748
28.8818244811 46.0602685025 8.53809215931
28.3520158724 45.7760648347 8.547258262
27.8146647103 45.5213429866 8.57425714537
27.2869184669 45.2058078721 8.58220296115
28.9791321705 48.0257840047 9.29087344599
28.8942730396 47.8630782673 9.94720840436
28.7373184958 47.6142012927 10.5619480547
28.5150408558 47.2889777682 11.1182305417
28.2311372135 46.8938779853 11.5959892819
27.8958748363 46.4429634339 11.9818749646
27.520496079 45.9507586429 12.2669799046
27.1147215351 45.430512754 12.439032301
27.1403132414 44.5397497878 12.3211329778
27.4875708973 44.2640093241 11.9193247684
27.6539101514 44.1493155606 11.3470747258
27.5575190092 44.2169216178 10.7733083562
27.352936692 44.3856293139 10.2336707457
27.1192919068 44.5567216502 9.71350156358
26.9307613443 44.7129880192 9.14946517766
26.2640965788 44.3720537984 12.4292570749
25.8448286867 43.8656633595 12.2496509205
25.446960062 43.3955705628 11.9577889435
25.0814612327 42.974526216 11.5654465059
24.7612551705 42.618005934 11.0804733118
24.4954597634 42.3358529643 10.5198210984
24.2904213912 42.1342910703 9.90186783511
24.1545421692 42.0223799418 9.24316264382
25.79538548 44.8960259078 8.59594364857
25.2676578008 44.5804580365 8.60383702819
24.7302533343 44.3258162157 8.63077185965
24.2004510428 44.0416490477 8.63996765019
23.7710336509 43.6435803313 8.65228789813
23.6003100624 43.0618879567 8.62494328617
23.7257196328 42.4774742463 8.59728923365
25.9422862202 45.5620870178 4.85679245941
25.5950188315 45.8378559428 5.25865774719
25.4286325934 45.9525469082 5.83098017233
25.52498174 45.8849638367 6.40465306033
25.7295735704 45.7163039706 6.94434650922
25.9631968451 45.5452468432 7.46458409732
26.151628186 45.3889062735 8.02859243595
28.4482463236 48.3538487979 8.64417454997
27.8503083254 48.3503083071 8.66695671287
27.3178973942 48.0590848596 8.6648133308
27.0225771664 47.5534121676 8.66772954524
26.8592192117 46.9749050407 8.65146081039
26.727634877 46.3943221989 8.65018687517
26.5329988201 45.8112189131 8.63501197264
26.2321106831 45.2690266193 12.3845474351
25.8559474228 45.5743220215 12.0332113362
25.6605605671 45.7501895162 11.4862693101
25.6982371429 45.7100506096 10.9032233916
25.8602160786 45.5844707641 10.3380438208
26.032404293 45.429649025 9.789600034
26.1768632122 45.3184207001 9.20229212732
25.7783297267 42.4834020213 6.29869867062
25.8907219755 42.3014189565 7.50556159608
26.3793763997 43.1939428378 6.96152210544
25.4464753069 41.9222274289 7.5481080303
26.4239907694 43.9451383614 8.05002816993
26.5526951716 43.2634243739 6.30553941941
26.0880494763 42.7174312137 7.87806750518
26.0987485726 42.6644739099 7.26842707395
25.7193318742 42.2162884895 6.94258765384
26.5698968157 44.1333613006 7.69025543513
26.7582413197 43.7948356467 6.715823035
26.2701582057 43.3984814181 8.00375336137
26.7646573281 44.2054762331 7.26509370565
26.2359527975 43.0997920179 7.52681859138
26.4540798736 43.6838478158 7.42710332109
26.1230630031 42.8478636864 5.97101867963
26.7844730772 44.4791128267 7.64219305081
26.7377608757 43.863363809 5.24087213107
26.6363604527 44.4176421829 8.0434949643
25.7157675284 42.0338874971 8.05649956226
26.5859564228 43.4269998969 5.60567029218
25.2220937171 41.7737745272 8.03859715527
26.5249478763 44.1837165078 4.92407825849
26.2331125011 43.5745854832 5.1982493551
25.2686892554 42.2720153251 6.46653649826
27.0076610561 43.9162954289 5.50454287604
24.8644215324 41.8111515662 7.71201022895
26.1566786043 42.7079466819 6.61929050846
25.8902879566 43.010136851 5.59076388431
25.821905103 42.715197019 5.92658178925
26.9874990912 43.8145478243 6.03330735403
25.4695138668 42.614966782 5.96029161679
27.0679465099 44.0888714911 6.45027861991
26.4824824415 44.5837479731 4.76944679326
25.1231233306 41.9938421233 7.05836414626
28.7179680795 46.1652466988 6.05136865524
28.0593973886 45.134845082 5.97258510016
28.3325466191 45.6243784231 6.98107282954
27.9258168738 45.1952374392 5.40558458426
27.3081156574 45.0834944644 7.62069534721
28.8454461802 46.0462178688 7.13670108326
27.7503959749 44.9133128973 6.42646468762
28.1867152363 45.3407788882 6.38802476826
28.3680521237 45.6134530267 5.80179831954
27.5552033981 45.3458429913 7.85756211029
28.4662643433 45.8372787937 7.68949909611
27.4822611672 44.9875178645 7.08653148165
27.9259360902 45.5851644683 8.02834700061
27.9089940545 45.2442660838 6.8225460121
27.8550467816 45.428784911 7.42418723002
28.9880574963 46.365206232 6.5475349193
27.5678481818 45.4005714035 8.26329520544
29.408736545 46.9734293474 7.72890863591
27.2368160995 45.1579456256 8.12830331221
27.7012967129 44.714627685 5.6546897264
29.2620002842 46.6134164697 7.28695539725
27.5265752383 44.8933542501 5.1555213067
29.3526501846 47.4495939257 7.86417229341
29.2562133298 47.1653247428 7.19998047585
28.3885117907 46.2334022138 5.58306901048
29.3734382718 46.6518106651 7.92998792151
27.5116768993 45.3446314108 4.9764714651
28.6362552568 45.8096308097 6.4552744182
29.0305774863 46.83782522 6.54257605129
28.8925361163 46.5093766081 6.26405184316
29.0523186088 46.2292370417 7.83710568296
28.6997585417 46.6358035033 5.97726676229
28.7040692711 45.9823789895 8.10813262433
29.2571209147 47.7441239725 8.16393150715
28.0256998829 45.7628251553 5.27384456254
29.0725091898 46.1982879583 10.7558953654
29.1716000257 46.2105380296 9.53435109389
28.452481165 45.5031086598 10.0945575675
29.4429620303 46.7286599695 9.50382196752
27.6384646694 45.3697356573 9.05967814111
28.4769862013 45.2746350861 10.7366959333
28.7770301864 45.952966087 9.17565031701
28.8823254224 45.9126484028 9.77715173765
29.265648851 46.3577254309 10.102695637
27.5165641774 45.1622933849 9.417720081
27.9685791515 44.9864658284 10.3474932534
28.1420961171 45.6355490778 9.08155547154
27.5236600082 44.9280945643 9.82872108797
28.4659897481 45.7016823524 9.53824428583
27.9519911377 45.3551657431 9.65861698299
28.818595874 45.7609042164 11.0772622122
27.2296170459 44.8746416068 9.470651838
28.0221991352 44.8913512542 11.8200793747
27.2240885038 45.0594433234 9.08014034163
29.3484245392 46.4767409567 8.98331864813
28.3839193772 45.1590851571 11.4406601913
29.4984292787 47.0127375262 9.02520372099
27.691981864 45.0071693072 12.1747229089
28.1997945381 45.4427939866 11.8855164982
29.1559602698 46.7519550355 10.6177999771
28.0056603806 44.634916566 11.5387474368
29.4137541979 47.3305488095 9.38259206995
28.9071398059 45.8026952854 10.4205050252
28.64335954 45.9262938389 11.4859429344
28.8875653424 46.0800073038 11.1378745316
28.0557261007 44.7126087248 11.0078875059
28.9074875357 46.4472171793 11.1273596405
27.7704310546 44.6027744824 10.6050948038
27.3066284532 44.9507329268 12.3591764477
29.3459564438 46.9945224079 10.0229121689
26.133030848 42.5164041626 11.003341294
27.0031164048 43.3769991137 11.067253237
26.4992756027 43.0727881432 10.0749339129
26.9638545442 43.4553565754 11.6463724739
26.7542999989 44.2314710141 9.48867309948
26.1843000859 42.4920099974 9.90559099351
27.1148113107 43.7569658459 10.6270077747
26.794554928 43.2363560713 10.6574544272
26.6171153294 42.9605188674 11.2434660183
26.5313321222 43.9497709803 9.25020803227
26.260504811 42.9442903477 9.37378410639
26.9299194809 44.0466173348 9.99860825886
26.3624896103 43.5483600452 9.06543525251
26.7928384873 43.5572347399 10.2424296776
26.5509057244 43.6104415219 9.66141675329
25.9537643519 42.2435334052 10.5009201335
26.4463234495 43.9530245791 8.84958315115
25.3509946727 41.7815497774 9.33229513613
26.6236803884 44.3190511958 8.99521117169
27.3630399927 43.7956967076 11.3850384943
25.7078289121 41.9729387515 9.75956737071
27.1941700767 43.8929068417 11.9081926572
24.8639992833 41.7414030359 9.23491463729
25.176555877 41.8522032022 9.88404463815
26.0363666458 42.7904667822 11.5013491789
25.6397036172 41.8997874293 9.11350412862
26.7667864081 43.7968000426 12.1180864643
26.4277445251 42.7009912053 10.5845984222
25.5031794549 42.0986944585 10.5343915001
25.8171030768 42.2858129554 10.8005875654
25.990844836 42.2982680572 9.20425466042
25.6773953361 42.4264175437 11.1105414744
26.1343039543 42.7095369685 8.94746493037
24.5316649654 41.7904869956 8.96496302916
26.4436447862 43.2253266351 11.8074315001
24.0098943395 43.9036017765 6.4221169508
23.9107912779 43.8914936534 7.64361333568
24.6299432899 44.5988112338 7.08350663808
23.6393799783 43.3733438153 7.67410650537
25.4439394705 44.7321190247 8.11850435164
24.6054488241 44.8272515389 6.44133350093
24.3053607946 44.1490165305 8.00239326296
24.2000294737 44.1893044562 7.40084308552
23.8166971 43.7442130906 7.07534154041
25.56580812 44.9396140751 7.76041832237
25.1139303791 45.1154259719 6.83053533618
24.9403108761 44.4663737989 8.09654418924
25.5588034206 45.1738362274 7.3493499505
24.6164823141 44.4003099564 7.63977518045
25.130428107 44.7467496987 7.51942224721
24.2638501112 44.3409529427 6.10071377045
25.8527784944 45.2272954269 7.70740533449
25.0603516732 45.2105165443 5.35790133712
25.8582739426 45.0424482696 8.09799743324
23.7338954435 43.625247685 8.19469504521
24.698600896 44.9428169365 5.73731274081
23.5838601897 43.0891757665 8.1528341083
25.3905677863 45.0946580166 5.00324493468
24.8827388641 44.6590640562 5.29245354519
23.9264066982 43.3499999208 6.5602209826
25.0768911355 45.466959854 5.63928890868
23.6685579174 42.7714041637 7.79540307629
24.1752355671 44.2991891378 6.75756330188
24.4391436346 44.1755468554 5.69200590633
24.1948837777 44.0218507046 6.04010416753
25.0267925912 45.3892709943 6.17013790443
24.1749557194 43.6546390797 6.0506242569
25.3121242104 45.4991188319 6.57293387057
25.7759457887 45.1510826394 4.81876446697
23.7363710651 43.1074343851 7.1551035804
26.949476835 47.5854765877 6.17466592024
26.0794130968 46.724873199 6.11070199316
26.5832034981 47.0290677266 7.10313610093
26.1187010457 46.6465186781 5.53164218882
26.3280908224 45.8704613722 7.68917539392
26.8981653978 47.6099074885 7.27245205643
25.9676904243 46.344908976 6.55092476699
26.2879665358 46.865507916 6.52049364014
26.4654271203 47.1413720224 5.93448749174
26.5510613089 46.1521216184 7.92768931597
26.821929442 47.1577176851 7.80414309158
26.1525676807 46.0552818901 7.17945888956
26.7199070462 46.5535751153 8.11250323594
26.2896681442 46.5445805431 6.93564597742
26.5315620511 46.4914520158 7.51661955168
27.1287313485 47.8583538004 6.67718823172
26.636027499 46.1488309143 8.32841194042
27.7313351392 48.3204373744 7.845819245
26.4586536185 45.7828057982 8.18278331198
25.7195074036 46.3061820418 5.79298227609
27.3745991433 48.1290067215 7.41849340507
25.8884148791 46.208967113 5.2697925988
28.2182509566 48.360580389 7.9432181291
27.9058146125 48.2497284746 7.29407734787
27.0461633833 47.3114007076 5.67659928283
27.4426792748 48.2022386557 8.06459621045
26.3158034478 46.3050672118 5.05987855567
26.6547594481 47.4008752522 6.59349504602
27.5793328987 48.0032009146 6.64373219599
27.2653974802 47.816061091 6.377472351
27.0915789812 47.8037495068 7.97378967074
27.4051209961 47.6754394731 6.06746988416
26.9480956825 47.3924719703 8.23053928922
28.5505386695 48.3115121676 8.21317203517
26.6389161262 46.8765457238 5.37057712524
27.3041375241 47.6185138995 10.8792760399
27.1916805595 47.8006572411 9.67246806387
26.7030503254 46.9079946527 10.2164985163
27.6358999068 48.1799186288 9.62994093326
26.6583813356 46.1568199365 9.12806082371
26.5297766758 46.8384415435 10.8724767383
26.9944016885 47.3847326601 9.29993618532
26.9836702012 47.4375575007 9.90958799734
27.3630644176 47.8857056623 10.2354855155
26.5124633641 45.968570956 9.48775801832
26.3241898264 46.3070576377 10.4621239889
26.8122533635 46.7035579441 9.17433479084
26.3177445703 45.8965052333 9.91289732945
26.8464730292 47.0022174251 9.65114982365
26.6283598092 46.4180755387 9.75086155327
26.9594536242 47.254021396 11.2069641441
26.2978751694 45.6228527148 9.53580444221
26.344802729 46.2384702872 11.9371291893
26.4459307677 45.684288158 9.13458197711
27.3666482136 48.0682752807 9.12155825964
26.4966473612 46.67487721 11.572341765
27.8602387485 48.3283880799 9.13948296732
26.5576047694 45.9180867431 12.253908364
26.8494512134 46.5272291814 11.9797552396
27.8137587262 47.8299259316 10.71142461
26.0749012982 46.1855741377 11.6734726604
28.2178746559 48.2910037156 9.46604014426
26.9257599986 47.3940002308 10.5587877072
27.1922674099 47.0917093741 11.5872197352
27.2606043662 47.3866777089 11.2513803177
26.0950079947 46.2873313862 11.1447185949
27.6130221431 47.486913701 11.2176447937
26.0144856026 46.0129844536 10.7277096394
26.600075099 45.518065662 12.4085130723
27.9592189704 48.1081954399 10.1196942945
24.3645374812 43.9365666169 11.1267104357
25.0231173379 44.9670299616 11.205436184
24.7497637205 44.477424508 10.1971121536
25.156741421 44.9066155329 11.7724640312
25.7743025475 45.01843199 9.55731883082
24.2368934329 44.055634364 10.0414144156
25.3320600336 45.1885541577 10.7515177339
24.8957518406 44.7610684113 10.7899508188
24.714472475 44.4883614194 11.3762248831
25.5271844673 44.755990921 9.32042327706
24.6160961463 44.2646517115 9.48851096465
25.6001240213 45.1144415356 10.0916103035
25.1564102686 44.5166764033 9.14962998305
25.1733562094 44.8575902086 10.3556089215
25.2273120117 44.6730923604 9.75399434748
24.0943789549 43.7366099812 10.6306012746
25.514485877 44.70122518 8.91474604705
23.6735510478 43.1284546399 9.44919265422
25.8455232703 44.9439161685 9.0497398084
25.3812551124 45.3872772935 11.5234123345
23.8203468303 43.4884675332 9.89117749335
25.5559997937 45.2084950573 12.0225091629
23.7296086188 42.6522878084 9.31395486384
23.8261180305 42.9365555685 9.97816650358
24.6940755278 43.8684334222 11.5950364247
23.7088505014 43.4500760697 9.24809097354
25.5709074844 44.7571738953 12.201516452
24.4461828333 44.2921498381 10.7227888626
24.0518608099 43.2640213257 10.6355752102
24.1899425972 43.5924427983 10.9140741124
24.0300086303 43.8727033547 9.34094217846
24.3827464712 43.466066129 11.2008281016
24.3782329681 44.1195422144 9.06990493117
23.8251204318 42.3578057514 9.01419412003
25.0568651466 44.3390051843 11.9042119635
