# Supplementary material for: PyOIF: Computational tool for modelling of multi-cell flows in complex geometries
Source: PLoS Comput Biol. 2020 Oct 19;16(10):e1008249. doi: 10.1371/journal.pcbi.1008249 (PMC7595628; doi:10.1371/journal.pcbi.1008249)
Supplement: S1 Script — (ZIP) [file pcbi.1008249.s001.zip › S1 Script/input/cell36_nodes.dat]

119.732668283 45.3061511377 15.2899636768
120.491083931 47.4877846277 12.1101637332
116.274936155 44.2935708438 13.7197628731
119.261183936 42.5186903388 18.0201944935
123.477796278 45.7127941499 16.4106566856
120.019952068 44.7003195319 14.8405282176
119.782653514 45.7380652612 14.8852875339
119.797105494 46.264185618 14.569172627
119.802424663 46.8027406919 14.3147332198
119.805626116 47.3309412972 14.0274684522
119.875906448 47.7659054704 13.6403372325
120.036887836 47.9453944373 13.0845104526
120.261494986 47.8364697662 12.5407227381
119.159556616 45.2507050277 15.1437284132
118.553323768 45.3063675347 15.0647374432
117.969610138 45.4143266731 15.0142447783
117.376112769 45.4904788286 14.9548320889
116.813006888 45.4562705586 14.7951004278
116.378485577 45.1738943805 14.48110467
116.19625072 44.7566900349 14.0926537567
119.856342687 47.3270269595 11.921105711
119.222080876 47.0956831658 11.8275116247
118.607897066 46.8002947369 11.8330879409
118.031330755 46.4512114364 11.9349535787
117.511879138 46.0569856632 12.1340215734
117.064698919 45.6309354516 12.4222542298
116.701199591 45.1862291324 12.7891680242
116.435110882 44.7356282528 13.2263361114
116.222640118 43.8728753037 14.2532335179
116.281149273 43.4863210941 14.8114810579
116.449682533 43.1462657225 15.377469595
116.720559271 42.8614628265 15.934398539
117.089511249 42.6430884384 16.4645663947
117.543110492 42.4967357423 16.9517564797
118.065986458 42.4249300873 17.3827032697
118.644800417 42.4323261349 17.7426704174
119.075500993 43.0453162665 18.2392546784
118.969377879 43.6337341468 18.2128611936
118.965214356 44.1616308486 17.9156417802
119.096713917 44.4676691866 17.4331125904
119.267493821 44.6427186727 16.883759298
119.458327892 44.7901513135 16.3390161383
119.624940192 44.9957101436 15.7848837228
119.895807285 42.6794486902 18.2091820847
120.530018983 42.9108045249 18.3027952466
121.144146852 43.206167017 18.297209929
121.720743064 43.5552085852 18.1952320899
122.240318054 43.9494232398 17.9961714931
122.687657537 44.3754556368 17.7079830932
123.051290164 44.8201281753 17.341148003
123.317508142 45.2707178823 16.9040749583
123.141248986 46.1249955473 16.6873370046
122.628268353 46.4050862016 16.816298504
122.028494323 46.4710559401 16.7609045592
121.526492517 46.3079897218 16.5056429934
121.100506623 46.0310759556 16.1840906722
120.702347031 45.747919555 15.8433037234
120.2481321 45.4830364987 15.5262949429
123.530121147 46.1334736255 15.8771759137
123.471619492 46.5200045704 15.3188971541
123.30305932 46.8599995336 14.7529225525
123.032150282 47.1448070055 14.1960275459
122.663140888 47.3632282025 13.6658794914
122.209528885 47.5096647474 13.178685385
121.686538131 47.581489143 12.7477170905
121.10758952 47.5741306263 12.3877226484
120.127564433 45.0107786561 14.3456139329
120.294137831 45.2163094487 13.7914432642
120.485041449 45.3638019204 13.24679617
120.655719684 45.5388292914 12.6974968293
120.787079405 45.8448736864 12.2149369908
120.782799326 46.3728376431 11.9176268642
120.676677052 46.9612328897 11.8911440489
116.611495846 43.8813202501 13.4430814232
117.124380477 43.6012251271 13.3141205147
117.724201479 43.5352516106 13.3695602133
118.226372326 43.6983038249 13.6249631445
118.652239053 43.9752294589 13.9464111137
119.050230138 44.2584714948 14.2871724426
119.504479667 44.5234496524 14.6042358446
119.490870535 42.169937457 17.5895374547
119.715599838 42.0610197907 17.0457617348
119.876677589 42.2404913756 16.4900654215
119.947006945 42.6754667745 16.1029443719
119.950238331 43.2036947754 15.8157308763
119.955543805 43.7422825044 15.5613003003
119.969977502 44.2683923892 15.2451929076
123.556464065 45.2497205663 16.0377490101
123.374268372 44.8325634486 15.6493027837
122.939792759 44.5501599566 15.3353448534
122.376593932 44.5159258733 15.1756051107
121.78292874 44.5920417422 15.1161684235
121.199363621 44.6999526292 15.0656925028
120.593065589 44.7557500517 14.9867442208
117.822727473 47.0377370618 13.0500416671
118.904642316 47.4012083613 13.4960266971
118.285318898 46.5540719301 13.9758732614
119.07134001 47.6897581209 13.014447196
119.339886636 45.9808634279 14.535313979
117.615449678 46.4303890948 13.9424214537
119.213717932 47.0860425447 13.8908389079
118.634704838 47.0561291563 13.6947031395
118.429429963 47.3739210237 13.1398301996
118.964156931 45.7761039053 14.5984531398
117.964450965 46.0099016681 14.3832752202
119.313482742 46.4767167392 14.2536046884
118.504049838 45.6873652402 14.6574118555
118.858508833 46.6950485994 14.0023978958
118.728268072 46.1562245784 14.3044634761
117.421523521 46.7059047887 13.3444846246
118.869151647 45.4767919951 14.8581506095
116.592221939 45.7378174629 13.9105838435
119.291470863 45.5627257031 14.8353462563
119.463901828 47.7028104517 13.4491582557
116.95804586 46.1822420725 13.7875362698
119.598766557 47.8577693064 12.9312353978
116.387702478 45.3422629288 13.6868417505
116.705358611 45.9151007056 13.3668664238
118.139847326 47.1677018959 12.5865256091
116.751014786 45.7747355001 14.2550261568
119.416019938 47.7076310599 12.5057042059
118.007990966 46.9363139904 13.5505689164
117.154094872 46.4508606057 13.0477740824
117.474178237 46.7707096416 13.0254020263
117.247447471 45.9416602303 14.3814270252
117.61800529 46.803953941 12.6896689409
117.628849685 45.7476894374 14.650710301
116.283054232 44.9242215834 13.6897025023
118.72650833 47.4908416194 12.5774593381
116.826570469 43.9944286844 16.5146750033
116.910596516 44.8577601697 15.6491646051
117.795006791 44.5724815844 16.332786056
116.428016886 44.6958826082 15.359585923
118.710146169 44.9880846209 15.4704036398
117.793554059 44.2828519172 16.9503310541
117.427315156 45.0753415281 15.4588343511
117.270281629 44.7389532129 15.9453345603
116.676052458 44.428979071 15.9877637006
118.866089655 44.8128698318 15.8337052569
118.427821226 44.4882742319 16.7297229158
118.142564362 45.041635752 15.4390071007
118.913366123 44.6751806214 16.2830219343
117.766132223 44.838498564 15.8060960808
118.360617888 44.7309629788 15.9898696277
117.211729114 43.9193018082 16.9659529525
119.244057607 44.81786522 15.9858670591
118.216768719 43.5717905707 17.8681728226
119.214297458 44.971032588 15.5833832257
116.707269921 45.1534322986 15.1228469063
117.829113019 43.8329312188 17.5104921437
116.310526663 44.8789831802 14.8438421013
118.393163184 43.1166000476 17.9681993571
117.784822634 43.2837282127 17.603134703
116.503642997 43.8007005858 16.0780224238
118.396753156 43.9051289478 17.8266871264
116.175978035 44.4121296786 14.8759187621
117.210044142 44.3783526684 16.4878081778
117.224076491 43.4685676767 17.1117648184
116.988765321 43.7240653638 16.8210836361
118.392027706 44.2407714912 17.4052407606
116.794186308 43.5245810422 16.5825781284
118.748927291 44.4503949232 17.1148775551
118.725935762 42.8530325079 18.0423568615
116.306734491 44.1456706662 15.5387517396
121.121011581 44.6731347942 18.3450258328
119.942425576 44.5137854044 18.0506817432
120.667330963 45.1385329162 17.4059698813
119.854577584 44.0586682454 18.4084868353
119.964557985 44.9702624909 16.2962440113
121.246844833 45.4527249555 17.5808778549
119.723622292 44.6387650362 17.5149926484
120.249624134 44.7803851772 17.7939057365
120.453030596 44.4664392427 18.3515492743
120.329458204 45.1979119289 16.2499620088
121.036264221 45.5816069023 16.9235072251
119.831066987 44.8116834839 16.8282427807
120.697054204 45.4818092894 16.335772547
120.153602008 44.8723674716 17.2865347904
120.419081719 45.1262340939 16.7729010601
121.481122541 45.0915356734 18.1149800437
120.457299654 45.4280116613 15.9388069457
122.393404767 45.8852966381 17.4195717296
120.105105774 45.1941819786 15.851944694
119.382228163 44.2140111791 18.0987111429
121.931536845 45.6431296638 17.6928122524
119.403964973 43.7286297775 18.3713476377
122.846175742 45.7575378142 17.2550407849
122.429626817 45.3928464057 17.7293545134
120.998540568 44.1325390984 18.5039114599
122.118632761 46.0930215209 17.25669922
119.78932709 43.4515681373 18.4798609408
120.838570112 44.9796179757 17.9968513497
121.934727196 44.9541533184 18.1204225187
121.533630972 44.8049902238 18.2693396577
121.608776801 45.9545034084 17.1514984901
121.541558827 44.4518048074 18.367491969
121.320912708 45.9513011545 16.7358763877
123.14659862 45.7630107439 16.9460230557
120.391564133 43.8523703523 18.544910963
122.117682036 47.7162693804 14.8806186032
121.936849893 47.0570609222 15.8975598008
121.157850194 47.1200182844 15.049020104
122.498433787 47.0523752408 16.0634824519
120.594446559 45.9629352731 15.3611439982
121.068880869 47.6003166536 14.5730331881
121.510303774 46.649448344 15.9468706388
121.614417866 47.0974991447 15.5431923612
122.206796249 47.4112429991 15.5034833966
120.427525537 46.1611022147 15.0148113638
120.572913273 47.1031940407 14.5770833794
121.002128775 46.2466237102 15.6428361052
120.287662052 46.4940002527 14.7103413104
121.246217718 46.7288369206 15.4827636151
120.786849399 46.5513460521 15.0874908525
121.691401789 47.8782000175 14.4937291568
120.082349769 46.0869906376 14.8113399502
120.768695779 48.0514788019 13.4620592211
120.182386514 45.7859112729 15.1039930457
122.139344259 46.7631396455 16.4252398097
121.060547101 47.9926710813 13.9699057728
122.692820505 46.7072278274 16.459013896
120.840491384 47.9833601381 12.9737259949
121.350206016 48.0243772225 13.4931836945
122.635327746 47.4994057039 15.0124351557
120.472685477 47.9627824337 13.6851376389
123.030014068 46.7469204321 16.1098777441
121.636958765 47.5374963036 15.059765319
121.865064575 47.9365299541 14.0565737383
122.019542362 47.8515406726 14.4739269878
120.464043339 47.6555097586 14.1277665455
122.365891983 47.7309453543 14.4748874084
120.200705233 47.2486720789 14.2718162153
120.703375886 47.8343393537 12.5933926401
122.811894675 47.1974133924 15.5835766836
118.630971573 45.3334193003 11.7854093568
119.809722627 45.4927138113 12.0798886639
119.085148678 44.8679024007 12.724643097
119.897423786 45.9478753393 11.7219802966
119.78796436 45.0361611129 13.8342317359
118.505604975 44.5536542168 12.549731369
120.028679059 45.3676825201 12.6156376676
119.502675505 45.226126657 12.3366057952
119.299125648 45.540075919 11.7790398428
119.423103064 44.8085024245 13.8805288826
118.716394775 44.4247990941 13.2070642464
119.921389609 45.1947648024 13.3023066875
119.055546597 44.5245694185 13.7946983558
119.598817177 45.1340934127 12.8440413206
119.333475485 44.8801998011 13.357647157
118.270999819 44.9148776462 12.0155615626
119.295233666 44.5784136402 14.1916723764
117.359046316 44.1210634955 12.7108456613
119.647438774 44.812263585 14.2785729266
120.369913637 45.7924862661 12.0318523188
117.820855092 44.3632008733 12.4377387106
120.348054249 46.277954744 11.7590429884
116.906346597 44.2488118028 12.8753596645
117.322700861 44.6135663419 12.4010405133
118.753391692 45.8740461203 11.6264614354
117.633884947 43.9133007216 12.8737700988
119.962610231 46.555030695 11.6504241299
118.913689546 45.0268336997 12.1337360031
117.817395655 45.0522603947 12.0099986976
118.218342406 45.201538542 11.8610520184
118.143870519 44.0518236869 12.9790726994
118.210296969 45.5548515001 11.7627558891
118.431893101 44.0550715539 13.3946833487
116.606044295 44.2433181286 13.1844013254
119.360426465 46.1541741372 11.5855192832
117.635127637 42.2900391848 15.2497958622
117.815938593 42.9492176137 14.2328589559
118.594861288 42.886308335 15.0814074077
117.254258801 42.9538958985 14.0668778504
119.158106032 44.0434946878 14.7693282825
118.683754733 42.4060388412 15.5573800265
118.242594544 43.3568585013 14.1836613969
118.138478578 42.908843608 14.5872261525
117.545997505 42.5950453177 14.6268444601
119.32503409 43.8453853487 15.1156728134
119.179663086 42.9031870034 15.5533543031
118.750522873 43.7596670346 14.4876341351
119.464938163 43.5125367559 15.4201357211
118.506547872 43.2774180847 14.6476931671
118.965766261 43.4550377628 15.0429711254
118.061422675 42.1281470603 15.6367108176
119.67027583 43.9195286298 15.3191489399
118.983867207 41.954920315 16.6682956424
119.570242715 44.2206037871 15.0265194841
117.613366068 43.2431257051 13.7052118592
118.692083926 42.0137207858 16.1605026477
117.059901225 43.2990580444 13.6714050065
118.912005529 42.0230476668 17.1566098465
118.402384888 41.9820356608 16.6372151339
117.117346399 42.5068763295 15.1178976874
119.279888979 42.0435976449 16.445285726
116.722770979 43.2593624663 14.020501229
118.115891218 42.4688631552 15.0706255715
117.887687387 42.0698226136 16.0738742812
117.733266207 42.1547852459 15.6565327037
119.288549985 42.350854484 16.0026652853
117.38682848 42.2753645858 15.6555790782
119.551925049 42.7577570732 15.8586056513
119.0490497 42.1720785989 17.5369297852
116.940833629 42.808851389 14.5467314031
121.929793309 42.9686608541 17.0801826766
120.847885372 42.6051769706 16.6343370203
121.467311395 43.4523522493 16.1545224164
120.681093697 42.3166369169 17.1158601998
120.412781877 44.0255781101 15.5951452627
122.137259878 43.5760506031 16.187968934
120.538904858 42.9203026488 16.2396293233
121.117859104 42.9502409288 16.4357204193
121.323054405 42.63248796 16.9904576531
120.788505562 44.2303265257 15.5319501862
121.788163137 43.9965015905 15.7471403912
120.43920847 43.5296934409 15.8768680971
121.248570838 44.3190038555 15.4729665265
120.894093424 43.3113292873 16.128045755
121.024341413 43.8501778334 15.825958222
122.331036876 43.3004973113 16.7857612214
120.883509672 44.5296089187 15.2722692398
123.160480942 44.2685967229 16.2197945245
120.461202559 44.4437326336 15.2951026859
120.288658301 42.3036268375 16.6811400619
122.794632305 43.8241664249 16.3428380028
120.153698843 42.1486553771 17.199012166
123.364977165 44.6641506742 16.4435118356
123.047241061 44.0912785803 16.7634610454
121.612568681 42.8387122554 17.5436829905
123.001736463 44.2316944732 15.8753638054
120.336328234 42.2987835959 17.6245617026
121.744623858 43.0701056094 16.5797359041
122.598396973 43.5555445566 17.0824359126
122.278329244 43.2356910212 17.1048046337
122.505329772 44.064746705 15.7489743849
122.134432943 43.2024502126 17.4404999698
122.123794805 44.2587239017 15.4796858192
123.46964309 45.0821898684 16.4406664037
121.025830848 42.5155701017 17.5527985188
122.926174839 46.0119235841 13.6158560126
122.842171137 45.148607623 14.4813277017
121.957568502 45.4338999344 13.7977468097
123.324741834 45.3105083371 14.7708773271
121.04253421 45.018259161 14.6600892406
121.958990567 45.7235691905 13.1802436316
122.325243787 44.9310266195 14.6716308531
122.482429522 45.2674015728 14.1851903977
123.07672137 45.5773898358 14.1427436626
120.886496378 45.1935723113 14.2967670346
121.324813268 45.5181722409 13.4007910396
121.610043112 44.9647078756 14.6914222062
120.83924998 45.3312872278 13.847419107
121.986425359 45.1678874897 14.3243533544
121.392068221 45.275416881 14.1405622498
122.540918386 46.0870642206 13.1645694821
120.50843552 45.1886411604 14.1446320778
121.535561114 46.4346925489 12.2623779213
120.538198121 45.0354684081 14.5471326195
123.045510619 44.8529723288 15.0076243215
121.923364337 46.1735349349 12.6200291473
123.442209632 45.1274236197 15.28661212
121.359152703 46.8899066673 12.1623053399
121.967618963 46.7227203274 12.5273395734
123.249125641 46.2056423295 14.052458616
121.355603182 46.1013458957 12.3038946669
123.576741085 45.594226117 15.2545271781
122.542681891 45.6280216578 13.6427565371
122.528532087 46.5377680534 13.0187161964
122.763911307 46.2822726134 13.3094093768
121.360444642 45.7657062227 12.7253178581
122.958525881 46.4817375638 13.5479010492
121.003609233 45.5561049277 13.0156546462
121.026346844 47.1534809757 12.0880778616
123.446001569 45.8606720553 14.591689988
