# Supplementary material for: PyOIF: Computational tool for modelling of multi-cell flows in complex geometries
Source: PLoS Comput Biol. 2020 Oct 19;16(10):e1008249. doi: 10.1371/journal.pcbi.1008249 (PMC7595628; doi:10.1371/journal.pcbi.1008249)
Supplement: S1 Script — (ZIP) [file pcbi.1008249.s001.zip › S1 Script/input/origins.dat]

0 118.56942332 25.723674708 7.03650098188
1 119.692181252 36.3519349377 10.4737104844
2 17.2377195995 43.2596527142 9.84328318234
3 85.4220738771 66.6735963464 11.4216387297
4 31.7731390911 40.1565844264 11.9142305072
5 67.8269963364 8.17131320041 7.86826073837
6 24.2113637722 30.4498738066 15.0812093934
7 137.662873924 42.5965986431 14.4481580295
8 73.3498481445 15.828694541 13.4576410035
9 127.522127435 26.1573761782 8.63882934767
10 70.6342625521 66.2897519402 10.5205123407
11 35.4919980475 32.0280175962 9.15855080779
12 123.462943965 44.6716533595 6.25000454672
13 135.306403188 41.8981020343 6.04842272406
14 113.97277252 43.0979922585 7.70359401975
15 63.9857691747 66.3550897258 6.38227294784
16 145.772756376 30.8362924261 12.0769800455
17 78.8997473744 5.81817476627 6.19971752222
18 144.994310801 40.8922641846 6.3925188361
19 133.835973796 34.1284854965 8.1658439919
20 81.208119571 16.5367166364 7.01456012325
21 139.431453534 26.4017200654 14.13656158
22 26.5411808966 45.0509557685 8.58901938475
23 17.9390599859 28.8478033749 7.10202261951
24 126.259233068 32.8387970449 14.3996604654
25 85.4048975766 5.2277649949 11.0650734694
26 137.707355638 28.0022769401 5.21176230599
27 25.2314875728 36.1140998455 6.07711219622
28 28.153851679 24.912172116 5.82285345534
29 128.362785055 43.3859659206 13.2506040711
30 65.8985498209 12.3244712584 14.9460958549
31 9.80513132463 46.5846509323 5.51469631553
32 70.2065519997 15.6187922734 4.9876331393
33 74.0261908449 6.13203107525 13.5544448234
34 81.7835493713 15.9862658535 14.9915800455
35 79.4406856562 65.9170224781 6.10071908747
36 119.876241189 45.0032031663 15.0652166118
37 78.1968218811 66.7716089517 14.9834655822
38 116.462869676 29.7213481732 15.0606122371
39 114.804715705 32.8728958423 5.09036899696
40 8.0 36.0 10.0
