# Supplementary material for: PyOIF: Computational tool for modelling of multi-cell flows in complex geometries
Source: PLoS Comput Biol. 2020 Oct 19;16(10):e1008249. doi: 10.1371/journal.pcbi.1008249 (PMC7595628; doi:10.1371/journal.pcbi.1008249)
Supplement: S1 Script — (ZIP) [file pcbi.1008249.s001.zip › S1 Script/input/cell17_nodes.dat]

78.700265722 6.16591525599 6.15680781319
75.5601212387 4.01691565442 7.14079468069
79.5200586886 6.6384408588 9.97134344712
82.2394870497 7.61955113123 5.25866345336
78.2791686139 4.99793713405 2.42818870794
79.0995276364 5.47027884794 6.24239353262
78.1607846772 5.96820650001 6.30547613338
77.5620166081 5.88706206424 6.42180914984
76.9736012692 5.8618878766 6.50683810805
76.3843984415 5.80990993225 6.61510987155
75.8455105714 5.61512918556 6.7341295724
75.4832007985 5.15874869425 6.90499086161
75.3909013241 4.58434554846 7.0451940775
78.7675146701 6.36641448358 6.71124390597
78.7531651018 6.67216168882 7.24526297481
78.6947757932 7.00140335659 7.73750877744
78.6660834976 7.32053449931 8.24632788042
78.7053349471 7.51101322636 8.79835345551
78.9192401387 7.43362292616 9.36132981199
79.2091530452 7.11208187537 9.77457320317
75.7182675681 4.18658467483 7.78154021931
75.9730393905 4.40576955445 8.37453142612
76.3174030503 4.66826906431 8.90074560505
76.7386725128 4.96507580012 9.3468876824
77.2276138524 5.28857371974 9.69514712596
77.7671089926 5.62791962356 9.93671872018
78.3401116364 5.97288250785 10.0674334626
78.9307471175 6.3134062386 10.0791506103
80.0906184249 6.93894795143 9.75092473721
80.6252466314 7.20545973344 9.42272045732
81.1068976061 7.42938414225 8.9957140543
81.5232279121 7.60544710216 8.48544464109
81.8579678995 7.72598326283 7.90389069215
82.1023531189 7.78833236542 7.27067275767
82.2517082802 7.79229377702 6.60570677633
82.2979662207 7.73545624277 5.92779666495
81.83134147 8.05805116741 5.23044042056
81.2790344211 8.28495125264 5.27200442707
80.686703302 8.22935038534 5.3935304088
80.2331057246 7.88587032816 5.5308355182
79.8769134544 7.42796514598 5.68908059469
79.5464102616 6.95353196532 5.82922000405
79.1597388241 6.50309054276 5.99089588714
82.0812989405 7.44986792241 4.61797113041
81.8265162542 7.23064602826 4.02507736946
81.4820069192 6.96811248826 3.49882008193
81.0605821614 6.67138335468 3.05262295208
80.5716356209 6.34789749082 2.70433840401
80.0321211862 6.00846439314 2.46283472971
79.4591005456 5.66341238557 2.33212116362
78.8684376821 5.32299972849 2.32038379601
78.0126114118 5.53030474743 2.50110652213
77.8426493177 6.01012079538 2.8156088012
77.826644939 6.33355924287 3.32929350624
77.9513365823 6.37526716125 3.89968413503
78.1557542903 6.28838769117 4.45841336096
78.3554272371 6.16809474511 5.00608425222
78.5530884943 6.10454184672 5.58551430049
77.7086318377 4.697438613 2.64852433672
77.1740883598 4.43100090989 2.97666785356
76.6925314907 4.20717097418 3.40361256878
76.2762912534 4.03095759278 3.91382164714
75.9415733071 3.91036477438 4.49556177335
75.6973036132 3.84799210514 5.12878432095
75.5480254795 3.84407693079 5.79376335475
75.5017614335 3.90097199106 6.4716678525
78.6401217673 5.13317810892 6.40824029189
78.2531485696 4.68300721965 6.56990838316
77.9226046433 4.20848447124 6.71032993929
77.5664122517 3.75046810734 6.86863352187
77.1128397165 3.40699188414 7.00587488598
76.520462279 3.35138271593 7.12741039005
75.9681906084 3.5783054396 7.16901240295
79.7865766598 6.10618450956 9.8983659715
79.9567264079 5.62626213076 9.58379331688
79.9729082438 5.3028030423 9.07009967458
79.8482810502 5.26102323576 8.49982747035
79.6439176517 5.34791981054 7.94095365582
79.444304834 5.46806133041 7.39338505578
79.2466872672 5.53150932236 6.81402651372
82.4087492209 7.05222383395 5.35422383703
82.3165507385 6.4777219324 5.49442234979
81.9542912498 6.02121407716 5.66533076652
81.4153893744 5.82637106158 5.78431812777
80.8262372944 5.77440338068 5.89246477901
80.2378271531 5.74925229298 5.9774371881
79.6389123942 5.6681475052 6.09365461917
78.5902790805 4.5242487501 2.62495197872
78.8802432978 4.20270387471 3.0380687292
79.0942246697 4.12531199864 3.60109824927
79.1334690358 4.31578310904 4.15317896544
79.1047938529 4.63488803327 4.66192079337
79.0464576954 4.96410077647 5.15427431321
79.0322146793 5.26978002637 5.68815745476
76.5591756408 6.11367877808 8.81772985499
76.2442970987 5.94613894106 7.64511777369
77.2594241414 6.39578468926 7.95981874996
75.802866546 5.57772189732 7.75632558794
77.8652260323 6.03305891408 6.84103742112
77.4351958347 6.71515912386 8.5363297448
76.6339249035 5.96802283723 7.19962543081
76.6605330363 6.14184254017 7.78576843303
76.207226713 5.94030758834 8.23859497737
78.115911679 6.23060391337 7.13078553793
77.9346241612 6.71544266451 8.04276297783
77.3127718196 5.99250355702 6.97281619238
78.2692157162 6.51165630862 7.47973069325
77.07495446 6.13212758276 7.46434477731
77.6921779172 6.26462841902 7.45207821415
77.0082126082 6.4627107956 9.007945308
78.4930946242 6.38801524047 7.08990129369
78.1850806898 7.05794896248 9.45708526192
78.3607999376 6.15575174042 6.7499954185
75.8869543998 5.6859414671 7.18650733549
77.6889115014 6.89604385162 9.18485953516
75.5628512737 5.26504261657 7.35937704114
78.5089645055 6.88045630162 9.79168585386
77.8345077705 6.63795423762 9.65869004168
76.2572199223 5.62242041099 8.81236252321
78.2425066453 7.23894699765 9.12663350468
75.5894715838 5.00125287092 7.76587710688
76.7935170621 6.35405393101 8.38857462779
77.1816452653 6.30912577922 9.42223123933
76.8400946321 6.20942104355 9.14378721095
78.0729378931 7.10333819857 8.63373582148
76.6863866522 5.88226565656 9.21487747041
78.301209212 7.02703195724 8.18901735775
78.9149130537 6.81058602139 9.91799970097
75.888606381 5.38178043739 8.30756552793
80.6266517454 8.34195866827 7.95123792132
79.5303474471 7.91206322982 8.29138773464
79.9228792127 7.83245880129 7.20928081639
79.6420729525 7.918311763 8.86625435676
79.1641529866 6.78840642139 6.91872103462
80.3910494661 8.20882764906 6.88589757421
79.2112666384 7.54089212138 7.95801736685
79.6982868928 7.89250381232 7.84111704013
80.0660828927 8.16692394323 8.33147074382
79.4272681597 6.91872318157 6.6029747232
80.0617068921 7.74364914417 6.47581568158
79.1622344151 7.10580479747 7.39153249722
79.6938857108 7.18678280464 6.31799135629
79.5088891144 7.53474103446 7.50777186465
79.6063951717 7.29937164922 6.93007930683
80.79884746 8.43900404821 7.38506837772
79.4318021045 6.81835922174 6.20464707004
81.307241065 8.43557672347 6.08794245099
79.1630758883 6.57890936119 6.44413335163
79.1066637405 7.7240944344 8.72830581456
80.9885669132 8.46979232054 6.58163201632
79.3203934552 7.65361241068 9.23955055191
81.7496974839 8.26596271079 5.93354669803
81.5405489827 8.39143064935 6.62041934333
80.7052961755 8.13530915412 8.48380427171
80.9609165594 8.40622004619 5.9315783281
79.7833893234 7.60722510493 9.37725280201
80.2142961441 8.22269469944 7.61575030898
81.2696917858 8.39948227188 7.33936984839
80.963161648 8.39500668125 7.67130218966
80.5119514884 8.19685198879 6.14290229647
81.0954718937 8.26223141564 7.98844776453
80.1854318183 7.83899734328 5.99779371768
81.9871605212 8.04859453165 5.64718577241
80.2302292779 7.94923055306 8.91791526839
80.1158507352 7.48157180412 3.34073343476
80.2964178225 7.88332574578 4.48443711676
79.4280262603 7.17835127511 4.20100932025
80.8477929902 8.06030833902 4.39684996138
79.3112165584 6.68890563762 5.42464021046
79.1261573922 7.07824543631 3.59760042617
80.0321938182 7.64281767196 4.95682190858
79.9318354512 7.59765317398 4.35482401592
80.3826127493 7.80354982313 3.90160282764
79.04531152 6.51807351495 5.13165727741
78.8195290474 6.74223250139 4.13254233625
79.6413277519 7.11676217725 5.24532582813
78.7638998651 6.46027324238 4.75533297452
79.6950543694 7.29791916177 4.71427900207
79.2660571745 6.83778492523 4.76683904909
79.6089264767 7.23350921658 3.13799068003
78.7142724362 6.28015501651 5.18251850119
78.5476301798 6.43633093165 2.71368969994
78.9443022373 6.34216221792 5.54329380203
80.6526356465 8.14559250782 4.94276755903
78.9103516836 6.83096541297 2.95725023946
81.195389667 8.18551405205 4.81677258288
78.5691453506 6.01210789001 2.45320474863
79.1061337626 6.49415329945 2.55674130064
80.6887099041 7.50081019472 3.40424026262
78.3292236799 6.53600482954 3.00958763549
81.4497722288 7.95977369887 4.47065336675
79.7461780263 7.47729938096 3.74081037114
79.6950503334 6.93464875846 2.77938993204
79.9251096269 7.22867031867 3.03395392709
78.479782335 6.70493764159 3.49841104334
80.2902384592 7.18733633883 3.00823465707
78.3819187296 6.55420030832 3.9711727939
78.4350709908 5.6083907473 2.38520453828
81.0292785297 7.79070815059 3.90304453611
76.0486153038 5.25323026407 4.20696853657
77.0103065914 5.91745574283 3.8381723907
76.7645654402 5.74157741304 4.95169588765
77.0083789435 5.71987630293 3.28680103362
78.0123759851 5.93353964332 5.34727091958
76.1706797139 5.58446988162 5.24798562615
77.4549012989 6.06998898345 4.19833123795
76.8940644491 5.846948148 4.29946327837
76.5237363177 5.57694363732 3.80853153803
77.7338247831 5.8301824204 5.65959212672
76.6925884456 5.71400957182 5.69944624451
77.7919350651 6.0034395654 4.82665906005
77.3389910989 5.78542026296 5.91706777154
77.2611522763 5.89528704322 4.67097362901
77.3517812852 5.80296538858 5.28914914333
75.8185410108 5.25711757339 4.7607946161
77.7753518888 5.85032180104 6.06758455804
75.4260174091 5.05875945273 6.08278067481
78.1420131695 5.91928666208 5.84905490628
77.432763519 6.10758423015 3.40090528526
75.6112049137 5.25713394358 5.56040296036
77.437537373 5.79710100083 2.93652566805
75.3289981699 4.62670795056 6.31127193158
75.4006833623 4.74064363417 5.59488556765
76.2408900699 4.9879005744 3.73243378844
75.6112532566 5.36870820097 6.20462302791
77.2555014664 5.35394395245 2.85907796361
76.3253844354 5.60853223423 4.51346972672
75.6073663626 4.84427258038 4.86221595961
75.8023378142 5.04302347909 4.50632544507
76.041200354 5.61136423788 5.98918666748
75.8815002629 4.80732048336 4.23449349542
76.4978200234 5.74231279407 6.16220316583
75.3633798701 4.37044052665 6.65594408588
76.6875364997 5.22334456507 3.29238798151
77.6835586012 4.15486680254 9.05878922277
77.5031133791 3.75305519926 7.91505987789
78.3714453904 4.45805789234 8.198541211
76.9518000712 3.57606102321 8.00265982211
78.4885038532 4.94732815003 6.97475445286
78.6731917222 4.55813537535 8.80184412749
77.7671702379 3.99342471011 7.44269741989
77.8677041312 4.03878809262 8.04470382535
77.4169177719 3.83289556166 8.49802439528
78.7545583243 5.11808402256 7.26780315525
78.9800305058 4.89401573476 8.26692671349
78.1580946342 4.51959671915 7.15412367288
79.0359635043 5.17591851674 7.64417842756
78.1044220906 4.33846403287 7.68522335776
78.5337021047 4.79859993718 7.63264436292
78.1904467019 4.40292677532 9.26143243851
79.0855690283 5.35591124936 7.21702386518
79.2516449295 5.19989480892 9.6857097706
78.8555189351 5.29388657692 6.85616125962
77.1468323147 3.49069394981 7.45656301059
78.8889827662 4.80536187014 9.44209230741
76.6040939308 3.45080301819 7.58263726233
79.2300082676 5.62418296144 9.94624820242
78.6930244938 5.14215567138 9.84274197486
77.1105883279 4.13559400439 8.99528439712
79.4702554478 5.10027064737 9.38975737778
76.3497783055 3.67659260044 7.92892298922
78.0533005756 4.15914527764 8.65875394084
78.1042444003 4.70176504291 9.620055074
77.874256918 4.4077570495 9.36551224621
79.3197147116 4.93135472085 8.90086251764
77.509147563 4.44907653609 9.39128283273
79.4176552785 5.08198559865 8.42828101787
79.3640761252 6.0280434113 10.0142665922
76.7702813684 3.84571109041 8.49657270577
81.7510157747 6.38314642087 8.1923956288
80.7893706475 5.71906104491 8.56138092581
81.0351676321 5.89471950422 7.44774948305
80.7911420131 5.91667521907 9.1126583357
79.787328199 5.70263304461 7.05230700661
81.6291606331 6.05177673492 7.15145128468
80.3447750605 5.56642464827 8.20111991174
80.9055460421 5.78945840635 8.09993419664
81.2758208424 6.05953171416 8.59091869202
80.0658627009 5.80606300005 6.7399594112
81.1072101401 5.92223798562 6.70000034688
80.0077468273 5.63283438307 7.57271599304
80.4606501295 5.85086725131 6.48240074938
80.5385355975 5.74106956894 7.72835839216
80.4479872158 5.83327245378 7.11044844705
81.9811753467 6.37919576357 7.63867044748
80.0243546843 5.78600500247 6.33176951581
82.3738039414 6.57769623143 6.31655053708
79.6576718724 5.71701773376 6.55020438512
80.366832226 5.52890366623 8.99857097996
82.1886394875 6.37920040696 6.83891840562
80.3618611739 5.83939639274 9.46287309621
82.4707611981 7.00985620846 6.08812308049
82.3990952171 6.89579731086 6.80449862977
81.5586873557 6.64857604652 8.6668704063
82.188580898 6.26764339514 6.1947714693
80.5438204699 6.28258904511 9.54034500179
81.4741895052 6.02773401152 7.88593215162
82.192322685 6.79214985902 7.53725539797
81.9973254056 6.59337071464 7.89309973604
81.7585997059 6.02486288011 6.41022975308
81.9180965771 6.82915416499 8.16487973645
81.3019085438 5.89392147246 6.2371837236
82.4363233183 7.26613351076 5.74349231052
81.1119272857 6.4131804008 9.10704790674
81.2403030427 5.52262068686 3.58182474958
81.5552967652 5.69018035885 4.75427048245
80.5404242866 5.24047987484 4.43953753372
81.996776214 6.05865449119 4.64311980112
79.9344470832 5.60327003023 5.55828268447
80.3643484672 4.92109260305 3.86321836856
81.1656964847 5.6682733064 5.19976790537
81.1391139571 5.49444995763 4.61353509459
81.592408794 5.69610063584 4.16093945062
79.6836766192 5.40575063999 5.2686643432
79.8650561796 4.92084455325 4.35679341138
80.4870708318 5.64381658512 5.42658381107
79.5304212477 5.12467299605 4.91980249214
80.7247235756 5.50414826356 4.93499042442
80.1075841606 5.37170465794 4.94736620347
80.7913110083 5.17351745081 3.39152579105
79.3065070776 5.24821518003 5.3095683061
79.6143539219 4.57832509028 2.94245542058
79.4387753307 5.48054378033 5.64930280912
81.9127419367 5.95040199458 5.21291779672
80.1105395198 4.74023156902 3.21460565237
82.2368206848 6.37135226003 5.03998132187
79.2904342569 4.75585061739 2.60790422205
79.964838201 4.99832536105 2.74080495092
81.5422547711 6.01404945687 3.58724643293
79.5569525736 4.39733486195 3.27287569771
82.2101637946 6.63517334496 4.63357417129
81.0061131288 5.28222416429 4.01097365698
80.6177506038 5.32713711585 2.97716917324
80.9593450984 5.42685241128 3.25568293439
79.7265475642 4.53298768352 3.76587056744
81.1129822395 5.75413856546 3.18460559705
79.4983542692 4.60932378248 4.21062371445
78.884434489 4.82576379012 2.48158920815
81.9110259439 6.25468293958 4.09205575714
77.1728658523 3.294313577 4.44814015874
78.2691777538 3.72418633898 4.10802986797
77.8766730162 3.80386910055 5.19021994
78.1574607068 3.71804101156 3.53314724147
78.6355142996 4.84797469813 5.48098312105
77.408500209 3.42748308658 5.51333959558
78.5882981135 4.09531787743 4.44120421555
78.1012182916 3.74370761224 4.55828959469
77.7334080781 3.46934139975 4.06792126101
78.3724086475 4.71774281548 5.79641491105
77.7378215392 3.89264286798 5.92359699351
78.6373386923 4.53059631027 5.00796112747
78.1056518129 4.4497367851 6.0813022176
78.2906897439 4.10163553702 4.89176465241
78.193135795 4.33708802947 5.46962281424
77.0007385167 3.19727433148 5.01429047346
78.3678821207 4.81811901252 6.19454586964
76.4923716609 3.2007755468 6.31149673011
78.6367780873 5.05738606929 5.95510541919
78.6929223734 3.91224281825 3.67108415721
76.8110517447 3.16654337966 5.81770270597
78.4791058088 3.9827652298 3.15979590471
76.0499493077 3.37037815447 6.46591510154
76.2591149962 3.24487852475 5.77889359774
77.0942616005 3.50103342928 3.91542471248
76.8386989042 3.23015381996 6.46791462535
78.0159587831 4.02917462448 3.02212860336
77.5851835323 3.4135740676 4.78371844007
76.5299538531 3.23678249765 5.05997289309
76.836420493 3.24125404305 4.72808497146
77.2876805485 3.43953461175 6.25658375939
76.7041173855 3.37402661293 4.41092791941
77.614181533 3.79741930441 6.40164897291
75.8124723888 3.58776625436 6.75227649671
77.5692592005 3.68714570892 3.48146257072
