# Supplementary material for: PyOIF: Computational tool for modelling of multi-cell flows in complex geometries
Source: PLoS Comput Biol. 2020 Oct 19;16(10):e1008249. doi: 10.1371/journal.pcbi.1008249 (PMC7595628; doi:10.1371/journal.pcbi.1008249)
Supplement: S1 Script — (ZIP) [file pcbi.1008249.s001.zip › S1 Script/input/cell8_nodes.dat]

73.0400228666 15.8025541834 13.7144095682
72.9818422244 12.0267085186 12.6248265499
75.8240190809 14.9542331663 16.3552707214
73.7177534604 19.6303396036 14.2904302172
70.875630385 16.7030737745 10.5601018485
73.6597600836 15.8550362619 13.200925186
72.9337672954 15.2222254541 13.6533565643
72.7148929198 14.6464848268 13.6667630678
72.453204558 14.1137292666 13.7056795799
72.2200882494 13.5601940633 13.7378008382
72.0914734573 12.995327943 13.6605954791
72.2250300973 12.4614060038 13.4019853115
72.5467249458 12.1246792021 13.0258763336
73.3513926564 15.6827787981 14.2047218827
73.5524115198 15.5396508291 14.7694015775
73.6888060978 15.385970233 15.3276666016
73.8579975744 15.2470666621 15.8875223987
74.1561757113 15.1001972276 16.368313311
74.6915599257 15.0015838849 16.6392376053
75.287368243 14.947519631 16.6229829623
73.4170964875 11.9323567159 13.1405771259
73.8504146431 11.9561349332 13.6661106572
74.2683332348 12.0986965893 14.1851572562
74.6592076784 12.3518992468 14.6828495039
75.0093680832 12.7137833223 15.1425740714
75.3086727888 13.170328058 15.5505920524
75.5499453319 13.7055834703 15.8966476685
75.7236154222 14.3066116281 16.1678482201
75.8505776827 15.6276631223 16.4561082549
75.8013780339 16.3074002055 16.4659960023
75.6769872448 16.9723852516 16.3836058411
75.4835347825 17.6037935532 16.2144124488
75.2231892013 18.1799775713 15.9590245344
74.9058811285 18.684027209 15.6276313395
74.5425875246 19.1035398889 15.2321127382
74.14225247 19.422468223 14.781514971
73.256428598 19.4565607821 14.6320554697
72.8639579992 19.0596089174 14.8476478211
72.6402397146 18.4955949017 14.8851675937
72.6445259362 17.9416269995 14.6978023822
72.7734821717 17.4188775975 14.43006934
72.9121377337 16.9203057659 14.1373499383
73.0224545216 16.3723454612 13.8780599156
73.2825752451 19.7246617165 13.7746738829
72.849249826 19.7009174078 13.2491784307
72.4313686424 19.5584705696 12.7301370556
72.0404761435 19.3053976901 12.2323698555
71.690333911 18.9435737574 11.7725796958
71.3910841389 18.4869545752 11.3644973369
71.1497691329 17.9517102433 11.0185215354
70.9760410096 17.3506816702 10.7474210057
70.5157668782 16.6338863672 11.0350628681
70.3974243666 16.5194248244 11.6106396613
70.5754131774 16.3906035864 12.1775402448
71.00644789 16.2549968578 12.5481821955
71.5375458921 16.1466230409 12.8083272873
72.0743174486 16.0269230168 13.0348236564
72.60479662 15.9117827674 13.3266566102
70.8490989622 16.0296481135 10.4593172565
70.8983828759 15.3500003233 10.4493993227
71.0228654862 14.6849826861 10.5317971528
71.2164023438 14.0536130243 10.7009226533
71.4766817924 13.4774619615 10.9562410512
71.7938855355 12.9733162824 11.2876087502
72.1571957339 12.553742293 11.6831774139
72.5574134594 12.2346683906 12.1337542476
73.6773095304 15.28521076 13.037334124
73.7876857727 14.7373651693 12.7780108046
73.9263831001 14.2386282133 12.4852480792
74.0553226976 13.7156879061 12.2174095386
74.0595564807 13.1619520254 12.0301473031
73.8357678336 12.5978259556 12.0676830195
73.4431880719 12.2006361981 12.2832217386
76.1837930892 15.0234175151 15.8803401322
76.3021523564 15.1379272296 15.3047984727
76.1242235953 15.2667198119 14.7378306136
75.6932835128 15.4023236443 14.3670735436
75.1621963346 15.5106221642 14.10686189
74.6253130183 15.6303394374 13.8804670468
74.0949466713 15.7456865009 13.5885889814
74.1529369104 19.532329294 13.8893497815
74.4747512061 19.1957545384 13.5132530857
74.6084549559 18.6619601681 13.2546202153
74.4797589581 18.0968137959 13.1773536568
74.2467203101 17.5434190474 13.2094109049
73.9850822637 17.0110296682 13.248413057
73.7660861449 16.4352497962 13.2618920204
71.4124766096 16.7098575133 10.292396171
72.0083002096 16.6558388337 10.2761634652
72.54364428 16.5573304802 10.5470607548
72.8419175923 16.4103384816 11.0279066294
73.011093703 16.2713263826 11.5878106319
73.1473674547 16.1177301672 12.1459096026
73.3483393794 15.9747324846 12.71061789
73.6451837574 12.8340984759 15.2923043241
72.7649102506 13.0351597776 14.4635083755
73.3264978362 13.8908668449 14.9962133848
72.7708238744 12.4934907493 14.240964391
73.0940074807 14.7617863617 14.0286179167
73.6556863152 13.8912689971 15.5935799005
72.6746209677 13.562316991 14.2092770508
72.9973993756 13.3847101479 14.6979827408
73.144247678 12.7396089025 14.8131834004
73.3321320461 14.9081416722 14.3557248115
73.6054698091 14.5233559466 15.2915227278
72.8920058062 14.2331633093 14.0830921459
73.5155689019 14.9791889914 14.7872623563
73.0196447799 13.8667923389 14.4920158405
73.2934467723 14.4288202142 14.5813750854
73.8543426402 13.2429284849 15.6793948073
73.4406179848 15.2945639122 14.4526771803
74.5263000274 14.2220843574 16.4060865306
73.2516204684 15.2553648141 14.0652319802
72.3837333082 12.8527975479 13.9867348523
74.1442943429 13.8762649945 16.1215565177
72.5230644556 12.361993016 13.7571099597
75.0183991325 14.2806700341 16.4579182608
74.66891287 13.6977131296 16.1945935783
73.7112229713 12.4171228236 14.8992561956
74.2492871846 14.4785128902 16.3532591025
72.9378664864 12.1136533387 13.7872270794
73.371612765 13.3014442891 15.2250784892
74.3041519217 13.1486550717 15.7999363813
73.9755541569 12.9548059121 15.5593808221
73.8899180553 14.5098219963 15.9531735594
74.0956262048 12.682615873 15.3404291122
73.7576071641 14.8693220625 15.6233190541
75.3648398519 14.5364197075 16.4710865668
73.2833699373 12.2526892125 14.4108858528
74.2638936463 17.3526758358 16.5011288862
74.0854852649 16.1466018946 16.375735243
73.6201033271 16.9231905932 15.6607143567
74.5300497752 15.9864457159 16.7217763869
73.5082758918 16.0636778281 14.661816106
73.4832587793 17.583507486 15.7627018834
73.8638809222 15.9020483408 15.8840764942
73.887831612 16.4782906025 16.0890894629
74.2890433877 16.6599915927 16.5959646084
73.3818253111 16.465803631 14.5747932274
73.2502711448 17.33215338 15.1498460339
73.6688072836 15.962250984 15.1978972433
73.209336312 16.9056412477 14.6142400989
73.73244016 16.3457781158 15.6061199254
73.5150410662 16.6011904798 15.0711903199
73.9331560586 17.7795200676 16.2380955005
73.1655243686 16.61233931 14.2551410672
73.3528120865 18.7733811596 15.4545228105
73.2915591539 16.2007019418 14.2099895415
74.2316330461 15.5373290473 16.4919531874
73.4878877399 18.3028018121 15.7813550206
74.7290825378 15.4639610022 16.737252083
73.5802297563 19.1491395502 15.2192962895
73.8617987948 18.7153326115 15.7329514499
74.765346535 17.1104048447 16.6515523616
73.068208358 18.5459712516 15.3429890273
75.1029430715 15.7695839497 16.7746009666
73.8655354979 17.1179597425 16.2113963684
74.1872276449 18.1756402772 16.1724112073
74.2401974963 17.7742575666 16.3714079112
73.0594190128 18.0084297962 15.3080424733
74.5920841672 17.6963561737 16.4522098952
72.9532454064 17.679082677 14.9393058321
73.6274967974 19.3976358649 14.8704866432
74.8797922826 16.4608438069 16.7682229947
71.3088923005 18.6755156751 13.0691693421
71.980638186 18.4567615436 14.070787396
71.6465354289 17.6205082368 13.3493908541
72.1452178173 19.0128655255 14.1521070946
72.6383200311 16.8140131888 13.6881837
71.1217720409 17.6034995051 12.9140783147
72.2657464189 17.945929616 14.1634695025
71.8282593873 18.1138726612 13.7698001269
71.6775411884 18.7588033339 13.6578585926
72.3760529185 16.6655229249 13.3811075675
71.471260419 16.9969481586 12.9680059184
72.4955205259 17.3134699213 13.9192455434
71.9941197322 16.5775984592 13.1139182379
72.0819325996 17.6554559796 13.7471895281
72.1002377491 17.1184908343 13.4159294522
71.0090000825 18.2589393665 12.757207912
72.3394353842 16.28525946 13.2245526159
70.5176244304 17.2950875064 11.8809021567
72.6804643224 16.3371261345 13.486168055
72.3598549011 18.6390623045 14.5492746736
70.6922710622 17.6234161887 12.3371310278
72.5605754179 19.1585009448 14.4970487733
70.5618479795 17.2818462136 11.3847468176
70.6978825647 17.8467282671 11.8247988827
71.6636674405 19.128083072 13.1136279618
70.5447994536 17.0176162137 12.1406405545
72.5813124404 19.4435467286 14.1060674702
71.37191819 18.190253367 13.3107570425
70.963070123 18.3873794702 12.3019790352
71.1195082864 18.5667088396 12.6852725876
70.8741724035 16.9839125311 12.565389613
71.3281750912 18.8667579165 12.6318929656
71.208942405 16.6414639795 12.7276923882
70.637327976 17.0618223951 11.0219703181
72.0476287078 19.2886778153 13.6383846512
70.6900847456 14.1570376864 11.8605492533
70.6598857348 15.3455328931 12.158647225
71.3530394015 14.5881609305 12.6853088145
70.3857961034 15.5200384527 11.671389827
72.2240781515 15.5118325273 13.0550418102
71.2943653219 13.9112495586 12.745179241
71.0763044863 15.6065141367 12.4888268786
70.9378045196 15.0206701265 12.3789474775
70.5326264429 14.8385345974 11.8753302062
72.3264699508 15.107898006 13.1620060666
71.8266921767 14.187846962 13.1100544399
71.7185201001 15.5841279195 12.8047836242
72.3006091705 14.651142122 13.286863028
71.3690309179 15.176532826 12.6334651135
71.8785758761 14.9459067867 12.9264293235
70.9302042236 13.7225721186 12.1985818788
72.6147777957 14.9673370158 13.4220734411
71.6911884859 12.7438495974 12.8324220576
72.6406793613 15.3918404252 13.3413699705
70.5118124614 15.9544112908 12.0441427622
71.3487583472 13.1969661433 12.6773590982
70.3545255273 16.0565171219 11.5170910785
72.0000926766 12.4133764845 12.6233228747
71.5050708657 12.8292609999 12.2865070642
70.60947565 14.4347713117 11.3615837276
71.7260264697 12.9502113299 13.1508929809
70.4161787306 15.7878105315 11.1187908771
70.8780189334 14.3738840793 12.3246403201
71.0800323476 13.360631619 11.9296127943
70.8548269533 13.7474578641 11.8733757164
71.7048476547 13.4850851859 13.2106669566
70.8316745837 13.8531625076 11.5203056492
72.0135247572 13.8314562662 13.4117552705
72.3747384161 12.2004740335 12.6225302175
70.4510891037 15.0807284224 11.2811926789
75.3907759301 12.9818388903 13.8460940431
74.7191100645 13.2005730385 12.8444179962
75.0530527894 14.0370124845 13.5657167519
74.5545089065 12.6444793899 12.7632425124
74.061499956 14.8436304936 13.2270841718
75.5778429548 14.0539548556 14.001068732
74.4340411871 13.7113675226 12.7516317967
74.8714773877 13.5433298165 13.1453018156
75.0221328044 12.8985586363 13.2573944806
74.3235862102 14.991977006 13.5341059406
75.2283514088 14.6605438148 13.9471124821
74.2042307619 14.3443111003 12.9959356399
74.7055165468 15.0797330586 13.8013106049
74.6177327726 14.0021087042 13.1679439042
74.5993539292 14.5392470939 13.4992519806
75.690674276 13.3983314912 14.1579631908
74.3601794368 15.3722742456 13.6907316684
76.1819692377 14.3622325061 15.0344256288
74.0192598243 15.320366415 13.4291033122
74.3399326204 13.0183910976 12.3660652851
76.0073709528 14.0339265113 14.5780852162
74.1391692942 12.4988558143 12.4183452856
76.1377319025 14.3754423667 15.5305675355
76.0017631316 13.8105427359 15.0904276009
75.0359941937 12.5293057582 13.8017256004
76.1547937906 14.6397529206 14.7746837706
74.1183519852 12.2136052802 12.8092935809
75.3277747238 13.4669408703 13.6044248138
75.7366089493 13.2698931541 14.613159195
75.5801702576 13.0906131864 14.2299343661
75.8254209606 14.6735027487 14.3498014177
75.3714789925 12.7906118011 14.2833730062
75.490754324 15.0158965961 14.1874973489
76.0622494204 14.5954782177 15.8933592285
74.6520533359 12.3685827236 13.2769747492
76.0097226202 17.5003811091 15.0546845823
76.0398247751 16.3119020844 14.7566122256
75.34689883 17.0692171799 14.2298992184
76.3137730195 16.137419766 15.2438933304
74.4757089777 16.1454372374 13.8602747718
75.4055115908 17.7461685021 14.1699335861
75.6234465593 16.0508830094 14.4263520162
75.762092489 16.636718871 14.5363214035
76.1671266127 16.8188153557 15.0399869913
74.3733336839 16.5496144527 13.7532717977
74.8732062428 17.4694150212 13.8051292709
74.9812647475 16.073268831 14.1104149181
74.399194926 17.0062445004 13.6283197246
75.33086002 16.4809377951 14.2817200959
74.82127592 16.7116034146 13.9888260364
75.7696275908 17.9348863888 14.7165922334
74.0850817606 16.6901066333 13.4931077717
75.008663931 18.9134980498 14.0827985163
74.0592047919 16.2656233295 13.5738778718
76.187809246 15.7029373518 14.8712035298
75.3511099871 18.4604543516 14.2377667482
76.3450237239 15.6008006963 15.3983089544
74.6996735808 19.2438319674 14.2919262951
75.1947346552 18.8281106217 14.6287084207
76.0903176843 17.222549015 15.553699448
74.9738789273 18.7071680346 13.7643010845
76.2833835932 15.8695601036 15.7965684498
75.821835475 17.2834723097 14.5905965386
75.6197984213 18.2967810482 14.985551382
75.8449987079 17.9099885162 15.041825006
74.9950332069 18.1722297719 13.7044508579
75.8681575714 17.8042745159 15.3949169697
74.6863117518 17.8256394205 13.5033718886
74.3249492593 19.4565974265 14.2926913446
76.2485692847 16.5767205306 15.634153424
73.0547800745 18.8232700975 11.6228554782
73.9350305717 18.6220908931 12.4517061966
73.3733826013 17.76653979 11.918946188
73.9290221676 19.163723283 12.6742605332
73.6059161083 16.895837026 12.8866560671
73.0442007662 17.7661212728 11.3215718392
74.025199067 18.0947176653 12.705863935
73.7024798253 18.2724551936 12.217229634
73.555659834 18.9176913162 12.1020462126
73.3676773505 16.7494522782 12.55951458
73.0943292954 17.1342804962 11.6235367701
73.8079651359 17.4243347465 12.8320601771
73.1842465073 16.6783562984 12.1279782063
73.6802386081 17.7905750724 12.4231344764
73.4064796363 17.2289673896 12.333775483
72.8456162574 18.4144168862 11.2357267457
73.2591257075 16.3629705245 12.4625588898
72.1734611883 17.4352669303 10.5091183131
73.4481638395 16.4021195107 12.85007446
74.3161544077 18.8044287059 12.9284745494
72.5554695648 17.7811222357 10.7936047267
74.1766585215 19.2951272719 13.1580928684
71.6814378781 17.3766272787 10.4572993062
72.0308607289 17.9595713816 10.7205135554
72.9886700468 19.2401843753 12.0159801995
72.4503914252 17.1789677248 10.5619614978
73.7618904773 19.5433753664 13.127981692
73.3283137116 18.3558440747 11.6901057788
72.3957584332 18.5086753665 11.1151424485
72.7244206145 18.7025666729 11.3557253094
72.8098361939 17.1477176722 10.9619813822
72.6043180375 18.9747583384 11.57468249
72.9422446856 16.7881530734 11.2919551568
71.3349097471 17.1208775011 10.4441993292
73.4164688728 19.4044584595 12.5043284996
72.4359328895 14.3046730279 10.4143982813
72.614314544 15.5110303635 10.5396345449
73.0798423649 14.7343817285 11.2548820269
72.1697593066 15.6711004019 10.1936665326
73.1915120169 15.5938151416 12.2536263921
73.2167541054 14.0739765749 11.1527815052
72.835993086 15.7554105302 11.0313768733
72.8120600549 15.1793290961 10.8264361642
72.4107619021 14.9975529467 10.3195272757
73.3179855089 15.1918626515 12.3406502066
73.4496554439 14.3253743413 11.7656114119
73.0310076365 15.6951928846 11.7176059988
73.4905098309 14.7520043196 12.301189606
72.967417326 15.311814985 11.3094873854
73.184799305 15.0565089256 11.8443766832
72.7667516965 13.877918681 10.6773685524
73.5342586654 15.0452741882 12.6602658582
73.3469256595 12.8840934222 11.460779498
73.4082156611 15.4568317403 12.7055134872
72.4682215185 16.1200997727 10.4234753031
73.2119491845 13.3546504468 11.1339666957
71.9708296763 16.1934068546 10.178219663
73.1194581875 12.5082192411 11.6960326294
72.8379713816 12.9420322942 11.1823719569
71.9344583993 14.5469786875 10.2639957889
73.6315514934 13.1115941679 11.5722901671
71.5969503575 15.8878275505 10.1408582088
72.8343972064 14.5394314373 10.704099132
72.5126017091 13.4817698666 10.7430248301
72.4596419685 13.8831432799 10.5440903254
73.6403886004 13.6490061933 11.6072156072
72.1076798247 13.9610852252 10.4632744319
73.7466260014 13.9783062442 11.9760093639
73.0721055978 12.2595785601 12.0448079386
71.8200357577 15.1966942888 10.1472625401
