# Supplementary material for: PyOIF: Computational tool for modelling of multi-cell flows in complex geometries
Source: PLoS Comput Biol. 2020 Oct 19;16(10):e1008249. doi: 10.1371/journal.pcbi.1008249 (PMC7595628; doi:10.1371/journal.pcbi.1008249)
Supplement: S1 Script — (ZIP) [file pcbi.1008249.s001.zip › S1 Script/input/cell3_nodes.dat]

85.4741301478 66.9924786915 11.6628649372
85.5527064682 69.016123052 8.29462051391
81.5480585769 67.1562568041 11.6209427043
85.2913957166 64.3310636918 14.5486685314
89.29636338 66.190822998 11.2221768874
85.3699686418 66.3545785245 11.1806034531
85.4871117044 67.410243187 11.242174295
85.5341648602 67.9261298917 10.9081532778
85.6031502167 68.4503042499 10.6355213724
85.6518405936 68.9680673534 10.3338335514
85.6944367288 69.3812851637 9.9225825742
85.6709591083 69.5354670557 9.3347566379
85.623413582 69.3938555993 8.75515260643
84.9019422561 67.1184318898 11.7548431159
84.3571259141 67.3591361167 11.9125724636
83.8618152153 67.6418454007 12.0815129243
83.3440727167 67.8964482773 12.2505481325
82.7829920495 68.0434973294 12.3218087243
82.1957997776 67.9214978139 12.2211867825
81.7618947281 67.6003786444 11.9625733298
84.8779945597 69.0645333801 8.37645788885
84.2196229152 69.0404375581 8.55066015542
83.5980673225 68.9437087286 8.81302023503
83.0304179298 68.7796937821 9.15280179764
82.5372746368 68.5498217504 9.56359663847
82.1322954373 68.2629069844 10.0306816407
81.8247583425 67.9289013513 10.5389003325
81.627822522 67.5560486974 11.0747093262
81.5838118918 66.7421708369 12.1611969447
81.7359071329 66.3259531989 12.6790217448
82.0012553994 65.9203377013 13.15803239
82.3682042943 65.5369257423 13.5858918499
82.8306066768 65.188851678 13.946304079
83.3716620069 64.8862186399 14.2294943791
83.9734336646 64.636497351 14.4296216756
84.620257065 64.4493911086 14.5372303303
85.371478049 64.8761642962 14.7856454379
85.4440978572 65.4698892206 14.7618241203
85.4807890924 65.9920164667 14.4521431408
85.5010684013 66.2684159163 13.9374805406
85.4889277567 66.4136654253 13.3542025702
85.4905840556 66.5255690141 12.7700085289
85.4820570611 66.7022300351 12.1798345865
85.9661270626 64.2826393484 14.4667535388
86.6245486656 64.3066611448 14.2924800217
87.2461025745 64.403318423 14.0301548438
87.8138655972 64.5673176466 13.6903941318
88.307144784 64.7972509867 13.2796099049
88.7121390475 65.0842468616 12.8124583054
89.0196955315 65.4181840426 12.3042274932
89.2166295208 65.7909835752 11.7683669114
89.2332668181 66.669448306 11.5781491834
88.9194898849 67.0836271062 11.8753754229
88.3924215739 67.3296400602 12.052897857
87.8088417352 67.3400174678 12.0208388564
87.2302092858 67.2220158875 11.9083021042
86.6674730256 67.0924544513 11.7656528645
86.0672354621 66.9941628299 11.6672509379
89.2604339528 66.6048676172 10.6821551329
89.1081556645 67.0211809339 10.1644311581
88.8428110944 67.4267491422 9.6852958041
88.4758773671 67.8102237713 9.25743463926
88.0135112719 68.1584358143 8.89703580324
87.4723752746 68.4611117634 8.61378990245
86.8705732778 68.7107637103 8.41365712588
86.2237855767 68.897816231 8.30605736697
85.3620624203 66.6449750401 10.663627363
85.3536096004 66.8216658144 10.0733241026
85.3553018509 66.9335781025 9.4891810193
85.3432188405 67.078785762 8.90584774364
85.3635685307 67.3552558467 8.39111987521
85.4002113278 67.8773671928 8.08146324378
85.4727590055 68.4709301241 8.05761762474
81.6111663848 66.6775993792 11.2650373259
81.9248493273 66.2634454859 10.9678338185
82.451824989 66.0174685677 10.7902769252
83.0354799717 66.0070985553 10.8223884368
83.6140552893 66.1250942065 10.9349536479
84.1767056417 66.2546945067 11.0776402274
84.7769993805 66.3529546416 11.1761876366
85.2206117214 63.9534043221 14.0881373842
85.1730530666 63.8118060916 13.5084648879
85.1495771849 63.9659715238 12.9206843768
85.1922518334 64.3790808747 12.509462382
85.2410175571 64.8969201788 12.2077194001
85.3099602331 65.4211619777 11.9352664367
85.3569725028 65.9368160045 11.6012327336
89.0825062136 65.7466905354 10.8805752977
88.6485778896 65.4256136276 10.622024561
88.0613533419 65.3036169211 10.5214654637
87.5002028657 65.4506205277 10.5928634916
86.9822395379 65.7053730721 10.7618716369
86.4868876632 65.9880075598 10.9307520139
85.942174333 66.2286467761 11.0885578768
83.455686671 69.3399717718 10.2193354447
84.6808539861 69.3354582082 10.1873990844
84.0744970112 68.6890792557 10.925964788
84.7253477798 69.5864593802 9.66014894576
85.0395762021 67.79667316 11.0715650407
83.4404412757 68.7750186175 11.1622215708
85.0096138604 68.9206015809 10.4530754804
84.4197700978 69.0774745808 10.4979498235
84.1201386388 69.4721932405 10.044741654
84.6763379482 67.7130595833 11.2868702623
83.7903490142 68.2450123843 11.4618526377
85.0556044816 68.290540111 10.7901490973
84.2708303751 67.7601060709 11.5281716975
84.626543316 68.6492785633 10.7194872448
84.4693001993 68.158744428 11.0845421048
83.1216856357 69.1276790432 10.6711491397
84.6030310151 67.4389490817 11.5869132315
82.3292217413 68.4253139481 11.5749535318
84.989353666 67.3945148265 11.3968197226
85.2403462119 69.4567114043 9.90812793703
82.7330317763 68.7451645531 11.2902845078
85.2013103685 69.5925095382 9.36672164091
81.9464930499 68.122279991 11.4748374264
82.2697799309 68.5899309947 11.0187663269
83.5913044117 69.3934821313 9.66132303402
82.6125273115 68.3933051437 11.8278530537
84.8339560408 69.5277721903 9.05779628313
83.7841564714 69.1595889937 10.6160885942
82.696910725 68.9826798671 10.5152456029
83.0602978347 69.1912239374 10.3481535817
83.1442190458 68.3963700713 11.7415125008
83.0678666687 69.1986289148 9.97893193006
83.5232093571 68.0818573608 11.8554495388
81.7311853906 67.756022322 11.5466896766
84.1958596157 69.5247830959 9.40466105705
83.0237250244 66.5518506729 14.0011342733
83.0186570794 67.3959836035 13.112387697
83.9703574297 66.8206250399 13.4201008659
82.4371479893 67.4030042014 13.0432225037
84.5552490623 66.9880535904 12.2460280886
84.12235951 66.5115128429 14.0088295554
83.4602262698 67.4580119293 12.7229493637
83.4118555397 67.1584264807 13.2544884927
82.8176704081 67.0398107296 13.5441009368
84.7775711221 66.7555830181 12.5316952302
84.6510087679 66.5279024554 13.5470027354
84.0662112797 67.2115587547 12.4313238721
84.956874319 66.5839890403 12.935760989
83.819947682 67.1113773658 12.9282309752
84.3776850262 66.8197846653 12.875531039
83.5157152325 66.3403334668 14.2730801712
85.1725610672 66.63590255 12.5261594321
84.6354785739 65.6563232787 14.7389886916
85.0359106671 66.8133076779 12.1557877023
82.7254084262 67.7677211825 12.6861618102
84.2365143532 66.0414752226 14.5415314673
82.1873831933 67.639299409 12.602189372
84.6924802606 65.1646071767 14.7937811005
84.069923874 65.5266032679 14.6816063059
82.5149398974 66.4885063107 13.7371526522
84.8755969532 65.9213621439 14.608046648
81.945042788 67.2353469953 12.7150466516
83.4630987308 66.8053060596 13.7999171978
83.4451264221 65.8985609158 14.4331594139
83.2027397809 66.226131528 14.2397250329
84.8080688976 66.2661690987 14.1994232226
82.8785655365 66.1091916024 14.1068360146
85.0691255204 66.3740024938 13.780108316
84.9327678019 64.8090762605 14.7526077663
82.2369668473 66.9057926441 13.2927990914
87.6822291268 65.8042882648 13.9823537049
86.492059716 66.0235124852 14.1767033875
87.0603167127 66.4356353442 13.2610809358
86.4187451777 65.5969621088 14.5712079548
85.9674213063 66.5464639871 12.5244605078
87.7272068327 66.5509774775 13.1769240761
86.1306089757 66.2378321456 13.7594134365
86.7397335719 66.1990548684 13.8037750264
87.0399828389 65.808241501 14.2599170927
86.3345722064 66.6548930933 12.3279602997
87.3267975525 66.7727926883 12.6442944188
86.0094723543 66.4076994533 13.0744125005
86.7734458818 66.8120210507 12.2410647534
86.4866931758 66.3432519029 13.3677442549
86.5947098782 66.5331364723 12.7750972494
88.0314756265 66.1099454762 13.6011377154
86.3957019087 66.8549054862 11.9719894898
88.7936299813 66.626270816 12.5566860816
85.9837925873 66.7428410994 12.0439362477
85.9328725462 65.9043620819 14.457420791
88.4246549196 66.5198895461 13.0028241887
85.914630748 65.418338699 14.7340811908
89.0861620481 66.3771264358 12.2392785094
88.7987868167 66.1293025537 12.8616071861
87.4757965377 65.3175139148 14.2129281065
88.5523518684 66.9154325202 12.4981729553
86.2086676927 65.0346062155 14.7040450486
87.3892300589 66.2014190333 13.7494895609
88.3883167392 65.8391406734 13.4426623503
88.0538964389 65.807866705 13.7437688428
88.0256315531 66.9432543348 12.6078506378
87.991062424 65.4620138162 13.8571527744
87.6124268691 67.0494779664 12.3364864938
89.2305163555 66.3089454808 11.8390131583
86.8784541237 65.231381712 14.503750829
88.1139841183 68.5924388873 10.2007645106
88.1543103653 67.9629197658 11.2516925133
87.1643177802 68.3040916168 10.7668884247
88.7071442105 67.7802496703 11.1881238612
86.4517108186 67.3549326739 11.3502586028
87.0452042506 68.8145048334 10.3303032874
87.6799954523 67.7004461274 11.4895633276
87.7475674437 68.1180618893 11.0472866205
88.3423466534 68.2405789337 10.7606834115
86.2335120106 67.6123429932 11.0833276501
86.4661844917 68.4898182442 10.5591381467
86.9988466033 67.4864655077 11.4332567552
86.0875683277 67.9882702544 10.8336268917
87.2931982108 67.8810871679 11.158819657
86.6863042638 67.8719174623 10.9842176467
87.6373074835 68.8973485774 9.99932122043
85.8263447162 67.6580024409 11.0328281934
86.4871095043 69.3953025549 9.39269490374
85.9374018602 67.3240818252 11.2850634977
88.4480154654 67.5931594622 11.6793929442
86.9210590356 69.2236725842 9.75160093075
88.9287962243 67.3713026414 11.4986656833
86.339933196 69.3351424712 8.9204474453
86.998361889 69.1926819162 9.19886555566
88.5520608361 68.2224625618 10.1373724458
86.2889847523 69.3871662083 9.71814486689
89.0977534003 67.3268779596 11.0468719643
87.7100412412 68.5557909427 10.5657287436
87.6399652193 68.9233129081 9.52491699268
87.9112822391 68.7729895734 9.85240086614
86.3616819611 69.0734444217 10.1499981691
88.1801282644 68.5514695301 9.7295174626
86.0666093116 68.7573135596 10.4117853605
86.0285996405 69.2559882677 8.63330462691
88.837396744 67.8503018291 10.6156723854
83.1620748226 67.5428327628 8.86090723501
84.3523144962 67.3236567116 8.66658015683
83.7839928447 66.9114541172 9.58216556522
84.4256138424 67.7502705519 8.27200557105
84.876812766 66.8008407899 10.3187653929
83.1170757333 66.7960348206 9.66624338584
84.7137396814 67.1093893367 9.08387140909
84.1046169062 67.1480712804 9.03955477337
83.8042836288 67.5388946405 8.58335884258
84.5095773427 66.6924623784 10.5154078611
83.5174849232 66.5743440768 10.1988950064
84.8347943058 66.9395687409 9.76883079061
84.0708299517 66.5352534794 10.6022793088
84.3577167581 67.003961163 9.47555154303
84.2496146264 66.8141350323 10.0680901727
82.81283545 67.2371013558 9.24206920134
84.4485407227 66.4923850205 10.8714019072
82.0506971175 66.7208332296 10.2864436539
84.8603699686 66.6044074216 10.7995102013
84.911507111 67.4429163439 8.38581020332
82.4196403467 66.8271357351 9.84029713192
84.9297058302 67.9289071095 8.10916201975
81.7582556906 66.9699411608 10.6038640572
82.0455488349 67.217745574 9.98153709961
83.3685727151 68.0296202136 8.63028702778
82.2919542378 66.4317037126 10.3449307859
84.6356483173 68.3125510295 8.13913687084
83.4550459394 67.1456313034 9.09378421298
82.4560005266 67.5079573717 9.40055483148
82.7904243867 67.5392412439 9.09947883136
82.818597774 66.4038651793 10.2352789524
82.8533366923 67.88516836 8.98608851589
83.2319464624 66.297670512 10.5067840592
81.6139329506 67.0381097356 11.0041194502
83.9658521036 68.1157434375 8.33944812924
82.730042119 64.7548720465 12.6425811499
82.6897513827 65.384247266 11.5915999321
83.6796119623 65.0430778299 12.0763891047
82.1369334574 65.5669038785 11.6551840506
84.392448348 65.9922027357 11.4929701839
83.7987618512 64.5327380574 12.5129515528
83.1643238064 65.6466346107 11.3537820586
83.0965073142 65.2291383884 11.7960054004
82.5016664956 65.1066762457 12.0825806631
84.6106645629 65.7349386071 11.7599220978
84.3778512822 64.8573510014 12.2840857293
83.8452822972 65.8606200891 11.409947019
84.7565358384 65.359053604 12.0096872692
83.5507522434 65.4659723291 11.684518445
84.1576403463 65.4753197056 11.8590449037
83.2067387603 64.4499495221 12.8440164271
85.0177394622 65.6892387355 11.810523873
84.3568444929 63.9519657202 13.4505207882
84.9067970543 66.0230368487 11.5582619369
82.3961993512 65.7539180178 11.1638792167
83.922895529 64.1235747193 13.0916728322
81.915457728 65.975752643 11.3446477199
84.5040464817 64.0121196857 13.9228168371
83.8455928791 64.1545833011 13.6444119066
82.291909027 65.1247959102 12.7059605723
84.5550129369 63.9601101937 13.1250599855
81.7464224257 66.0202407479 11.7964327321
83.1339712364 64.7915164328 12.2775121408
83.2040975784 64.4239856672 13.3184558434
82.9327827946 64.5743231376 12.9909659431
84.4823426776 64.2738324471 12.6931721582
82.663930568 64.7958519898 13.1138933989
84.7774823741 64.5899330826 12.4313877889
84.8154054092 64.0912631916 14.2099927731
82.0066032344 65.4969212024 12.2276407023
87.3884162982 64.007276417 12.6238116532
86.1632033266 64.0118478697 12.6558112362
86.7697834162 64.6581408972 11.9172027677
86.1186630742 63.7608251065 13.1830736919
85.8045232395 65.5506351951 11.7718394738
87.4038942538 64.5721884184 11.6810023893
85.8344587517 64.4266004713 12.3902022409
86.4243347019 64.2698339251 12.3451946864
86.7239429335 63.8750911467 12.79845224
86.167680427 65.6342061855 11.5564700999
87.0539871401 65.1022088186 11.3814009601
85.7884969711 65.0567519991 12.0531506842
86.5732289756 65.5871013575 11.3151764554
86.2176184208 64.6980164696 12.1236812685
86.3748995281 65.1885610668 11.7587394811
87.7225477578 64.2195649818 12.1719756609
86.2409576058 65.9081303405 11.2563606179
88.5152499506 64.921891142 11.2681991656
85.8546154539 65.9525767239 11.4465359607
85.603628365 63.8905517885 12.935171213
88.1113358626 64.6020573437 11.5529082398
85.6426638621 63.7547578579 13.4765129695
88.8979879252 65.224870413 11.3682575567
88.5746681591 64.7573153699 11.8243367656
87.2527444571 63.9537149643 13.1819420771
88.2319065686 64.9538628436 11.0153408627
86.0100725053 63.8194705092 13.7854131555
87.0599795816 64.1876796808 12.2270460647
88.1474318148 64.3645429047 12.3278382935
87.7839371449 64.1560114729 12.4949380422
87.7002365946 64.9507874512 11.1017202178
87.7763429134 64.1485531036 12.8642275052
87.3210739446 65.2653555445 10.9878603664
89.1132729582 65.5910730737 11.2963755389
86.6482102002 63.8224401858 13.4385474869
87.8205435637 66.7953853102 8.84236761354
87.8256061579 65.9511923733 9.73091059887
86.8738624948 66.5266375572 9.42334192564
88.4071132403 65.9441308717 9.80006510693
86.2890527626 66.3590740193 10.5974484892
86.7219952816 66.8356841494 8.83457590638
87.3838273785 65.889241934 10.1204097148
87.4323799746 66.1888016957 9.58884664085
88.026621714 66.3073730717 9.29930793707
86.0667957928 66.5915778978 10.3117716011
86.1933556058 66.819291193 9.29633854954
86.7778783039 66.1356449865 10.4120747874
85.8874896348 66.7632034852 9.9076897638
87.0241920623 66.2358533564 9.91516924036
86.4665931296 66.5274364112 9.9679096399
87.3285052962 67.0069185831 8.57032565795
85.6716634646 66.7112933286 10.3172919279
86.2088573482 67.6909041672 8.10431395889
85.8083109508 66.5338575038 10.6877321019
88.118890107 65.5794067272 10.1571461137
86.6078757646 67.3057682901 8.30178471065
88.6569421094 65.7078218494 10.2410618923
86.151811486 68.1828610931 8.04945357282
86.7743038659 67.8206525001 8.1616823636
88.3293565983 66.8586480471 9.10642220372
85.9687212972 67.4255977415 8.23535187626
88.8992032824 66.1117170765 10.1282698186
87.3811620166 66.5419702946 9.04352874864
87.3990698176 67.4486728987 8.41016621827
87.6414907471 67.1211022579 8.60369936678
86.0363371088 67.0809981895 8.64389765563
87.9656614745 67.2379984681 8.73660257387
85.775209976 66.9731685529 9.0632808452
85.9114015612 68.5380327606 8.09064866124
88.607205589 66.4413543575 9.55055007555
