# Supplementary material for: PyOIF: Computational tool for modelling of multi-cell flows in complex geometries
Source: PLoS Comput Biol. 2020 Oct 19;16(10):e1008249. doi: 10.1371/journal.pcbi.1008249 (PMC7595628; doi:10.1371/journal.pcbi.1008249)
Supplement: S1 Script — (ZIP) [file pcbi.1008249.s001.zip › S1 Script/input/cell29_nodes.dat]

128.488089142 43.0746781065 13.0267207255
125.853377442 41.0360451688 15.1117163759
125.622430751 44.2008465801 10.5844938504
130.872339557 45.7358779985 11.3894044909
131.10326788 42.5711569906 15.9168521538
128.237293928 43.6971480325 13.4747265609
128.124840108 42.6620568423 13.2512502944
127.821336822 42.1506038265 13.406675768
127.570000757 41.6245264276 13.527556763
127.287950867 41.110542915 13.6601676152
126.950492545 40.6936459806 13.895700865
126.511135742 40.5383660897 14.2839149737
126.124460464 40.6701131078 14.721389972
128.110984644 43.1441797382 12.573396646
127.773656067 43.0992847773 12.0615884186
127.46948767 43.0002586519 11.5596108696
127.154850657 42.9340922015 11.0515898119
126.768338207 42.9818662718 10.6138306998
126.310480113 43.2843830012 10.3555210339
125.901730173 43.7216212727 10.3561405615
125.415371373 41.2129695901 14.6205656665
125.066698673 41.4559113178 14.087790681
124.819026578 41.7580263165 13.5293913883
124.676831985 42.1087535806 12.9624075827
124.649143468 42.4992863305 12.4042067685
124.734636732 42.9165683463 11.8722206688
124.927866088 43.3477936621 11.3811974363
125.226985025 43.7805013207 10.9473267144
126.099615857 44.596630326 10.3015075493
126.645621117 44.9556913313 10.1079301416
127.244128367 45.2667019626 10.0106354914
127.876149389 45.521871091 10.0098378052
128.523660067 45.7107250083 10.1099124651
129.165821546 45.8285539084 10.305518242
129.784106175 45.8738453161 10.5885820704
130.359083438 45.8426637252 10.9537530101
130.963811524 45.2018990174 11.132210787
130.866069325 44.6167407787 11.0538269038
130.570982714 44.1030751169 11.1840644159
130.179876224 43.818846014 11.5151712828
129.751441057 43.667824167 11.9092875471
129.337922819 43.543948687 12.3194514517
128.901524859 43.3625645321 12.7123539101
131.310385692 45.5589332088 11.8805585566
131.65908189 45.315951241 12.4134118889
131.906676502 45.0138056608 12.9718459676
132.048907643 44.6631622698 13.5387600089
132.076579842 44.272636598 14.0969650205
131.991109695 43.8553305444 14.6290639145
131.797775215 43.4241722551 15.1201569982
131.498616195 42.9914919698 15.5540545126
131.186499181 42.1504118684 15.4976266891
131.066538409 41.8706576523 14.9824401611
130.753102015 41.8148157112 14.4662614862
130.313079371 41.9953208583 14.1239914991
129.852077233 42.2922266997 13.8772357088
129.385777694 42.5954005143 13.6644143641
128.915450075 42.8804645033 13.3901368437
130.626091953 42.1754319562 16.1997607725
130.08005811 41.8162875649 16.3932521098
129.481480944 41.5052790624 16.4904733477
128.849325313 41.2501295404 16.4912371062
128.201871396 41.0612888952 16.3912529616
127.559700074 40.9434157449 16.1956270496
126.941456623 40.8980813771 15.9125175075
126.366590537 40.9292814754 15.5473434504
127.824022111 43.4094201934 13.7888981456
127.387670122 43.2280235151 14.1817284739
126.974131607 43.1041007761 14.5919954085
126.545689751 42.953118048 14.9860452549
126.154747533 42.6688872134 15.3170760504
125.859730827 42.1552604803 15.4473591218
125.761949132 41.5701418052 15.368951898
125.539122865 44.6216729653 11.0036815769
125.6590538 44.901435206 11.5189400902
125.972565887 44.9572714164 12.0350812013
126.412474743 44.7766873566 12.377237422
126.873496047 44.4797841314 12.6239432343
127.339700435 44.1766884455 12.8366770792
127.809935546 43.8914682576 13.1110740159
130.601273183 46.1017950893 11.7797627257
130.214702325 46.233524344 12.2172079052
129.775316806 46.0782817171 12.6053636193
129.437774026 45.6614018132 12.8409129667
129.155658203 45.1471961184 12.9737077414
128.904133615 44.6210031713 13.0945219672
128.600441248 44.109599007 13.2501365331
130.824046933 43.0502801507 16.1452002058
130.415326327 43.4874452679 16.1457867936
129.957477757 43.7899623978 15.8875352056
129.571017008 43.8377779853 15.449953011
129.256269304 43.77161058 14.9417525144
128.951978513 43.6725868885 14.4394952458
128.614469891 43.6276982697 13.927979348
125.561704306 41.4728930201 12.2956587359
126.415351282 41.0759984826 13.0801312091
126.618270087 41.906944932 12.3057798758
126.040782289 40.8084411757 13.442208317
127.605883485 42.440378652 13.0072885956
126.303351627 42.0400431942 11.7157593835
126.919670537 41.3685801828 13.1840420415
126.493175062 41.4144110919 12.7474490587
125.889903318 41.1256523369 12.806528936
127.509400402 42.645865983 12.6400814679
126.871310359 42.4352694952 11.8347268433
127.318169148 41.9589449243 13.1104776039
127.367572487 42.7381951809 12.1984862999
126.884328134 41.7581028128 12.811900174
127.12505831 42.2838531318 12.5582529852
125.669045578 41.7955068377 11.8027805158
127.716319937 42.934661268 12.4379676918
125.863342251 42.7454701778 10.8012909823
127.875436125 42.8449817083 12.8293607894
126.601835687 40.7703984596 13.6070415693
125.890452929 42.3030035959 11.1884939148
126.186305993 40.6384011547 13.9550643427
125.591964004 43.1536237965 10.7106087314
125.414915776 42.5926306862 11.1410305752
125.276073528 41.361091599 12.7840413206
126.240512853 42.6905232891 10.7952450019
125.731911963 40.8104194783 13.9737479608
126.097986013 41.5482745984 12.2446848812
125.297197845 42.0671376384 11.6889122197
125.400239556 41.74533794 11.9898318537
126.561685948 42.5119028578 11.1890267415
125.158935274 41.7257683271 12.2664393466
126.97874266 42.6885230736 11.4138545657
125.568940471 43.5721090186 10.6109466353
125.507359561 41.031798838 13.319492871
128.390558495 44.3617564982 9.86444194407
127.607163198 43.5389724271 10.3244579826
128.619976471 43.7812659253 10.8214251911
127.144929108 43.720055798 10.0140597998
128.22127399 43.3961662196 12.0233957817
129.188557161 44.0415201579 10.5491237821
127.650079792 43.3244400043 10.8748774699
128.035519952 43.6393970807 10.5187059625
127.83046815 43.9541469707 9.9620299119
128.623429704 43.552078952 12.0041370433
129.255691012 43.8392639746 11.2181325604
127.944262816 43.3504805799 11.5272258029
129.05571315 43.6678882452 11.851351616
128.120869222 43.5406661986 11.0268422814
128.54948882 43.6324913713 11.4812425756
128.968033839 44.410519805 10.0151739444
128.925207042 43.5357190189 12.2793048728
130.231939677 44.7037784107 10.5250329482
128.542824894 43.4018548509 12.4290923163
127.031444655 43.2707594426 10.3727874581
129.729378691 44.464370105 10.3335684343
126.621119227 43.5633809689 10.1336586057
130.420064952 45.1517302654 10.6361198915
129.819574549 45.009124212 10.2481294388
127.86669144 44.5796163502 9.76135548047
130.25680946 44.3705495197 10.7085176685
126.613891361 44.0292638776 9.99434932333
128.514329125 43.9742934655 10.225729856
129.125257097 44.8543450502 9.95812922937
128.749648459 44.6163143317 9.87476703939
129.859651929 44.0551550879 10.8902472193
128.459034108 44.8289925038 9.80108422474
129.743333838 43.8552101014 11.3398905602
130.643933415 45.407373114 10.9008737959
127.279721159 44.2626889688 9.82169936062
131.86994383 43.5467496004 12.9445176585
131.10063506 43.7337688895 12.0092105261
130.805554417 43.1313938814 12.9479918632
131.406267449 44.1725895817 11.770340287
129.510740593 43.3603381734 12.7951925511
131.199633403 42.8023261347 13.3969829142
130.51775436 43.6367387002 12.0459467903
130.990285993 43.4758832275 12.3999165939
131.595267219 43.7608277599 12.3379631206
129.616938737 43.1312039323 13.1452406581
130.510688397 42.7072012376 13.4939069297
129.938319858 43.495079582 12.442577398
129.839444499 42.8385701072 13.4426428444
130.487913168 43.4090899317 12.5345634926
130.128926186 43.1764884793 12.99909983
131.798804648 43.1344510137 13.3729122992
129.380948687 42.9136578473 13.398879966
131.5319909 42.3642651657 14.5040153909
129.160704603 43.1556671279 13.1169244967
130.914969898 44.037535854 11.4808878141
131.588733781 42.5987364281 13.9669769658
131.193533572 44.5097882729 11.3777153648
131.586506013 42.4944112947 14.9820185759
131.849905615 42.8412144204 14.3973628454
131.985450479 44.0807529765 12.7600170052
131.256106754 42.1677908094 14.3291596675
131.471184247 44.7764108405 11.6746781538
131.418580872 43.2601995481 12.8436993568
132.007843267 43.2668984588 13.7775785369
131.975159421 43.4140183786 13.3509024997
130.94670854 42.3170874039 13.914217371
132.083729 43.7629627741 13.3112996303
130.447912675 42.3433139287 13.8353752802
131.438757439 42.4997354434 15.3866715385
131.771969038 44.3657896398 12.1927928954
129.041013112 40.6579268793 15.3757122747
129.908818442 41.2707961877 14.7649140339
128.804179903 41.2570712889 14.4324280306
130.302227989 41.2610824799 15.1985807822
128.895570927 42.4047678664 13.7789011486
128.314463883 40.8008040253 14.5635790146
129.787237074 41.6807270738 14.3553304622
129.448091743 41.2508571542 14.6287149589
129.654707926 40.9323815798 15.1824973261
128.502753779 42.2249619442 13.781254044
128.126308455 41.3030739612 14.1105319903
129.312256662 42.1035094433 14.0258492512
128.151211534 41.9087571115 13.7898360454
129.251337064 41.6263510613 14.3198147886
128.704656813 41.827778099 14.0761993777
128.499724849 40.5194751763 15.1603790359
128.172061085 42.3127474864 13.557496299
127.163376682 40.406019067 14.7800366699
128.493071442 42.5989434641 13.51733652
130.485409465 41.5372342423 14.715308718
127.749623581 40.4373947941 14.8217223783
130.758675268 41.5847853908 15.199339229
126.758424608 40.4962858349 15.0562431896
127.444995958 40.4247006329 15.2899847395
129.394777597 40.8622748774 15.782716145
127.239824729 40.4878395094 14.4156359918
130.589278816 41.5576928269 15.6542150161
129.002353303 40.8343042226 14.8625840627
128.179555163 40.4797002373 15.5081477318
128.625628436 40.5430746763 15.4658419982
127.648647993 40.7738219911 14.2127811165
128.783550917 40.6597922612 15.7766231611
127.68315292 41.1765407593 13.9091993855
126.363797354 40.66446686 15.0964834117
129.999647876 41.1350436164 15.6906402943
124.855761069 43.2251708211 13.5567308432
125.625064623 43.038175547 14.4921528196
125.920032814 43.6406270036 13.5532718678
125.319422338 42.5993383533 14.7309011289
127.214941424 43.4116530506 13.7061836371
125.525947833 43.9697586403 13.1043090296
126.208088995 43.1352578876 14.4553587721
125.735412745 43.2960943607 14.1014597051
125.130381901 43.0110997867 14.1633701309
127.108528795 43.6408431378 13.3558597435
126.214843056 44.0649351331 13.0072340078
126.787264045 43.276962413 14.0587341461
126.886002179 43.9335138285 13.0584451693
126.237922163 43.362979231 13.9666711824
126.596632208 43.5956005426 13.5020304386
124.926960567 43.6375543461 13.1283244537
127.344299452 43.8581667181 13.1023458222
125.193611888 44.4077991372 11.9974658068
127.564878274 43.6163307219 13.3841675107
125.810741657 42.7344187152 15.0202779493
125.136940118 44.1733815889 12.5343031981
125.532246584 42.2621482594 15.1234623921
125.139065093 44.2776266702 11.5194594352
124.875770384 43.9308167969 12.1040166321
124.740238023 42.6912275777 13.7412209014
125.46953687 44.6043095882 12.1722780671
125.254547477 41.9955046851 14.8265042733
125.30699851 43.5117096757 13.6576206771
124.717982428 43.5051168665 12.7237156106
124.750628801 43.3579420663 13.1503170112
125.77889189 44.4550148112 12.5870589673
124.642046497 43.0090114709 13.1898993972
126.277628902 44.4287398342 12.6658198845
125.286824192 44.2722884302 11.114716926
124.953712362 42.4061219207 14.3084642458
127.684650929 46.1140152165 11.1252383883
126.81689986 45.5011995963 11.7362754239
127.921563815 45.5148439751 12.0688138078
126.423438767 45.5109521834 11.3025047071
127.83002556 44.3673894513 12.7222192325
128.411295275 45.9711035417 11.9375890403
126.938516232 45.0911812693 12.1459572359
127.2777275 45.5210831752 11.8725107569
127.070959599 45.8396078128 11.3185209319
128.222595965 44.5468219267 12.7200756235
128.599244223 45.4686840871 12.390734156
127.413401096 44.6684703491 12.4753792642
128.574259122 44.8629137237 12.711467055
127.474442018 45.1455711426 12.1814458136
128.02087839 44.9440971946 12.4251176034
128.226034734 46.2524792853 11.3405598476
128.553222421 44.4588209217 12.9438017476
129.562512765 46.3659169098 11.7211198972
128.232096172 44.1729142706 12.9840112962
126.240262982 45.2348509479 11.7859013694
128.976134231 46.3345640743 11.679326764
125.96697003 45.1873028954 11.3018307977
129.967399595 46.275624557 11.4448939557
129.280685797 46.347239484 11.2110319478
127.330863747 45.9096646898 10.7183386082
129.486092495 46.2841192718 12.0854899993
126.136450076 45.2143897537 10.8468591757
127.723429814 45.9377104986 11.6384236281
128.546038197 46.2922225161 10.9928186003
128.100024274 46.2288443927 11.0351188724
129.077101399 45.9981291999 12.2883220345
127.942081773 46.1121267933 10.7244618277
129.042511096 45.5953426636 12.5919491419
130.361952079 46.1074484967 11.4046678157
126.726043121 45.6369449194 10.8103949537
131.164110756 45.29899364 14.2053443953
130.310379372 45.6958499554 13.421017511
130.107345054 44.8648819464 14.1952789532
130.68494285 45.9634052507 13.0588920343
129.119650136 44.3312897579 13.4939780479
130.422541882 44.7318664237 14.7854428049
129.805998378 45.4032726379 13.3171153219
130.232437441 45.3573678236 13.7536787951
130.835930824 45.6462504405 13.6945328422
129.216261008 44.1260798271 13.8611313712
129.854407043 44.3366448541 14.6664502568
129.407465621 44.8128055422 13.3907064099
129.358138586 44.03378586 14.3026283654
129.841304766 45.0137181736 13.6892460824
129.600560381 44.4880956711 13.9428013665
131.056800274 44.9763831097 14.6983735394
129.009089084 43.8370962852 14.0634290493
130.86251807 44.0264603831 15.699977618
128.850023586 43.9268080194 13.6719787561
130.123860102 46.0014323238 12.8940918031
130.835419298 44.4689047882 15.3127460719
130.539367892 46.1334793824 12.5459836256
131.133843976 43.6183436959 15.7907001608
131.310850168 44.179298049 15.3602177768
131.449647875 45.4107548234 13.7170657439
130.485372748 44.0813782987 15.7060478495
130.993849121 45.9614708648 12.5273164095
130.627863506 45.2235964313 14.2563945978
131.428513967 44.7047410879 14.8123027382
131.32551825 45.0265250116 14.5112899445
130.164137513 44.2599891938 15.3123117165
131.56676495 45.0460591722 14.2346658301
129.74705865 44.0833828083 15.0875433434
131.15683047 43.1998100572 15.8904061195
131.218426383 45.7400623264 13.1816078574
128.334983163 42.4102066259 16.6367194032
129.11841857 43.2328750518 16.1767392752
128.105769361 42.9906622924 15.6798737471
129.580775878 43.0517914299 16.4872193062
128.504419884 43.3757582201 14.4776307891
127.53710147 42.7304088148 15.9519826932
129.075659933 43.4473982215 15.6266059927
128.690029153 43.1324297316 15.9825469051
128.89513632 42.8177553549 16.5391660398
128.102233099 43.2197380023 14.497056937
127.469997928 42.9327155436 15.2829653379
128.781383782 43.4213541065 14.9741481319
127.670018855 43.1039843521 14.6497586848
128.604802675 43.2311664857 15.4747192043
128.176329011 43.139434619 15.020101962
127.757592648 42.3614795787 16.4859718277
127.800173623 43.2362509425 14.2216945511
126.493641449 42.0682563187 15.9761504794
128.182694838 43.3700734425 14.0722772056
129.694344254 43.5010538867 16.128549584
126.996160117 42.3075983588 16.1675854568
130.104595435 43.2083731404 16.3677140716
126.305574467 41.6203324896 15.8650605311
126.90595632 41.7629043785 16.2530153962
128.858896143 42.1923430776 16.7398045956
126.46877776 42.4014195441 15.7926434102
130.111805514 42.7426269139 16.5069853605
128.211306081 42.7976516591 16.2754354198
127.600343732 41.91771466 16.543011875
127.975945697 42.1557214655 16.6263726073
126.865922526 42.7167969515 15.6109006976
128.26651424 41.9430654059 16.7000502182
126.982197571 42.9167490575 15.1613056247
126.081748271 41.3646531356 15.6002703712
129.445967557 42.5092408641 16.6795321875
