# Supplementary material for: PyOIF: Computational tool for modelling of multi-cell flows in complex geometries
Source: PLoS Comput Biol. 2020 Oct 19;16(10):e1008249. doi: 10.1371/journal.pcbi.1008249 (PMC7595628; doi:10.1371/journal.pcbi.1008249)
Supplement: S1 Script — (ZIP) [file pcbi.1008249.s001.zip › S1 Script/input/cell11_nodes.dat]

35.2139717452 32.2796447251 9.3071975158
35.3786515006 33.9238161069 5.7414174461
32.6615404875 29.6313322359 7.9228043049
35.6055979903 30.1321594448 12.5756703044
38.3224502381 34.4245530217 10.3942825345
35.7698544465 31.7765117405 9.00986170354
35.1291695041 32.6046167607 8.81810267871
34.9647938782 33.0180600708 8.39257864767
34.7822717822 33.4503051698 8.02685354772
34.6039467941 33.8654650089 7.62999382997
34.5363720192 34.2070201491 7.16018128771
34.6716698218 34.3268595396 6.58012180428
34.9808411614 34.2198472665 6.07881798248
34.7335631354 31.9616712711 9.16592150649
34.1679080624 31.7412697286 9.06259189396
33.6007373776 31.5843352087 8.97480163645
33.0380672892 31.3919347 8.88687105307
32.5595276839 31.0970302107 8.72547188414
32.3136550627 30.6021832333 8.47263128255
32.3607837791 30.0809077246 8.18209403798
34.8888289745 33.4790317462 5.57848680964
34.4171962983 32.9900949835 5.52408259722
33.9785818973 32.4717194474 5.58108622633
33.5846678475 31.9398953057 5.74433257293
33.2501256327 31.4105501497 6.01420247108
32.9841194696 30.9004324233 6.3797192939
32.7923573954 30.4237890563 6.82747868249
32.6836095119 29.9961127948 7.34738841731
32.7239832281 29.3383319092 8.53482892305
32.8704442215 29.1268619971 9.16596878992
33.0972828178 29.0043989269 9.796839339
33.3952342575 28.9716246814 10.40903712
33.7588174259 29.0341440253 10.9824636217
34.1749855055 29.1878538092 11.4999409588
34.6301043881 29.4256473284 11.948021007
35.1121931026 29.7437732904 12.3105280903
35.1995933591 30.5637213522 12.6686648593
34.8683166842 31.036430958 12.5102801352
34.6831296467 31.4463323222 12.1015790618
34.7344561948 31.6803359089 11.5680534829
34.8805586451 31.801733748 10.9975142777
35.0569098596 31.9089199568 10.4394152164
35.187579474 32.0553112421 9.85589663405
36.0953669679 30.5769301212 12.7386061666
36.567010453 31.0658539562 12.793011342
37.0056620686 31.5842462922 12.7359636131
37.3995983792 32.1160286757 12.572693107
37.7341269305 32.6453329208 12.3028644994
38.0000898813 33.1554706216 11.9373863529
38.191771993 33.6321063199 11.4896183909
38.3004431284 34.0597705475 10.9697205584
37.8192465556 34.702632304 10.5653302897
37.2258679429 34.7612034015 10.6176252762
36.6596683385 34.5563651077 10.5364004495
36.3000572904 34.1537038834 10.3112571054
36.0617400835 33.6676046933 10.0496012993
35.8537012594 33.1857592793 9.76960445209
35.5831604012 32.6981862395 9.50801193398
38.2599829687 34.717553924 9.78224001868
38.1135801861 34.9290233571 9.15114168816
37.8867857122 35.0515179598 8.52027303065
37.5888284931 35.0843815168 7.90808286369
37.2252933554 35.0218954407 7.33461987805
36.8091880788 34.8681656778 6.8171498828
36.3541162251 34.6302975183 6.36910708088
35.8720727446 34.31216479 6.00657462915
35.796279479 32.0007719832 8.46114221673
35.9271536836 32.1470197068 7.87751837841
36.103571764 32.2542235182 7.31977898005
36.2496830921 32.3756339497 6.74921231959
36.3010479698 32.6096090119 6.21554488252
36.1158904502 33.0195186998 5.80686930226
35.784617894 33.4922411806 5.64847530633
33.1647593128 29.3532599112 7.75177739733
33.7581897108 29.2947371594 7.69949674654
34.3243755288 29.4995900747 7.7807554998
34.6839188663 29.9022415298 8.005841322
34.9221305761 30.3883064171 8.26743303742
35.1300938015 30.8702386269 8.54748966177
35.4005807453 31.3579075033 8.80908262353
36.0034134385 29.8361470839 12.2382840602
36.3125553117 29.7291930394 11.7370581399
36.4478020936 29.8491206242 11.1567922749
36.3801134964 30.190750754 10.6867990015
36.2017480045 30.605839628 10.2901016511
36.0191240911 31.0381035592 9.92454876814
35.854673835 31.4516323854 9.49901937584
38.6232001236 33.9750110395 10.1349788499
38.670344551 33.453787657 9.84446217481
38.4244809441 32.9589450005 9.59167835407
37.9459387428 32.6640999407 9.4302836508
37.3832326575 32.4717460712 9.34236489504
36.8159627509 32.3148601427 9.25452307805
36.2503053058 32.0944863822 9.15113905998
33.0323554792 32.5869653892 6.69741835729
33.8176889429 33.4483566868 7.07619301653
33.5436566104 32.5291125449 7.71730362028
33.9065187478 33.6818821732 6.54655252652
34.6690269227 32.5700484495 8.41133758456
32.9893369807 32.1323485926 7.69724235271
34.1811708393 33.3739492641 7.53753108215
33.6896721551 33.0672370819 7.34004865723
33.4373631799 33.156705201 6.72422028686
34.4039497621 32.2447335416 8.50851055086
33.4266347649 31.9896846001 8.22773351766
34.4769537977 32.9442605171 8.02812474749
34.0159231666 31.981911431 8.57851629352
34.0040787172 32.8993927638 7.72476025578
34.0696660127 32.4243722474 8.13544504188
32.7688468294 32.1804860409 7.0517280673
34.4089618921 31.9860546795 8.82860070186
32.3441730275 31.0827701704 7.79645114974
34.7610857443 32.2353160598 8.79713655826
34.2086500992 33.9413172227 6.97653776579
32.5104394735 31.60692531 7.58648435294
34.3262911188 34.0352267705 6.43819372519
32.3440508136 30.6033106387 7.66131680244
32.4365062352 31.1832027867 7.22962643414
33.3201530983 32.7462568655 6.22358570892
32.4349715283 31.2478654276 8.12754916965
34.269363614 33.7446868203 6.05417740237
33.1866355415 32.6719234923 7.2133086158
32.6630782914 31.7855640025 6.80999305878
32.8264307964 32.1974777458 6.72333157792
32.8034572032 31.6285795543 8.22510528157
32.9831320764 32.2246807661 6.3904744925
33.1978249433 31.6677025246 8.53901763676
32.417160146 30.1887298071 7.75403571363
33.7231918906 33.2770239178 6.15662139906
32.9682817983 30.1330118682 10.7265829502
32.7930956007 30.76842496 9.69329115264
33.6342492049 31.017102612 10.442916708
32.4530137615 30.3669614416 9.43590238768
34.3923842231 31.6023709887 9.53049766185
33.6804146974 30.8779357574 11.1090982708
33.1956771239 31.1415044542 9.47119881031
33.1342916784 30.8706262723 10.0164631463
32.7154164065 30.354587188 10.1130719294
34.5621332326 31.5812622447 9.92559647952
34.1980025394 31.2833804059 10.8627640592
33.8604563029 31.4074444772 9.47521279837
34.6136354683 31.566821732 10.3964723932
33.5597151775 31.1398967258 9.86977408039
34.1220582567 31.3286377482 10.0860001876
33.2987246926 30.3166021484 11.1927646891
34.8894555254 31.7746034512 10.0837290634
34.2490160801 30.5999653981 12.1708620298
34.845926903 31.8211931937 9.65581707967
32.5482271927 30.8448279196 9.11017770921
33.8316475761 30.6007358656 11.7557178181
32.3301400044 30.3792615033 8.8904628084
34.5820562589 30.2892182153 12.3726718161
34.0031477823 30.1123594759 11.9665575691
32.8026681063 29.7419624037 10.336294354
34.2825607012 30.96301834 12.0603604065
32.3933497879 29.916667148 9.02157054559
33.164405691 30.6309516984 10.6223787191
33.4745326253 29.9472311157 11.4339361387
33.191113709 30.0178603908 11.0896769009
34.1894706081 31.1784231051 11.5753288084
33.1207967872 29.7130009858 10.894309921
34.4615882837 31.4581991591 11.2537715535
34.982127342 30.2087196614 12.511400931
32.5453518668 29.8622188576 9.72965658432
36.3864913817 32.8859222384 12.4576539943
35.4140744969 32.1939015714 12.179166789
35.8918195461 32.9284371428 11.4287340187
35.4781000845 31.8218919406 12.6269207846
35.4473058954 32.2712892828 10.3699618679
36.2708915617 33.4838370146 11.542565396
35.2251819323 32.1103170293 11.6242715406
35.6139215786 32.5099344709 11.876868028
35.862814826 32.4236033086 12.4944340415
35.6908045373 32.6160547017 10.2844244393
36.1018613971 33.38355099 10.8684632413
35.3301186567 32.1770125159 10.9188900457
35.9006147262 33.0400986146 10.3099060089
35.5467309011 32.4539049567 11.3598185596
35.7429265029 32.6919137527 10.8086298701
36.5689317482 33.3656851644 12.1467036942
35.7500641715 32.8165959185 9.92986447133
37.1550707509 34.3171370875 11.3154911335
35.534120358 32.4440556036 9.88831579837
35.0213363498 31.7025181415 12.279667805
36.8029558083 33.9612553632 11.625036158
35.208437258 31.332747614 12.654972363
37.6359613924 34.3614183095 11.193242306
37.3523388231 33.9545974778 11.7273564374
36.4760449311 32.3851629153 12.7294796479
36.8402649861 34.3548218499 11.1043397807
35.6562460624 31.2694597771 12.8296626178
36.0433359216 32.9718161544 12.0427390765
37.0366149797 33.4329704407 12.1947807273
36.7184397473 33.1612716479 12.3643048306
36.4449171349 33.9983811906 11.0211986472
36.8564458471 32.8673504108 12.5394143182
36.2318378133 33.794958546 10.6100873667
37.9414764453 34.4332390569 10.8978357339
36.0335818388 31.8899446888 12.8175678604
36.450402274 35.3398759175 8.42839675101
36.4384343342 34.8739316711 9.56204360307
35.8013074547 34.4406638997 8.70321112056
36.9313720344 35.1368602521 9.73744997921
35.723996673 33.2390923752 9.25101461842
35.5799222387 34.7384210331 8.13077634679
36.2103813614 34.3427482061 9.69064749097
36.1690987816 34.7066623083 9.20039036602
36.5845698337 35.225694454 9.10557365492
35.5326656929 33.2796312811 8.86730815256
35.3306075603 34.0901189814 8.23346264693
35.9464434115 33.7139809589 9.47205523094
35.303079008 33.4552720275 8.49184173264
35.9908317818 34.2135377872 9.21468209881
35.6904347604 33.7877669916 8.85815173196
36.0389604454 35.2296223338 8.00563803344
35.2695610561 33.0280642981 8.67476585995
35.250488013 34.7999260554 6.94108722986
35.4493119142 32.8582736711 9.02973637799
36.681485262 34.799110578 10.14603679
35.4818481834 34.967510622 7.4556812799
37.2042382015 34.9887539413 10.20256549
35.3982236284 34.6754288073 6.48194190633
35.7858152693 35.0254714676 6.99035935689
36.9933953769 35.3893986496 8.61679013164
34.9929107978 34.6396765846 7.17146765456
37.5319918495 35.0974040672 9.86220861882
36.0655374964 35.012794263 8.63381237773
36.2250347381 35.2715126433 7.57068219214
36.3535734478 35.3410087182 7.99785854155
35.0590315491 34.4487051753 7.67084217265
36.7185825882 35.3792076556 8.03550151298
34.9683195328 34.004739349 7.89526046838
35.3768095896 34.4132281936 6.14048668133
37.2112497414 35.3046981474 9.24451042012
34.5977628181 31.1700549998 5.85943083018
35.5701711955 31.8621501072 6.13793709896
35.0923464823 31.1275596971 6.88860108749
35.5061121807 32.2341180678 5.69022976754
35.536693834 31.7846700727 7.94692944598
34.7132861961 30.5721771347 6.77463189704
35.7589936464 31.9456716696 6.69304368213
35.3703489863 31.5461181368 6.4402692511
35.1214492546 31.6324314695 5.82265973534
35.2931575174 31.4399459267 8.03259307306
34.8822620766 30.6724537477 7.44875398276
35.6540356189 31.8789414524 7.39832666981
35.0833210135 31.0158089052 8.00712348225
35.43742281 31.6020438688 6.95763227211
35.2411444734 31.3639844679 7.5084955935
34.4153340793 30.6902840736 6.17039185936
35.2337520367 31.2394034417 8.38733169702
33.8290641933 29.7388291312 7.00162712869
35.4497053971 31.6120705644 8.42876442232
35.9628508109 32.3534743058 6.03745683322
34.1812398586 30.0947430498 6.69210812205
35.7757399832 32.7232193029 5.66219211109
33.348144584 29.6944984911 7.1238548086
33.631849335 30.101355801 6.5897592098
34.5081809004 31.6708057939 5.5876689519
34.1438836267 29.7011903016 7.21280546031
35.3279428651 32.7864973404 5.48752475293
34.9409177341 31.0841833707 6.27436453861
33.9476475903 30.6229697751 6.12231680187
34.2658244147 30.8946809896 5.95277863378
34.5392388612 30.0576696227 7.29600645207
34.127803481 31.1885935643 5.77766395735
34.7522018357 30.2609769246 7.70707384949
33.0425969676 29.6226549828 7.41926414898
34.9506369868 32.1660136254 5.49961398244
34.5337096246 28.7161868627 9.88865661325
34.5456471487 29.1821109253 8.75508643414
35.1827424432 29.6154494504 9.61396947646
34.0526607422 28.9191195731 8.579607895
35.2598802754 30.817060909 9.06606354672
35.4041571697 29.3177056786 10.186291712
34.7736114536 29.7133013342 8.62642280572
34.8149610816 29.3493643433 9.11678983633
34.3995259979 28.8303163929 9.21161180856
35.451285834 30.7765946919 9.44984684479
35.6534372873 29.9660450777 10.0836073499
35.0374920822 30.3420833179 8.84512526606
35.6809421849 30.6009405528 9.82527690255
34.9931819325 29.8425503548 9.10249918667
35.2935464455 30.2684379521 9.45901171848
34.9451541724 28.8264876714 10.3114109503
35.7143179809 31.0281334615 9.64235340982
35.7337268235 29.2561967731 11.3759764501
35.5345625064 31.1979249913 9.2874262667
34.302538975 29.2568708071 8.1710404609
35.5023127153 29.0886484713 10.861295048
33.7797644876 29.0671758952 8.11451794605
35.585983133 29.3805778128 11.8352122809
35.1983878248 29.0306272297 11.3267085482
33.9907162118 28.6665991835 9.70033957948
35.9912743479 29.4164820374 11.1455223509
33.4519737349 28.9585084341 8.45484178614
34.9185546423 29.0432793688 9.68332920005
34.7590708706 28.7845887805 10.7463849895
34.630533407 28.7150756935 10.3191873957
35.9250675259 29.6074708932 10.6460865699
34.265511896 28.6768494001 10.2815515346
36.0157196932 30.0513881141 10.4216741832
35.6074454806 29.6427484786 12.1766226879
33.772845076 28.7512729405 9.07261545
37.9518262574 31.4690671292 11.6196971502
37.1664773468 30.6077432557 11.2407993916
37.4402629457 31.5269344361 10.5995889167
37.0776719658 30.3741209669 11.7705942372
36.3148027779 31.4861400227 9.90582615814
37.9946308646 31.9236710849 10.6197101247
36.8028916896 30.6822926021 10.7792257361
37.2943849329 30.9888699464 10.9768218209
37.5468288062 30.8993425922 11.5928640363
36.5797968015 31.8114105695 9.80866958774
37.5573273943 32.0663684714 10.0893781249
36.5070403481 31.1118899892 10.2888781881
36.9679280593 32.0742205942 9.73866067081
36.9799453723 31.1567184981 10.5921229938
36.9142590321 31.6317325487 10.181621685
38.2152539315 31.8755567671 11.2652687812
36.5747821706 32.0701657322 9.48843127361
38.6398280915 32.9731643335 10.520593068
36.2226655918 31.8208904554 9.51993093305
36.7755403522 30.1147613209 11.34050832
38.4736023639 32.4490754538 10.730510442
36.6579392916 30.0207965931 11.8789863679
38.6399587861 33.4525895469 10.6557685554
38.5475748586 32.8727328154 11.0874215783
37.6640637403 31.3096929936 12.0935002857
38.5490147528 32.8080874109 10.1895207145
36.7148595333 30.3112958081 12.2629199986
37.7974195214 31.3841538215 11.1036088406
38.3210533656 32.2704229572 11.5070605636
38.1577266157 31.8585322335 11.5937566474
38.1805196971 32.4274199278 10.0919828686
38.0010651362 31.8312484671 11.9266535736
37.7861788005 32.3883617711 9.77812455932
38.566836467 33.8671711134 10.5630429035
37.2610141987 30.7789567873 12.1604593588
38.0157643315 33.9229333029 7.5905749828
38.1908938475 33.287511186 8.62380690234
37.349821976 33.0389131575 7.87424041669
38.5309350981 33.6889025793 8.8811900769
36.5915693333 32.453697687 8.78653239915
37.303660403 33.1780584959 7.20805387423
37.7882500646 32.9144362817 8.8459141342
37.8497485906 33.1853769902 8.30063706704
38.2686211463 33.7013391394 8.20408736194
36.4217712164 32.4747116509 8.39132761118
36.7860759803 32.7725941183 7.4544976849
37.1234521001 32.6485885906 8.84184885195
36.3703523842 32.4890472569 7.92057383089
37.424274923 32.9161192089 8.4472497983
36.8619063517 32.7273449311 8.23101197549
37.685368288 33.7393448165 7.12436710355
36.0945602509 32.2814428969 8.23328180042
36.7351939478 33.4559386309 6.14631170657
36.1379887554 32.2348995663 8.66118009839
38.4357688321 33.2111154113 9.20696626732
37.1525070677 33.4551888706 6.56146004943
38.6538533313 33.6766826693 9.42668917786
36.4021972049 33.766716877 5.94448617139
36.9810499327 33.943527228 6.35061598714
38.1813808823 34.3139554998 7.98086407301
36.7016276645 33.0928897837 6.25679886609
38.5906295463 34.1392218809 9.29554403755
37.8196569568 33.4250493111 7.69481056248
37.5096045286 34.1087059113 6.88316459066
37.792971105 34.0380752721 7.2274420204
36.7946557382 32.8775348272 6.74184279559
37.863267629 34.3429344048 7.42279696801
36.5225210531 32.5977646167 7.06351331525
36.0021327396 33.8472355955 5.80572921879
38.4386619469 34.1936411378 8.58744464999
