# Supplementary material for: PyOIF: Computational tool for modelling of multi-cell flows in complex geometries
Source: PLoS Comput Biol. 2020 Oct 19;16(10):e1008249. doi: 10.1371/journal.pcbi.1008249 (PMC7595628; doi:10.1371/journal.pcbi.1008249)
Supplement: S1 Script — (ZIP) [file pcbi.1008249.s001.zip › S1 Script/input/cell24_nodes.dat]

126.33136008 32.7293561773 14.7810599067
124.608558527 36.1495450463 15.6634812505
122.785084161 31.0518413935 14.5428034613
127.910195738 29.5281150311 13.1360878669
129.733485976 34.6257115792 14.2564689023
126.18704475 32.9485324417 14.0180747712
126.083327799 33.1978433441 15.0482275535
125.877930898 33.6278296775 15.436806417
125.713134143 34.017418586 15.8555392364
125.521550274 34.4219923957 16.2570407032
125.302415313 34.8940658398 16.5252659247
125.014225804 35.4267636207 16.4871985289
124.771877553 35.8725470665 16.1697674947
125.830297364 32.4252110072 14.873822409
125.356192357 32.1032599327 15.0972536772
124.92038137 31.8015896072 15.3685429208
124.470652943 31.4845959137 15.6114376749
123.966758887 31.2060283524 15.7176552351
123.431832816 31.0034456061 15.5148262993
123.013588187 30.9572515565 15.0892031463
124.03023425 35.7892006709 15.6692802077
123.519311553 35.3392013795 15.6365487847
123.092439174 34.8126755317 15.5659817958
122.759585097 34.2272306083 15.4606450067
122.535552708 33.5982423401 15.3221375015
122.42511499 32.9465959255 15.1556485901
122.4285091 32.2917989777 14.9667443589
122.549748013 31.6534001084 14.7603011771
123.124213729 30.5039684668 14.3211386108
123.558587275 30.0267468614 14.1018912928
124.075735074 29.635728097 13.8917537481
124.657988333 29.3398991803 13.6966319878
125.29030463 29.1528601575 13.5233074019
125.951818512 29.0781865269 13.3768873332
126.622397409 29.1151495796 13.2608498357
127.282227561 29.2666878723 13.1797067014
127.955405282 29.4879703694 13.7327253313
127.879111095 29.6811144875 14.2939498026
127.673902079 30.0875078393 14.6952662918
127.423896304 30.6064593308 14.8006550304
127.14808618 31.1389527722 14.7569465305
126.889968194 31.6702195972 14.6828028325
126.608144178 32.216782042 14.6667739568
128.488518474 29.8883489966 13.1302218976
128.999364257 30.3382124742 13.1629517901
129.426231189 30.864766638 13.2335990222
129.759040703 31.4503031529 13.3389171475
129.98306913 32.0791923393 13.477352189
130.093529954 32.7309118755 13.6438178362
130.090158786 33.385784704 13.8326643038
129.968912993 34.0241985326 14.0390670903
129.713474768 34.4031889732 14.8130501621
129.461261037 34.1044090905 15.2661991203
129.009392246 33.7755752814 15.5027576961
128.474639012 33.5438290783 15.4461840298
127.940844385 33.3547367251 15.2438244796
127.412135471 33.1947361477 15.0222939463
126.861524517 32.9894036006 14.8411270802
129.394341519 35.1736612191 14.4780819867
128.959998292 35.6508376608 14.6973124709
128.44300029 36.0418166796 14.9074991225
127.860748287 36.3377416725 15.1026892815
127.228383475 36.5248164462 15.2760510225
126.566939227 36.5994461486 15.4225776718
125.896352548 36.5624923457 15.5387280783
125.236491343 36.4109484444 15.6199129887
125.91013467 33.4607989873 14.1324813438
125.628438703 34.0072549895 14.1165054238
125.370397002 34.5386350446 14.0423731331
125.094672859 35.071083453 13.9986571349
124.84482418 35.5901413108 14.1039836239
124.639656813 35.9965581944 14.505339739
124.56336426 36.1896689249 15.0667675326
122.805091533 31.2743750031 13.9862409168
123.057153397 31.5732604818 13.5330708263
123.508985915 31.9021845738 13.2964284524
124.043816089 32.1338258516 13.3529990311
124.577537523 32.3227581572 13.5553165007
125.10660464 32.4828095466 13.776928719
125.657191775 32.6882942402 13.958101151
127.746800125 29.8050569648 12.6297365372
127.504274105 30.2507082091 12.3122275419
127.216020162 30.7834467307 12.2740846476
126.996883983 31.2557113477 12.542306821
126.805241867 31.660249635 12.9437276026
126.640276688 32.0498330445 13.3625005021
126.435035291 32.4800454296 13.7510504902
129.504912637 34.7203459704 13.7100519939
129.086727857 34.6741289735 13.2844577228
128.551860532 34.4715004895 13.0816490329
128.047740416 34.1929386021 13.1880144066
127.598105052 33.8759665802 13.4309200926
127.162341165 33.5741742037 13.7021698228
126.688197258 33.252534709 13.9253991713
123.439805084 33.6285412028 16.3608813524
124.518104113 34.2017686384 16.4654784303
124.416254924 33.1410512926 16.0231938471
124.291679632 34.7360704841 16.544502071
125.53138301 33.2343211124 15.3165509043
123.927518255 32.674481184 16.1158448288
125.008359695 34.0210846287 16.1867537808
124.466744976 33.7562029883 16.2919254779
123.9319344 34.1069373265 16.4965359557
125.313156618 32.865577414 15.2680948717
124.475854793 32.4469309501 15.7409297631
125.323178599 33.6017786974 15.6990457499
125.037399738 32.4898278543 15.3492150982
124.833829135 33.5560471278 15.9751892735
124.948439844 33.0551566153 15.608528795
123.368916835 33.0409691941 16.2670752508
125.42819771 32.5121518548 15.0955919296
123.180907775 31.7396593241 15.8050337727
125.705196487 32.8375303986 15.0325062316
124.877448338 34.7211775733 16.5481012599
123.355778732 32.2412238605 16.0587615196
124.598056587 35.2026265092 16.5059588242
122.867483706 31.5836112217 15.450615928
122.869674178 32.2321570843 15.7833568024
123.32579398 34.1834191904 16.2525167761
123.540848241 31.6400214695 15.8804107567
124.160798595 35.290598058 16.3134773858
123.928755903 33.3897051814 16.3444958018
122.9618972 32.9500837842 16.0407299563
123.173671462 33.3058647711 16.2224045973
123.97887796 31.9526891223 15.9078134349
123.030729314 33.6278756622 16.1161373806
124.43133361 31.9493647192 15.6822195614
122.785878502 31.3392048164 15.1051409353
123.732067167 34.7057879184 16.356105599
125.182300211 29.5135619044 14.8485270577
124.636122551 30.4773679893 15.3724764397
125.732949901 30.5005290865 15.0152360255
124.089594223 30.2793003397 15.3014754246
125.748543042 31.8155075509 14.8677762999
126.171671778 29.987235064 14.9191097961
124.860070007 31.025339407 15.3536559744
125.095366539 30.4741865557 15.2295545112
124.708520146 29.9311201109 15.1492537378
126.113138932 31.6135892047 14.7570596987
126.453900301 30.6256364868 14.8435055877
125.337160008 31.4893030216 15.0893380122
126.469546321 31.3031127316 14.7374441986
125.338649328 30.9267787177 15.1239635625
125.878038869 31.1522375828 14.8859219871
125.7739073 29.4474061197 14.779367029
126.485922566 31.7657353742 14.6810718685
127.109212924 29.3840134899 14.3852132613
126.177846345 32.0659208276 14.7212964663
124.122704006 30.80208952 15.5641754166
126.590017176 29.4673114854 14.6499250102
123.639467424 30.6053980857 15.3655661219
127.290808923 29.2457588846 13.9423713906
126.611853377 29.1506243048 14.190065052
124.638213893 29.4994563383 14.6579483974
127.211985574 29.6666764907 14.6191113794
123.557841677 30.3035754219 14.9937888848
125.437105244 29.9416252515 15.0680656015
125.874534764 29.1742084316 14.4046730776
125.508860793 29.3113111891 14.6326465363
126.912281111 30.0706829902 14.8122494833
125.195055172 29.2531926869 14.4494297168
126.953220293 30.5746040093 14.8102808164
127.566735311 29.3050147865 13.6167510201
124.121166619 29.8572512895 14.8887252105
129.484818408 31.431529905 14.5863192236
128.455227761 30.784461403 14.7386884482
128.503961199 31.9256396476 14.9009120229
128.641990469 30.3104653374 14.4497715711
127.212281672 32.1010470975 14.67305054
129.038165009 32.323124696 15.0485700546
127.919512348 31.0340126952 14.7777293053
128.487839136 31.2583655603 14.8135395499
129.023622191 30.9062317932 14.6136890017
127.436166157 32.461672922 14.7506626012
128.420328867 32.6565356355 15.0555158175
127.500578041 31.6111900297 14.7153788284
127.758300445 32.7669027032 14.9146435843
128.05642299 31.555956771 14.7909757269
127.873980739 32.1603531098 14.7982970523
129.576557549 31.9873683745 14.7904788882
127.304704809 32.8403047782 14.835281382
129.722707951 33.3522282627 15.0316955038
126.992232977 32.5686448601 14.7118119324
128.096276268 30.2644027334 14.658386646
129.596100817 32.7772794216 15.0330039901
128.296866491 29.902914332 14.2831551065
129.911539159 33.6979031675 14.7265321945
129.958973236 32.9739101145 14.6562087099
129.501022499 31.0254074398 14.1771162712
129.42088411 33.363380696 15.2640158081
128.632519244 29.969343452 13.9383784288
129.04479563 31.5959371426 14.8614590697
129.889909096 32.220748495 14.5211725671
129.718489271 31.8035675125 14.5530714688
128.989802861 33.0402473978 15.2729890982
129.785080871 31.5976622829 14.2554131388
128.490329511 33.1151119229 15.2498675168
129.894939866 34.0916956868 14.5522746628
129.105007571 30.4874203897 14.1276316355
127.742285498 35.5466653375 16.0986228394
128.337059149 34.5088970343 15.8315295373
127.187276217 34.5663158191 15.9088944582
128.843913021 34.7673152995 15.6926072871
126.9949428 33.5198047521 15.1219613429
126.793967539 35.010511181 16.2453530548
128.067719914 34.0298838782 15.6107141707
127.85917965 34.540522542 15.8757962265
128.246909557 35.082179081 15.9608407946
126.635637864 33.7135849083 15.2619038341
126.442054814 34.4780252871 15.9531065812
127.486714862 33.7238735417 15.3250290597
126.325554228 33.9537747871 15.5265985766
127.551783058 34.1855032533 15.6421154208
126.94431893 34.0633948702 15.5209701292
127.171542551 35.5811017572 16.2781388618
126.246154336 33.5867662501 15.2500194794
125.794547584 35.7079428286 16.4515274462
126.519052198 33.340215627 15.0232169726
128.850842158 34.1835365956 15.6421544071
126.361915768 35.5513472656 16.4418543049
129.255213746 34.5001593172 15.4233602155
125.488315979 36.0357987413 16.2348266678
126.216867404 36.0555203951 16.2494625786
128.188602866 35.7095511392 15.7716354711
125.749911432 35.3367994093 16.5253818126
129.235280891 34.9565164544 15.2578650183
127.536413817 35.0441809576 16.1378270636
126.977283917 35.9967573131 16.157195336
127.383286693 35.7982707455 16.1427928196
126.056453842 34.9223363142 16.3686453616
127.620759177 35.9725046064 15.9221370436
125.968425075 34.4900013507 16.1219287723
125.114213814 36.1259390292 16.0408906515
128.715783369 35.3361775307 15.5948535629
123.033774371 34.2461847685 14.2129698226
124.063365561 34.8931259285 14.0605365868
124.014653826 33.7518263544 13.8982781914
123.876715623 35.3671280408 14.3494844725
125.306261512 33.5762075674 14.126306432
123.480251962 33.3545575655 13.7506294828
124.59896805 34.6436659925 14.021552083
124.030777406 34.4191948534 13.9856621853
123.494946291 34.7713465653 14.1855564607
125.082454022 33.2158976074 14.0485668013
124.098124194 33.0209735124 13.7436731986
125.01788081 34.0661028891 14.0839799811
124.760246201 32.9106703944 13.8845274185
124.462116604 34.121566346 14.0082699073
124.644540295 33.5170336733 14.0009482525
122.942020548 33.6903438453 14.0087896598
125.214028378 32.8372701296 13.9639086428
122.795871066 32.3254850906 13.7676474481
125.526510626 33.1089172437 14.0873959069
124.422392821 35.413265898 14.1408499327
122.922477785 32.90034963 13.7663002702
124.221873448 35.7747208156 14.5160961778
122.607097055 31.9797832016 14.0728525687
122.559719853 32.7037175017 14.1431246116
123.01761087 34.6521283452 14.6222637441
123.09761368 32.3143833783 13.5352686866
123.886243782 35.7082112899 14.8609728056
123.473706214 34.0817472157 13.9377284812
122.628766314 33.4568996169 14.2781043223
122.8001405 33.8741110679 14.2462167793
123.528648814 32.6374418624 13.5262152676
122.733566969 34.0799156936 14.5438836838
124.028186787 32.5625083257 13.5493667229
122.623698571 31.5859396455 14.2471070154
123.413699801 35.1900788208 14.6717463327
124.77620648 30.1309518742 12.7006353101
124.181463358 31.168672192 12.9675954461
125.331309406 31.1113727795 12.89034137
123.674589607 30.9102727056 13.1065386945
125.523693697 32.1575881219 13.6773252143
125.724532594 30.6670308441 12.5538645413
124.450453639 31.6476079419 13.1883742159
124.659329256 31.1370989013 12.9233720623
124.271625843 30.5953186314 12.8383389674
125.88266321 31.9639954754 13.5374143776
126.076450151 31.1996741582 12.8461647436
125.031756051 31.9534433063 13.4740884728
126.19264144 31.7239566742 13.2726833449
124.966576638 31.4920546548 13.1570135713
125.574198953 31.6141424819 13.2781824545
125.34688254 30.096585689 12.5211285526
126.272286941 32.0910590032 13.5493297701
126.723933107 29.9696936938 12.3478813157
125.999263494 32.3375730813 13.7761156181
123.667495657 31.4941121943 13.1570228112
126.15662852 30.1263169118 12.357491332
123.263245894 31.1773854375 13.3758217824
127.030212501 29.6418637672 12.5646625687
126.301691772 29.622267098 12.5499750899
124.329930501 29.9680530106 13.0276286591
126.768541947 30.3407355828 12.2739686243
123.283218794 30.7210773087 13.5413119979
124.982095392 30.6333841608 12.6613766182
125.541206265 29.6810367163 12.6421378049
125.135207531 29.8794555766 12.6564912941
126.462096224 30.7552934027 12.4306819696
124.897807215 29.7052279358 12.8771662386
126.550035078 31.187841519 12.6775058801
127.404421101 29.5517205401 12.7586473725
123.802685921 30.3414220803 13.2043498533
129.078597251 32.0488371469 12.4385792968
128.00047298 31.4758113198 12.3338935667
128.102253363 32.5366142617 12.7761645946
128.226951138 30.9414926947 12.2549531813
126.987015321 32.4432232412 13.4826728965
128.591149926 33.0030225399 12.6834652834
127.510063306 31.6562455703 12.6123828593
128.051652593 31.9214106895 12.5074906248
128.586693771 31.570623435 12.3029254749
127.205588264 32.8121214389 13.5310950308
128.042748292 33.2307122902 13.0583837598
127.195265869 32.0756867643 13.1000904486
127.481340245 33.1878273698 13.4500031442
127.684492044 32.1214517672 12.8240829018
127.570133623 32.6226042385 13.1906824848
129.14949948 32.6364489489 12.5324086746
127.090605075 33.1655185862 13.7035691139
129.337570806 33.937830451 12.9943945867
126.813418922 32.8402330236 13.7666750402
127.641068863 30.9563037993 12.251255735
129.162646449 33.4362936116 12.7407209949
127.92057364 30.4748774534 12.2935006461
129.651080785 34.093926568 13.3487830824
129.64883534 33.4454111923 13.0161688278
129.192671018 31.4941198205 12.5469545911
128.977623516 34.0373938516 12.9189553021
128.357844179 30.3869287578 12.4860126647
128.58982966 32.2877220321 12.4548762323
129.556485722 32.7273884382 12.7588101784
129.34467317 32.3715277218 12.5771058007
128.53965099 33.7247502797 12.891534242
129.487613989 32.0495570684 12.6833758548
128.087077425 33.7281466008 13.1172391367
129.732685178 34.3383651169 13.6941775272
128.786504741 30.971695142 12.4433860011
127.336447578 36.1641310373 13.9508942164
127.882451763 35.2002599468 13.4268627551
126.785550982 35.1770885699 13.7841007962
128.429090569 35.3981726106 13.4977456822
126.769825936 33.8620749953 13.9316293843
126.346971636 35.6905238959 13.8801781047
127.658579008 34.6524128076 13.4456622166
127.423252336 35.2035649396 13.5698245931
127.810217245 35.7465585529 13.6501252025
126.405026394 34.0641386033 14.0422628123
126.064408013 35.0521940529 13.9557871843
127.181412203 34.1883145745 13.7100757786
126.048653879 34.3747826504 14.061769354
127.179987704 34.7509094442 13.6753680082
126.640315945 34.5254550184 13.9134152774
126.74488843 36.2302333011 14.0200271901
126.032253306 33.9120379072 14.1181645065
125.409470142 36.2935968107 14.4141629058
126.340294341 33.6117509773 14.0780349581
128.395905792 34.8754592606 13.2350912257
125.928637702 36.21031047 14.1494491061
128.879153981 35.0721990881 13.4336717729
125.227937114 36.4318501521 14.8571355061
125.906861984 36.5269513694 14.6093649548
127.880613733 36.178179902 14.1414677649
125.306714262 36.0109671532 14.1802027822
128.960783866 35.3740019393 13.8054357339
127.081609902 35.7360933774 13.7312643337
126.644293828 36.5033643847 14.3947435764
127.009919757 36.3663069468 14.1667767832
125.606292013 35.6069769603 13.9870322358
127.323684718 36.4244370443 14.3499872187
125.565246534 35.1029989897 13.9890338623
124.952029259 36.3726130432 15.182876699
128.397582943 35.82024099 13.9105447736
