# Supplementary material for: PyOIF: Computational tool for modelling of multi-cell flows in complex geometries
Source: PLoS Comput Biol. 2020 Oct 19;16(10):e1008249. doi: 10.1371/journal.pcbi.1008249 (PMC7595628; doi:10.1371/journal.pcbi.1008249)
Supplement: S1 Script — (ZIP) [file pcbi.1008249.s001.zip › S1 Script/input/cell30_nodes.dat]

65.9428963248 11.9530536261 15.0974718935
65.9769865393 13.8083590419 18.5618206244
62.0135240719 11.9567922722 15.1817953772
65.8198088058 10.8403502733 11.3301061522
69.7837080022 12.6921189868 14.7104436985
65.8543250405 12.6959456337 14.7946295768
65.9486157069 12.1004315482 15.6727724748
65.9835661634 12.1222466975 16.2856976691
66.0381986528 12.0870118763 16.8776969137
66.0751706626 12.080454212 17.4779302888
66.1067347142 12.2224883241 18.0456908456
66.0817590888 12.6477367752 18.4769247418
66.0382196804 13.2184936505 18.6513619604
65.3669955648 11.8176851798 15.149333947
64.8180982952 11.5666908038 15.2641211973
64.3151282215 11.2822668138 15.408490011
63.7910644947 11.0136544712 15.530206889
63.2245966436 10.8840814376 15.6073196135
62.6425861536 11.0410610126 15.5440150458
62.2166202927 11.4331285918 15.3922772903
65.3011745949 13.7221498657 18.5481642144
64.6433144081 13.5934665882 18.4251175981
64.0239901786 13.4259061827 18.1955569758
63.4603224058 13.2254489966 17.8690485786
62.9721385994 12.9969120477 17.4516805446
62.573375112 12.748057236 16.9582746475
62.2734699441 12.4866452964 16.4050169534
62.0847862676 12.2200552088 15.8064908196
62.0585298197 11.7046516245 14.5503075033
62.2201044114 11.4712826729 13.9306627613
62.4943057928 11.2640694876 13.3421403574
62.8700206596 11.0883684142 12.8012390378
63.3400441257 10.9510002387 12.3267473004
63.8876697588 10.8554859283 11.9323079626
64.4950723739 10.8036582637 11.6275897079
65.146069159 10.7985155723 11.4246646993
65.8866067539 10.3566764849 11.6783604714
65.9450573024 10.0724344593 12.2017327408
65.971229586 10.070329329 12.807487629
65.9841526096 10.3704505154 13.3107556155
65.9694175867 10.7969873424 13.7341452873
65.9668368268 11.2414933451 14.1304363944
65.9549031426 11.6568429733 14.5829293935
66.4955538359 10.9265665533 11.3437421282
67.1534085163 11.0553733856 11.4668998648
67.7728664465 11.2230367994 11.6965330251
68.3366688709 11.4235364444 12.0229699832
68.824995339 11.6520573309 12.4404415048
69.2238983032 11.9009060318 12.9338999198
69.5238081802 12.1624321435 13.4872337528
69.7124655117 12.4289508668 14.085757517
69.7087487785 12.1422309459 14.9377227054
69.3848737684 11.679139364 15.1347304352
68.853827626 11.4087135252 15.2457145698
68.2684281252 11.4373528944 15.2582993881
67.6925694137 11.6018523194 15.2032849458
67.1323865894 11.7971058639 15.1519405118
66.536528788 11.939596512 15.1062808995
69.7387152681 12.9442237177 15.3418906334
69.5771626197 13.177572452 15.9614816856
69.3029767861 13.3847870484 16.549979438
68.9271215011 13.5605442052 17.0908613637
68.456937644 13.6979072617 17.5653667149
67.9092365194 13.7934033931 17.9597758905
67.3017554519 13.8451666094 18.2645000291
66.6507546915 13.8502029389 18.4672813889
65.842319028 12.9922403935 15.3092236164
65.8304398134 13.4074264452 15.7617934695
65.8278553215 13.8519372958 16.1581633278
65.8130586661 14.2785992013 16.5815945203
65.825867401 14.5787267821 17.0848312551
65.8519015091 14.5765388862 17.6904372097
65.9102629393 14.2921057093 18.2136140596
62.0885133807 12.5068211315 14.954522364
62.4124873746 12.9699059517 14.7574712931
62.9436562836 13.2403076094 14.6464961628
63.528904799 13.2117027135 14.633934498
64.1046900077 13.0471258329 14.6888596369
64.6649270943 12.8518348477 14.7401426586
65.2606518919 12.7093843256 14.7858107455
65.7585460825 11.4303668548 11.2406404144
65.7150307386 12.0011210187 11.4152477092
65.6901614514 12.4263108671 11.8465798191
65.7218864621 12.5683454048 12.414270056
65.758966528 12.5618663679 13.014441762
65.8136973744 12.5266865267 13.6064804281
65.8486076682 12.5485479106 14.2193058256
69.5805516634 13.2157040601 14.4999340354
69.1547077496 13.6077563408 14.3482033532
68.5727627186 13.7647234895 14.284898271
68.0061924662 13.6351704022 14.3620641124
67.4821682828 13.3666066634 14.4836893189
66.9791123017 13.0822374214 14.6280011437
66.430180888 12.8313312276 14.7427823441
63.8710945737 12.0172940882 17.8121667521
65.09585218 12.0307487881 17.848958227
64.5041191749 11.735554934 16.9035499632
65.1349999275 12.3544210455 18.3353069973
65.4902950063 12.0542164504 16.0799239032
63.8678487984 11.497288624 16.8437897567
65.4341783313 12.0106804666 17.3633008836
64.8405608084 11.899653844 17.4631155265
64.5319983391 12.0906346169 18.0283782008
65.1283794743 11.9163840072 15.8885472186
64.2300059084 11.506391892 16.2422695542
65.4946222452 12.0431806569 16.6503070026
64.7219698956 11.6912401211 15.8017026669
65.0573021247 11.9258587904 16.9859902178
64.9114862928 11.8655229137 16.3747165048
63.5413118745 11.7444881936 17.3939918139
65.0628453036 11.8013711312 15.5023552653
62.7646439673 11.3361951137 16.3103429219
65.449381004 11.9819505437 15.5693101363
65.6526260381 12.2012754555 18.1072362929
63.1611597343 11.411812556 16.7387353857
65.6126767017 12.5957178608 18.4990690445
62.3889550558 11.5820226232 16.093999575
62.702079836 11.730245445 16.7353675359
64.0058306227 12.4670362385 18.1466865701
63.0481724994 11.1312957263 16.1590918333
65.2455999933 12.900372139 18.5954987846
64.2007830459 11.7649506551 17.461141347
63.1205599033 11.955999045 17.3387028114
63.4812217809 11.9866822534 17.6106974989
63.5797208913 11.1974384429 16.2161857353
63.4868454244 12.2982487242 17.8047418204
63.9662489531 11.2555317771 15.8953251205
62.1827871187 11.7109456138 15.738274954
64.6072238557 12.6123535378 18.4029796587
63.5007221112 10.2036457749 13.4727909097
63.4765961953 10.5340336991 14.6526325009
64.4411531472 10.5521457267 14.0197465656
62.8951921206 10.5974661914 14.6826706179
65.0253636979 11.467604546 14.7770793014
64.5996015936 10.2030349334 13.4556444257
63.9173678863 10.8309240058 14.9140017871
63.8752715029 10.5287382498 14.3835935469
63.2835833696 10.3485616384 14.1217975923
65.2549070646 11.338630724 14.4343623861
65.1284632166 10.5838897292 13.7169309462
64.5291939205 11.1995368602 14.863964994
65.4336365856 11.0759786191 14.0843835627
64.2846934641 10.8274647992 14.51844524
64.8489995917 11.0146602653 14.3062567946
63.9943034287 10.0724557822 13.1609442656
65.648519489 11.3989766945 14.344031037
65.1321437223 10.0070420487 12.3576133462
65.5083490146 11.6274584854 14.682582241
63.1750388157 10.7135078928 15.1842320048
64.724302145 9.9847695666 12.7814959476
62.6420235159 10.8582398289 15.1081787798
65.2007468377 10.2106930612 11.9079182132
64.5699735635 10.1301616892 12.2645253152
62.9938134463 10.4692816801 13.5436999369
65.3662005622 9.98010677061 12.6572710838
62.4077057651 10.971733643 14.6971235375
63.9334954716 10.2401110841 13.7998509803
63.9370711284 10.161444799 12.6987504554
63.6876694444 10.1625090184 13.0766298188
65.2909807935 10.155902019 13.1609272003
63.3686406815 10.3396685005 13.036009618
65.5500310255 10.4571626604 13.4737000637
65.4497259586 10.4251758987 11.629200443
62.7064973533 10.6404853342 14.1240677333
68.1752941635 10.5414300231 12.9325741208
66.9803762007 10.2776155136 12.9978602695
67.5398902595 10.8453850706 13.831851435
66.9167488043 10.158226977 12.428015457
66.4448717335 11.4361702874 14.2845583794
68.2041085332 10.8499580386 13.9870571884
66.6143380504 10.5307240609 13.3883156651
67.2242777824 10.5048195697 13.3444559412
67.5332487975 10.3092757109 12.7812156429
66.8104809563 11.5458763058 14.4874484223
67.7992776503 11.1985890056 14.4426297079
66.490080349 11.033520828 13.8827813679
67.2453786102 11.5317483502 14.6718079432
66.9682572912 10.8086513585 13.6867394337
67.0724839035 11.2185335364 14.1554001973
68.5180044059 10.7075641177 13.3940564338
66.8658501525 11.74592382 14.8388903383
69.2692535193 11.3298932578 14.3905361967
66.457682771 11.7468792659 14.6979324916
66.4237729601 10.1048723954 12.7403796038
68.902351524 11.0061835009 14.0633318712
66.4152598528 10.1158340667 12.1828519573
69.5682941351 11.7259672432 14.3450440658
69.2856433366 11.3223846989 13.8077850489
67.9803603499 10.5952305534 12.3926853291
69.0215413922 11.2348287204 14.6641575544
66.7197887593 10.3347962605 11.8728659043
67.8757253253 10.542047488 13.3861492352
68.8812927614 10.9776583901 13.2529513743
68.5454746053 10.7381841163 13.0661718146
68.4941663513 11.1337695787 14.6213607064
68.4929175439 10.8193113859 12.7120345683
68.0786905631 11.317574454 14.8434392066
69.714110068 12.1028870736 14.4945114726
67.3851456979 10.3972162117 12.1577486935
68.5458159817 12.3549899754 17.2717553147
68.5998368149 11.774240809 16.1940760522
67.6026680755 12.0288083319 16.7157686981
69.156935724 11.9150953349 16.0807103901
66.909865705 12.0228184563 15.5873618404
67.4721062201 12.1441558372 17.3752326394
68.1312356033 11.710591425 15.8374927049
68.1896407493 11.8757442448 16.4239194324
68.7819453001 12.0512008085 16.6876313367
66.6836489788 12.123639971 15.9416653375
66.9005483774 12.1210576921 16.9680768487
67.4554734061 11.8771842082 15.6691972193
66.5335054146 12.1470424592 16.3891953166
67.7407718181 11.9070733949 16.1543505752
67.1347579925 12.069407632 16.2240137585
68.0648434225 12.3795573484 17.627161584
66.2802385867 12.1483675619 15.9972915844
66.9010964987 12.6590619165 18.3432858916
66.3984224925 12.1014050251 15.5846897839
68.9017854356 11.5925808119 15.6632834296
67.3387269443 12.4332193706 18.0206065033
69.3864518607 11.853385945 15.5739890792
66.7559330056 13.0971798265 18.5309865104
67.417211799 12.9224566122 18.2786264086
68.992667912 12.5928962289 16.9955030464
66.7028997467 12.3860427413 18.1660872501
69.558244566 12.2634680072 15.771567037
68.1430599016 12.0668516338 17.0474087347
68.0644920963 12.7721979731 17.892916449
68.3389196017 12.5623233773 17.6001755305
66.7825737876 12.1752672438 17.6766495383
68.6111190283 12.7778797864 17.4806038537
66.4947350594 12.1158884961 17.2651809565
66.4467223144 13.3883210665 18.6033268625
69.2863242459 12.3689674089 16.4367415815
63.621912573 14.1077442411 16.9597978762
64.8168419803 14.3714789475 16.8944679304
64.2574220069 13.8036270408 16.060466094
64.8803079929 14.4908354567 17.4642315584
65.3521891093 13.2128078982 15.6075427848
63.5932752077 13.7990836963 15.9052405407
65.1828466099 14.1182550981 16.5039536295
64.5729704311 14.1442705037 16.5479396346
64.2640529405 14.3398694376 17.1111774149
64.9868223302 13.1031841695 15.4046658555
63.9980432756 13.4503692024 15.4496218225
65.307259592 13.6153510437 16.0094388123
64.5518672035 13.1172646786 15.2202802706
64.8289903257 13.8403117651 16.205553795
64.7247731341 13.4304198962 15.7368097301
63.2792784565 13.9415663266 16.4982529575
64.9314149644 12.9030822774 15.0531967706
62.528155533 13.3190630931 15.5016345482
65.3395981852 12.9021624253 15.1941827188
65.3733163489 14.5442033816 17.1519129713
62.8950956465 13.6428076164 15.8289014447
65.38168924 14.5331337496 17.7092928116
62.2290111191 12.923036842 15.5471813615
62.5117497755 13.3265950168 16.0843941676
63.8167515453 14.0538941286 17.4995768166
62.7759432853 13.414146995 15.2280743236
65.0770394568 14.3140720374 18.0191800718
63.9215943584 14.1070844544 16.5062412642
62.9160091181 13.6714337803 16.6393156183
63.2517341393 13.9109779757 16.8261592529
63.3033887435 13.5152013847 15.270940847
63.3042174017 13.8298692476 17.1802864985
63.7186881684 13.3314375365 15.0488230759
62.0831512141 12.5461520212 15.3977471335
64.4118477733 14.2518003529 17.7344842746
63.251288315 12.2938997476 12.6204506156
63.1974556912 12.8747642924 13.698143016
64.1946205082 12.6200517975 13.1765981624
62.6404021375 12.7338985653 13.811462307
64.8873802067 12.6261289112 14.3047388466
64.3250425232 12.5046522798 12.5171540978
63.6659828197 12.9384254767 14.0547201198
63.6075195113 12.7732178664 13.4683164725
63.0152783288 12.5977248458 13.2045856094
65.1135293964 12.5253074846 13.9504734611
64.8965914925 12.5277828579 12.9242309302
64.3418829704 12.771735812 14.222994351
65.2636925803 12.5018877961 13.5029937675
64.0565161596 12.7418477898 13.7379214058
64.6625939208 12.5794804398 13.6682650071
63.7322479905 12.2693257249 12.2650732543
65.5172457374 12.5006068749 13.8948280187
64.8957073819 11.9898559164 11.5490528468
65.39868127 12.547560793 14.3073803556
62.8956309201 13.0564486564 14.2288895327
64.4582360136 12.2156555164 11.8717360413
62.4108997986 12.7956700558 14.3181887815
65.04081784 11.5516993546 11.3611741138
64.3796540227 11.7264573557 11.6135904881
62.8045268006 12.0559852239 12.896670944
65.0939290881 12.2628337715 11.7263222183
62.2390367061 12.3855133755 14.1206294367
63.65408078 12.5820194569 12.8448497179
63.7324857864 11.8767493412 11.9992614007
63.4581305561 12.0866046634 12.2920139735
65.0143999895 12.473513381 12.2157010699
63.1859255469 11.8710826878 12.4115523833
65.3022471041 12.5329202956 12.6270272757
65.3500615981 11.2604402277 11.2886905297
62.5109892803 12.279948328 13.4554382473
67.9260548411 12.6315526417 12.0799612007
66.701152696 12.6180349819 12.0430585899
67.293108684 12.9133230891 12.9885684446
66.6618116622 12.2943044269 11.5566469186
66.306750767 12.5947193772 13.8122068056
67.9293857725 13.151632369 13.0484119406
66.3630166775 12.6381580975 12.5286392739
66.956577198 12.7491857418 12.4289121139
67.2649523705 12.5581711952 11.8637614338
66.6689232623 12.7325677867 14.00356761
67.5671750615 13.1424819745 13.6499123453
66.3027014371 12.6057325626 13.2417484958
67.075294399 12.9576693044 14.0904289532
66.7399389525 12.7230049487 12.9060151556
66.8858348785 12.7833725441 13.5174585539
68.2559247111 12.9044467443 12.4981492463
66.7344139015 12.8476041762 14.3897347499
69.0325672947 13.3126111296 13.5818632581
66.3479296155 12.667070728 14.322742583
66.144321998 12.4475008798 11.7848478961
68.6361041461 13.2370314813 13.1534680928
66.1842050531 12.0530296242 11.3928359808
69.4082280058 13.0668177605 13.7982209985
69.0951648984 12.9186290727 13.1568163164
67.7911363752 12.1816662904 11.7454124373
68.7490890548 13.517483823 13.733121954
66.5511647085 11.7484104142 11.2963555375
67.5964532688 12.8839599912 12.4309832788
68.6766340353 12.6929378973 12.5534629814
68.3159747128 12.6622022968 12.2814287497
68.2174416505 13.4513653856 13.6761047118
68.310273898 12.350540577 12.0873480184
67.8309307829 13.3933039091 13.9969404716
69.6143984007 12.9379321325 14.1539700876
67.189541339 12.0364020545 11.4890881665
68.296536899 14.4452476283 16.4193784064
68.320708756 14.1147854874 15.2396765811
67.3562190667 14.096828823 15.8725550851
68.90217653 14.05136115 15.2096045646
66.7717360197 13.181399409 15.1151201544
67.1975701014 14.4459321371 16.4366159573
67.8799835961 13.8179282004 14.9782823301
67.9221751529 14.1201776218 15.5087461009
68.5137124751 14.3002787162 15.7704964569
66.5420917313 13.3104036789 15.4579579596
66.6687102279 14.0650765704 16.1753709516
67.26812076 13.4493270984 15.0283010326
66.3634986745 13.5729795469 15.8079773333
67.5127815942 13.8214891954 15.3738983348
66.9482585633 13.6342726059 15.5860951331
67.8029350651 14.5764842915 16.7312528634
66.1489167486 13.2501153502 15.5481819384
66.6647969919 14.6419428985 17.5345781829
66.2887770301 13.0216752258 15.2096094159
68.6223494264 13.9353090476 14.7079855223
67.0727692789 14.664222683 17.1107415473
69.1553243934 13.7905944073 14.7840388985
66.5961144495 14.4382262338 17.9840915851
67.2269861179 14.5187970284 17.6276110065
68.8034363556 14.1795574136 16.3484747527
66.4307871562 14.6689033935 17.2349795015
69.3895951467 13.6771255512 15.1950798206
67.8638600157 14.4088268743 16.0924003094
67.8600465294 14.4874817632 17.1933857198
68.1095201458 14.4864041432 16.8155330423
66.5060962035 14.4930864471 16.7313451507
68.4284845971 14.3092160984 16.8561466643
66.2472052285 14.1918863903 16.4186783505
66.3471616352 14.2235797758 18.2627559721
69.090845169 14.0083454115 15.768160608
