# Supplementary material for: PyOIF: Computational tool for modelling of multi-cell flows in complex geometries
Source: PLoS Comput Biol. 2020 Oct 19;16(10):e1008249. doi: 10.1371/journal.pcbi.1008249 (PMC7595628; doi:10.1371/journal.pcbi.1008249)
Supplement: S1 Script — (ZIP) [file pcbi.1008249.s001.zip › S1 Script/input/sphere642nodes.dat]

0.0 0.5257311094740753 0.8506508099867759
0.0 0.5257311094740753 -0.8506508099867759
0.0 -0.5257311094740753 0.8506508099867759
0.0 -0.5257311094740753 -0.8506508099867759
0.5257311094740753 0.8506508099867759 0.0
-0.5257311094740753 0.8506508099867759 0.0
0.5257311094740753 -0.8506508099867759 0.0
-0.5257311094740753 -0.8506508099867759 0.0
0.8506508099867759 0.0 0.5257311094740753
-0.8506508099867759 0.0 0.5257311094740753
0.8506508099867759 0.0 -0.5257311094740753
-0.8506508099867759 0.0 -0.5257311094740753
0.0 0.0 0.9999999778350617
0.49999998891753084 -0.30901701790155217 0.809017111965305
0.49999998891753084 0.30901701790155217 0.809017111965305
0.49999998891753084 0.30901701790155217 -0.809017111965305
0.49999998891753084 -0.30901701790155217 -0.809017111965305
0.0 0.0 -0.9999999778350617
-0.49999998891753084 0.30901701790155217 0.809017111965305
-0.49999998891753084 -0.30901701790155217 0.809017111965305
-0.49999998891753084 -0.30901701790155217 -0.809017111965305
-0.49999998891753084 0.30901701790155217 -0.809017111965305
0.30901701790155217 0.809017111965305 -0.49999998891753084
0.809017111965305 0.49999998891753084 -0.30901701790155217
0.809017111965305 -0.49999998891753084 -0.30901701790155217
0.30901701790155217 -0.809017111965305 -0.49999998891753084
0.809017111965305 0.49999998891753084 0.30901701790155217
0.9999999778350617 0.0 0.0
0.809017111965305 -0.49999998891753084 0.30901701790155217
0.30901701790155217 0.809017111965305 0.49999998891753084
0.30901701790155217 -0.809017111965305 0.49999998891753084
0.0 0.9999999778350617 0.0
-0.30901701790155217 0.809017111965305 0.49999998891753084
-0.30901701790155217 -0.809017111965305 0.49999998891753084
0.0 -0.9999999778350617 0.0
-0.30901701790155217 0.809017111965305 -0.49999998891753084
-0.30901701790155217 -0.809017111965305 -0.49999998891753084
-0.809017111965305 0.49999998891753084 0.30901701790155217
-0.809017111965305 -0.49999998891753084 0.30901701790155217
-0.809017111965305 0.49999998891753084 -0.30901701790155217
-0.809017111965305 -0.49999998891753084 -0.30901701790155217
-0.9999999778350617 0.0 0.0
0.0 0.2732665138606509 0.9619380969713576
0.26286555473703765 0.16245985025635032 0.9510565144674633
0.25989191443563037 0.43388856587761265 0.8626684974182438
0.26286555473703765 -0.16245985025635032 0.9510565144674633
0.5257311094740753 0.0 0.8506508099867759
0.0 -0.2732665138606509 0.9619380969713576
0.25989191443563037 -0.43388856587761265 0.8626684974182438
0.7020466031206148 -0.16062205201696178 0.693780532886354
0.7020466031206148 0.16062205201696178 0.693780532886354
0.25989191443563037 0.43388856587761265 -0.8626684974182438
0.26286555473703765 0.16245985025635032 -0.9510565144674633
0.0 0.2732665138606509 -0.9619380969713576
0.5257311094740753 0.0 -0.8506508099867759
0.26286555473703765 -0.16245985025635032 -0.9510565144674633
0.7020466031206148 0.16062205201696178 -0.693780532886354
0.7020466031206148 -0.16062205201696178 -0.693780532886354
0.25989191443563037 -0.43388856587761265 -0.8626684974182438
0.0 -0.2732665138606509 -0.9619380969713576
-0.25989191443563037 0.43388856587761265 0.8626684974182438
-0.26286555473703765 0.16245985025635032 0.9510565144674633
-0.5257311094740753 0.0 0.8506508099867759
-0.26286555473703765 -0.16245985025635032 0.9510565144674633
-0.7020466031206148 0.16062205201696178 0.693780532886354
-0.7020466031206148 -0.16062205201696178 0.693780532886354
-0.25989191443563037 -0.43388856587761265 0.8626684974182438
-0.26286555473703765 0.16245985025635032 -0.9510565144674633
-0.25989191443563037 0.43388856587761265 -0.8626684974182438
-0.26286555473703765 -0.16245985025635032 -0.9510565144674633
-0.5257311094740753 0.0 -0.8506508099867759
-0.25989191443563037 -0.43388856587761265 -0.8626684974182438
-0.7020466031206148 -0.16062205201696178 -0.693780532886354
-0.7020466031206148 0.16062205201696178 -0.693780532886354
0.16062205201696178 0.693780532886354 -0.7020466031206148
0.42532540499338795 0.5877852552497382 -0.6881909597304257
0.5877852552497382 0.6881909597304257 -0.42532540499338795
0.6881909597304257 0.42532540499338795 -0.5877852552497382
0.43388856587761265 0.8626684974182438 -0.25989191443563037
0.693780532886354 0.7020466031206148 -0.16062205201696178
0.8626684974182438 0.25989191443563037 -0.43388856587761265
0.42532540499338795 -0.5877852552497382 -0.6881909597304257
0.16062205201696178 -0.693780532886354 -0.7020466031206148
0.6881909597304257 -0.42532540499338795 -0.5877852552497382
0.5877852552497382 -0.6881909597304257 -0.42532540499338795
0.8626684974182438 -0.25989191443563037 -0.43388856587761265
0.693780532886354 -0.7020466031206148 -0.16062205201696178
0.43388856587761265 -0.8626684974182438 -0.25989191443563037
0.693780532886354 0.7020466031206148 0.16062205201696178
0.8506508099867759 0.5257311094740753 0.0
0.9510565144674633 0.26286555473703765 0.16245985025635032
0.9510565144674633 0.26286555473703765 -0.16245985025635032
0.8626684974182438 0.25989191443563037 0.43388856587761265
0.9619380969713576 0.0 0.2732665138606509
0.9619380969713576 0.0 -0.2732665138606509
0.9510565144674633 -0.26286555473703765 -0.16245985025635032
0.9510565144674633 -0.26286555473703765 0.16245985025635032
0.8506508099867759 -0.5257311094740753 0.0
0.8626684974182438 -0.25989191443563037 0.43388856587761265
0.693780532886354 -0.7020466031206148 0.16062205201696178
0.43388856587761265 0.8626684974182438 0.25989191443563037
0.5877852552497382 0.6881909597304257 0.42532540499338795
0.42532540499338795 0.5877852552497382 0.6881909597304257
0.6881909597304257 0.42532540499338795 0.5877852552497382
0.16062205201696178 0.693780532886354 0.7020466031206148
0.5877852552497382 -0.6881909597304257 0.42532540499338795
0.43388856587761265 -0.8626684974182438 0.25989191443563037
0.6881909597304257 -0.42532540499338795 0.5877852552497382
0.42532540499338795 -0.5877852552497382 0.6881909597304257
0.16062205201696178 -0.693780532886354 0.7020466031206148
0.0 0.8506508099867759 0.5257311094740753
-0.16062205201696178 0.693780532886354 0.7020466031206148
0.16245985025635032 0.9510565144674633 0.26286555473703765
-0.16245985025635032 0.9510565144674633 0.26286555473703765
0.2732665138606509 0.9619380969713576 0.0
-0.2732665138606509 0.9619380969713576 0.0
-0.43388856587761265 0.8626684974182438 0.25989191443563037
0.16245985025635032 -0.9510565144674633 0.26286555473703765
0.2732665138606509 -0.9619380969713576 0.0
0.0 -0.8506508099867759 0.5257311094740753
-0.16245985025635032 -0.9510565144674633 0.26286555473703765
-0.16062205201696178 -0.693780532886354 0.7020466031206148
-0.43388856587761265 -0.8626684974182438 0.25989191443563037
-0.2732665138606509 -0.9619380969713576 0.0
-0.16062205201696178 0.693780532886354 -0.7020466031206148
0.0 0.8506508099867759 -0.5257311094740753
-0.16245985025635032 0.9510565144674633 -0.26286555473703765
0.16245985025635032 0.9510565144674633 -0.26286555473703765
-0.43388856587761265 0.8626684974182438 -0.25989191443563037
0.0 -0.8506508099867759 -0.5257311094740753
-0.16062205201696178 -0.693780532886354 -0.7020466031206148
0.16245985025635032 -0.9510565144674633 -0.26286555473703765
-0.16245985025635032 -0.9510565144674633 -0.26286555473703765
-0.43388856587761265 -0.8626684974182438 -0.25989191443563037
-0.42532540499338795 0.5877852552497382 0.6881909597304257
-0.5877852552497382 0.6881909597304257 0.42532540499338795
-0.6881909597304257 0.42532540499338795 0.5877852552497382
-0.693780532886354 0.7020466031206148 0.16062205201696178
-0.8626684974182438 0.25989191443563037 0.43388856587761265
-0.5877852552497382 -0.6881909597304257 0.42532540499338795
-0.693780532886354 -0.7020466031206148 0.16062205201696178
-0.42532540499338795 -0.5877852552497382 0.6881909597304257
-0.6881909597304257 -0.42532540499338795 0.5877852552497382
-0.8626684974182438 -0.25989191443563037 0.43388856587761265
-0.8626684974182438 0.25989191443563037 -0.43388856587761265
-0.6881909597304257 0.42532540499338795 -0.5877852552497382
-0.5877852552497382 0.6881909597304257 -0.42532540499338795
-0.42532540499338795 0.5877852552497382 -0.6881909597304257
-0.693780532886354 0.7020466031206148 -0.16062205201696178
-0.6881909597304257 -0.42532540499338795 -0.5877852552497382
-0.8626684974182438 -0.25989191443563037 -0.43388856587761265
-0.42532540499338795 -0.5877852552497382 -0.6881909597304257
-0.5877852552497382 -0.6881909597304257 -0.42532540499338795
-0.693780532886354 -0.7020466031206148 -0.16062205201696178
-0.8506508099867759 0.5257311094740753 0.0
-0.9510565144674633 0.26286555473703765 -0.16245985025635032
-0.9510565144674633 0.26286555473703765 0.16245985025635032
-0.9619380969713576 0.0 -0.2732665138606509
-0.9619380969713576 0.0 0.2732665138606509
-0.9510565144674633 -0.26286555473703765 0.16245985025635032
-0.9510565144674633 -0.26286555473703765 -0.16245985025635032
-0.8506508099867759 -0.5257311094740753 0.0
0.0 0.40335536479402107 0.9150434077373796
0.13165537192027016 0.35822881442742627 0.924304686961875
0.13120040421813128 0.48444166018308793 0.8649291411889822
0.1327924757369516 0.22011704389792688 0.9663926166619314
0.264082727401692 0.30125885649215417 0.9162441775914183
0.0 0.13795226371088493 0.9904390318781662
0.1330711132249729 0.08224248324502223 0.9876884067133979
0.38618740512170135 0.23867692925569017 0.8910064556811155
0.383613741048382 0.3750385409217503 0.8439114628944278
0.1330711132249729 -0.08224248324502223 0.9876884067133979
0.26640472399290616 0.0 0.9638612213698138
0.3996070597028038 -0.08232360355521408 0.9129825417882412
0.3996070597028038 0.08232360355521408 0.9129825417882412
0.38618740512170135 -0.23867692925569017 0.8910064556811155
0.5192584657735633 -0.15643444601066794 0.8401777205549428
0.5192584657735633 0.15643444601066794 0.8401777205549428
0.0 -0.13795226371088493 0.9904390318781662
0.1327924757369516 -0.22011704389792688 0.9663926166619314
0.13165537192027016 -0.35822881442742627 0.924304686961875
0.264082727401692 -0.30125885649215417 0.9162441775914183
0.0 -0.40335536479402107 0.9150434077373796
0.13120040421813128 -0.48444166018308793 0.8649291411889822
0.383613741048382 -0.3750385409217503 0.8439114628944278
0.6068251331104514 -0.23708632978397637 0.7586520716776884
0.6202396880997919 -0.08114186516733825 0.7802044185105783
0.7112815957896365 0.0 0.7029072249468239
0.6202396880997919 0.08114186516733825 0.7802044185105783
0.7838430035192483 -0.08108629538906684 0.6156421695474411
0.7838430035192483 0.08108629538906684 0.6156421695474411
0.6068251331104514 0.23708632978397637 0.7586520716776884
0.13120040421813128 0.48444166018308793 -0.8649291411889822
0.13165537192027016 0.35822881442742627 -0.924304686961875
0.0 0.40335536479402107 -0.9150434077373796
0.264082727401692 0.30125885649215417 -0.9162441775914183
0.1327924757369516 0.22011704389792688 -0.9663926166619314
0.383613741048382 0.3750385409217503 -0.8439114628944278
0.38618740512170135 0.23867692925569017 -0.8910064556811155
0.1330711132249729 0.08224248324502223 -0.9876884067133979
0.0 0.13795226371088493 -0.9904390318781662
0.5192584657735633 0.15643444601066794 -0.8401777205549428
0.3996070597028038 0.08232360355521408 -0.9129825417882412
0.3996070597028038 -0.08232360355521408 -0.9129825417882412
0.26640472399290616 0.0 -0.9638612213698138
0.5192584657735633 -0.15643444601066794 -0.8401777205549428
0.38618740512170135 -0.23867692925569017 -0.8910064556811155
0.1330711132249729 -0.08224248324502223 -0.9876884067133979
0.6068251331104514 0.23708632978397637 -0.7586520716776884
0.6202396880997919 0.08114186516733825 -0.7802044185105783
0.7112815957896365 0.0 -0.7029072249468239
0.6202396880997919 -0.08114186516733825 -0.7802044185105783
0.7838430035192483 0.08108629538906684 -0.6156421695474411
0.7838430035192483 -0.08108629538906684 -0.6156421695474411
0.6068251331104514 -0.23708632978397637 -0.7586520716776884
0.383613741048382 -0.3750385409217503 -0.8439114628944278
0.264082727401692 -0.30125885649215417 -0.9162441775914183
0.13165537192027016 -0.35822881442742627 -0.924304686961875
0.1327924757369516 -0.22011704389792688 -0.9663926166619314
0.13120040421813128 -0.48444166018308793 -0.8649291411889822
0.0 -0.40335536479402107 -0.9150434077373796
0.0 -0.13795226371088493 -0.9904390318781662
-0.13120040421813128 0.48444166018308793 0.8649291411889822
-0.13165537192027016 0.35822881442742627 0.924304686961875
-0.264082727401692 0.30125885649215417 0.9162441775914183
-0.1327924757369516 0.22011704389792688 0.9663926166619314
-0.383613741048382 0.3750385409217503 0.8439114628944278
-0.38618740512170135 0.23867692925569017 0.8910064556811155
-0.1330711132249729 0.08224248324502223 0.9876884067133979
-0.5192584657735633 0.15643444601066794 0.8401777205549428
-0.3996070597028038 0.08232360355521408 0.9129825417882412
-0.3996070597028038 -0.08232360355521408 0.9129825417882412
-0.26640472399290616 0.0 0.9638612213698138
-0.5192584657735633 -0.15643444601066794 0.8401777205549428
-0.38618740512170135 -0.23867692925569017 0.8910064556811155
-0.1330711132249729 -0.08224248324502223 0.9876884067133979
-0.6068251331104514 0.23708632978397637 0.7586520716776884
-0.6202396880997919 0.08114186516733825 0.7802044185105783
-0.7112815957896365 0.0 0.7029072249468239
-0.6202396880997919 -0.08114186516733825 0.7802044185105783
-0.7838430035192483 0.08108629538906684 0.6156421695474411
-0.7838430035192483 -0.08108629538906684 0.6156421695474411
-0.6068251331104514 -0.23708632978397637 0.7586520716776884
-0.383613741048382 -0.3750385409217503 0.8439114628944278
-0.264082727401692 -0.30125885649215417 0.9162441775914183
-0.13165537192027016 -0.35822881442742627 0.924304686961875
-0.1327924757369516 -0.22011704389792688 0.9663926166619314
-0.13120040421813128 -0.48444166018308793 0.8649291411889822
-0.13165537192027016 0.35822881442742627 -0.924304686961875
-0.13120040421813128 0.48444166018308793 -0.8649291411889822
-0.1327924757369516 0.22011704389792688 -0.9663926166619314
-0.264082727401692 0.30125885649215417 -0.9162441775914183
-0.1330711132249729 0.08224248324502223 -0.9876884067133979
-0.38618740512170135 0.23867692925569017 -0.8910064556811155
-0.383613741048382 0.3750385409217503 -0.8439114628944278
-0.1330711132249729 -0.08224248324502223 -0.9876884067133979
-0.26640472399290616 0.0 -0.9638612213698138
-0.3996070597028038 -0.08232360355521408 -0.9129825417882412
-0.3996070597028038 0.08232360355521408 -0.9129825417882412
-0.38618740512170135 -0.23867692925569017 -0.8910064556811155
-0.5192584657735633 -0.15643444601066794 -0.8401777205549428
-0.5192584657735633 0.15643444601066794 -0.8401777205549428
-0.1327924757369516 -0.22011704389792688 -0.9663926166619314
-0.13165537192027016 -0.35822881442742627 -0.924304686961875
-0.264082727401692 -0.30125885649215417 -0.9162441775914183
-0.13120040421813128 -0.48444166018308793 -0.8649291411889822
-0.383613741048382 -0.3750385409217503 -0.8439114628944278
-0.6068251331104514 -0.23708632978397637 -0.7586520716776884
-0.6202396880997919 -0.08114186516733825 -0.7802044185105783
-0.7112815957896365 0.0 -0.7029072249468239
-0.6202396880997919 0.08114186516733825 -0.7802044185105783
-0.7838430035192483 -0.08108629538906684 -0.6156421695474411
-0.7838430035192483 0.08108629538906684 -0.6156421695474411
-0.6068251331104514 0.23708632978397637 -0.7586520716776884
0.08108629538906684 0.6156421695474411 -0.7838430035192483
0.21302288087979465 0.571251537587888 -0.7926489996029391
0.2960045946378484 0.6474121004929595 -0.7023099944064614
0.3461530337083615 0.5161216385357753 -0.7834518595737996
0.23708632978397637 0.7586520716776884 -0.6068251331104514
0.37174804248066307 0.7071067650493028 -0.6015010541648074
0.4684298357936127 0.45399047315257435 -0.7579355001754753
0.45399047315257435 0.7579355001754753 -0.4684298357936127
0.5133754295123265 0.6465777652222241 -0.5642540565207881
0.6465777652222241 0.5642540565207881 -0.5133754295123265
0.5642540565207881 0.5133754295123265 -0.6465777652222241
0.7071067650493028 0.6015010541648074 -0.37174804248066307
0.7579355001754753 0.4684298357936127 -0.45399047315257435
0.6015010541648074 0.37174804248066307 -0.7071067650493028
0.3750385409217503 0.8439114628944278 -0.383613741048382
0.5161216385357753 0.7834518595737996 -0.3461530337083615
0.571251537587888 0.7926489996029391 -0.21302288087979465
0.6474121004929595 0.7023099944064614 -0.2960045946378484
0.48444166018308793 0.8649291411889822 -0.13120040421813128
0.6156421695474411 0.7838430035192483 -0.08108629538906684
0.7586520716776884 0.6068251331104514 -0.23708632978397637
0.8439114628944278 0.383613741048382 -0.3750385409217503
0.7834518595737996 0.3461530337083615 -0.5161216385357753
0.7926489996029391 0.21302288087979465 -0.571251537587888
0.7023099944064614 0.2960045946378484 -0.6474121004929595
0.8649291411889822 0.13120040421813128 -0.48444166018308793
0.21302288087979465 -0.571251537587888 -0.7926489996029391
0.08108629538906684 -0.6156421695474411 -0.7838430035192483
0.3461530337083615 -0.5161216385357753 -0.7834518595737996
0.2960045946378484 -0.6474121004929595 -0.7023099944064614
0.4684298357936127 -0.45399047315257435 -0.7579355001754753
0.37174804248066307 -0.7071067650493028 -0.6015010541648074
0.23708632978397637 -0.7586520716776884 -0.6068251331104514
0.6015010541648074 -0.37174804248066307 -0.7071067650493028
0.5642540565207881 -0.5133754295123265 -0.6465777652222241
0.6465777652222241 -0.5642540565207881 -0.5133754295123265
0.5133754295123265 -0.6465777652222241 -0.5642540565207881
0.7579355001754753 -0.4684298357936127 -0.45399047315257435
0.7071067650493028 -0.6015010541648074 -0.37174804248066307
0.45399047315257435 -0.7579355001754753 -0.4684298357936127
0.7023099944064614 -0.2960045946378484 -0.6474121004929595
0.7926489996029391 -0.21302288087979465 -0.571251537587888
0.7834518595737996 -0.3461530337083615 -0.5161216385357753
0.8649291411889822 -0.13120040421813128 -0.48444166018308793
0.8439114628944278 -0.383613741048382 -0.3750385409217503
0.7586520716776884 -0.6068251331104514 -0.23708632978397637
0.6474121004929595 -0.7023099944064614 -0.2960045946378484
0.571251537587888 -0.7926489996029391 -0.21302288087979465
0.5161216385357753 -0.7834518595737996 -0.3461530337083615
0.6156421695474411 -0.7838430035192483 -0.08108629538906684
0.48444166018308793 -0.8649291411889822 -0.13120040421813128
0.3750385409217503 -0.8439114628944278 -0.383613741048382
0.6156421695474411 0.7838430035192483 0.08108629538906684
0.7029072249468239 0.7112815957896365 0.0
0.7802044185105783 0.6202396880997919 0.08114186516733825
0.7802044185105783 0.6202396880997919 -0.08114186516733825
0.7586520716776884 0.6068251331104514 0.23708632978397637
0.8401777205549428 0.5192584657735633 0.15643444601066794
0.8401777205549428 0.5192584657735633 -0.15643444601066794
0.8910064556811155 0.38618740512170135 0.23867692925569017
0.9129825417882412 0.3996070597028038 0.08232360355521408
0.9638612213698138 0.26640472399290616 0.0
0.9129825417882412 0.3996070597028038 -0.08232360355521408
0.9876884067133979 0.1330711132249729 0.08224248324502223
0.9876884067133979 0.1330711132249729 -0.08224248324502223
0.8910064556811155 0.38618740512170135 -0.23867692925569017
0.8439114628944278 0.383613741048382 0.3750385409217503
0.9162441775914183 0.264082727401692 0.30125885649215417
0.924304686961875 0.13165537192027016 0.35822881442742627
0.9663926166619314 0.1327924757369516 0.22011704389792688
0.8649291411889822 0.13120040421813128 0.48444166018308793
0.9150434077373796 0.0 0.40335536479402107
0.9904390318781662 0.0 0.13795226371088493
0.9904390318781662 0.0 -0.13795226371088493
0.9663926166619314 0.1327924757369516 -0.22011704389792688
0.924304686961875 0.13165537192027016 -0.35822881442742627
0.9162441775914183 0.264082727401692 -0.30125885649215417
0.9150434077373796 0.0 -0.40335536479402107
0.924304686961875 -0.13165537192027016 -0.35822881442742627
0.9663926166619314 -0.1327924757369516 -0.22011704389792688
0.9162441775914183 -0.264082727401692 -0.30125885649215417
0.9876884067133979 -0.1330711132249729 -0.08224248324502223
0.8910064556811155 -0.38618740512170135 -0.23867692925569017
0.9876884067133979 -0.1330711132249729 0.08224248324502223
0.9638612213698138 -0.26640472399290616 0.0
0.9129825417882412 -0.3996070597028038 0.08232360355521408
0.9129825417882412 -0.3996070597028038 -0.08232360355521408
0.8910064556811155 -0.38618740512170135 0.23867692925569017
0.8401777205549428 -0.5192584657735633 0.15643444601066794
0.8401777205549428 -0.5192584657735633 -0.15643444601066794
0.9663926166619314 -0.1327924757369516 0.22011704389792688
0.924304686961875 -0.13165537192027016 0.35822881442742627
0.9162441775914183 -0.264082727401692 0.30125885649215417
0.8649291411889822 -0.13120040421813128 0.48444166018308793
0.8439114628944278 -0.383613741048382 0.3750385409217503
0.7586520716776884 -0.6068251331104514 0.23708632978397637
0.7802044185105783 -0.6202396880997919 0.08114186516733825
0.7029072249468239 -0.7112815957896365 0.0
0.7802044185105783 -0.6202396880997919 -0.08114186516733825
0.6156421695474411 -0.7838430035192483 0.08108629538906684
0.48444166018308793 0.8649291411889822 0.13120040421813128
0.571251537587888 0.7926489996029391 0.21302288087979465
0.5161216385357753 0.7834518595737996 0.3461530337083615
0.6474121004929595 0.7023099944064614 0.2960045946378484
0.3750385409217503 0.8439114628944278 0.383613741048382
0.45399047315257435 0.7579355001754753 0.4684298357936127
0.7071067650493028 0.6015010541648074 0.37174804248066307
0.37174804248066307 0.7071067650493028 0.6015010541648074
0.5133754295123265 0.6465777652222241 0.5642540565207881
0.5642540565207881 0.5133754295123265 0.6465777652222241
0.6465777652222241 0.5642540565207881 0.5133754295123265
0.4684298357936127 0.45399047315257435 0.7579355001754753
0.6015010541648074 0.37174804248066307 0.7071067650493028
0.7579355001754753 0.4684298357936127 0.45399047315257435
0.23708632978397637 0.7586520716776884 0.6068251331104514
0.2960045946378484 0.6474121004929595 0.7023099944064614
0.21302288087979465 0.571251537587888 0.7926489996029391
0.3461530337083615 0.5161216385357753 0.7834518595737996
0.08108629538906684 0.6156421695474411 0.7838430035192483
0.7023099944064614 0.2960045946378484 0.6474121004929595
0.7926489996029391 0.21302288087979465 0.571251537587888
0.7834518595737996 0.3461530337083615 0.5161216385357753
0.571251537587888 -0.7926489996029391 0.21302288087979465
0.48444166018308793 -0.8649291411889822 0.13120040421813128
0.6474121004929595 -0.7023099944064614 0.2960045946378484
0.5161216385357753 -0.7834518595737996 0.3461530337083615
0.7071067650493028 -0.6015010541648074 0.37174804248066307
0.45399047315257435 -0.7579355001754753 0.4684298357936127
0.3750385409217503 -0.8439114628944278 0.383613741048382
0.7579355001754753 -0.4684298357936127 0.45399047315257435
0.6465777652222241 -0.5642540565207881 0.5133754295123265
0.5642540565207881 -0.5133754295123265 0.6465777652222241
0.5133754295123265 -0.6465777652222241 0.5642540565207881
0.6015010541648074 -0.37174804248066307 0.7071067650493028
0.4684298357936127 -0.45399047315257435 0.7579355001754753
0.37174804248066307 -0.7071067650493028 0.6015010541648074
0.7834518595737996 -0.3461530337083615 0.5161216385357753
0.7926489996029391 -0.21302288087979465 0.571251537587888
0.7023099944064614 -0.2960045946378484 0.6474121004929595
0.3461530337083615 -0.5161216385357753 0.7834518595737996
0.21302288087979465 -0.571251537587888 0.7926489996029391
0.2960045946378484 -0.6474121004929595 0.7023099944064614
0.08108629538906684 -0.6156421695474411 0.7838430035192483
0.23708632978397637 -0.7586520716776884 0.6068251331104514
0.0 0.7029072249468239 0.7112815957896365
-0.08108629538906684 0.6156421695474411 0.7838430035192483
0.08114186516733825 0.7802044185105783 0.6202396880997919
-0.08114186516733825 0.7802044185105783 0.6202396880997919
0.15643444601066794 0.8401777205549428 0.5192584657735633
-0.15643444601066794 0.8401777205549428 0.5192584657735633
-0.23708632978397637 0.7586520716776884 0.6068251331104514
0.23867692925569017 0.8910064556811155 0.38618740512170135
0.08232360355521408 0.9129825417882412 0.3996070597028038
0.0 0.9638612213698138 0.26640472399290616
-0.08232360355521408 0.9129825417882412 0.3996070597028038
0.08224248324502223 0.9876884067133979 0.1330711132249729
-0.08224248324502223 0.9876884067133979 0.1330711132249729
-0.23867692925569017 0.8910064556811155 0.38618740512170135
0.30125885649215417 0.9162441775914183 0.264082727401692
0.35822881442742627 0.924304686961875 0.13165537192027016
0.22011704389792688 0.9663926166619314 0.1327924757369516
0.40335536479402107 0.9150434077373796 0.0
0.13795226371088493 0.9904390318781662 0.0
-0.13795226371088493 0.9904390318781662 0.0
-0.22011704389792688 0.9663926166619314 0.1327924757369516
-0.35822881442742627 0.924304686961875 0.13165537192027016
-0.30125885649215417 0.9162441775914183 0.264082727401692
-0.40335536479402107 0.9150434077373796 0.0
-0.48444166018308793 0.8649291411889822 0.13120040421813128
-0.3750385409217503 0.8439114628944278 0.383613741048382
0.35822881442742627 -0.924304686961875 0.13165537192027016
0.40335536479402107 -0.9150434077373796 0.0
0.30125885649215417 -0.9162441775914183 0.264082727401692
0.22011704389792688 -0.9663926166619314 0.1327924757369516
0.23867692925569017 -0.8910064556811155 0.38618740512170135
0.08224248324502223 -0.9876884067133979 0.1330711132249729
0.13795226371088493 -0.9904390318781662 0.0
0.15643444601066794 -0.8401777205549428 0.5192584657735633
0.08232360355521408 -0.9129825417882412 0.3996070597028038
-0.08232360355521408 -0.9129825417882412 0.3996070597028038
0.0 -0.9638612213698138 0.26640472399290616
-0.15643444601066794 -0.8401777205549428 0.5192584657735633
-0.23867692925569017 -0.8910064556811155 0.38618740512170135
-0.08224248324502223 -0.9876884067133979 0.1330711132249729
0.08114186516733825 -0.7802044185105783 0.6202396880997919
0.0 -0.7029072249468239 0.7112815957896365
-0.08114186516733825 -0.7802044185105783 0.6202396880997919
-0.08108629538906684 -0.6156421695474411 0.7838430035192483
-0.23708632978397637 -0.7586520716776884 0.6068251331104514
-0.3750385409217503 -0.8439114628944278 0.383613741048382
-0.30125885649215417 -0.9162441775914183 0.264082727401692
-0.35822881442742627 -0.924304686961875 0.13165537192027016
-0.22011704389792688 -0.9663926166619314 0.1327924757369516
-0.48444166018308793 -0.8649291411889822 0.13120040421813128
-0.40335536479402107 -0.9150434077373796 0.0
-0.13795226371088493 -0.9904390318781662 0.0
-0.08108629538906684 0.6156421695474411 -0.7838430035192483
0.0 0.7029072249468239 -0.7112815957896365
-0.08114186516733825 0.7802044185105783 -0.6202396880997919
0.08114186516733825 0.7802044185105783 -0.6202396880997919
-0.23708632978397637 0.7586520716776884 -0.6068251331104514
-0.15643444601066794 0.8401777205549428 -0.5192584657735633
0.15643444601066794 0.8401777205549428 -0.5192584657735633
-0.23867692925569017 0.8910064556811155 -0.38618740512170135
-0.08232360355521408 0.9129825417882412 -0.3996070597028038
0.0 0.9638612213698138 -0.26640472399290616
0.08232360355521408 0.9129825417882412 -0.3996070597028038
-0.08224248324502223 0.9876884067133979 -0.1330711132249729
0.08224248324502223 0.9876884067133979 -0.1330711132249729
0.23867692925569017 0.8910064556811155 -0.38618740512170135
-0.3750385409217503 0.8439114628944278 -0.383613741048382
-0.30125885649215417 0.9162441775914183 -0.264082727401692
-0.35822881442742627 0.924304686961875 -0.13165537192027016
-0.22011704389792688 0.9663926166619314 -0.1327924757369516
-0.48444166018308793 0.8649291411889822 -0.13120040421813128
0.22011704389792688 0.9663926166619314 -0.1327924757369516
0.35822881442742627 0.924304686961875 -0.13165537192027016
0.30125885649215417 0.9162441775914183 -0.264082727401692
0.0 -0.7029072249468239 -0.7112815957896365
-0.08108629538906684 -0.6156421695474411 -0.7838430035192483
0.08114186516733825 -0.7802044185105783 -0.6202396880997919
-0.08114186516733825 -0.7802044185105783 -0.6202396880997919
0.15643444601066794 -0.8401777205549428 -0.5192584657735633
-0.15643444601066794 -0.8401777205549428 -0.5192584657735633
-0.23708632978397637 -0.7586520716776884 -0.6068251331104514
0.23867692925569017 -0.8910064556811155 -0.38618740512170135
0.08232360355521408 -0.9129825417882412 -0.3996070597028038
0.0 -0.9638612213698138 -0.26640472399290616
-0.08232360355521408 -0.9129825417882412 -0.3996070597028038
0.08224248324502223 -0.9876884067133979 -0.1330711132249729
-0.08224248324502223 -0.9876884067133979 -0.1330711132249729
-0.23867692925569017 -0.8910064556811155 -0.38618740512170135
0.30125885649215417 -0.9162441775914183 -0.264082727401692
0.35822881442742627 -0.924304686961875 -0.13165537192027016
0.22011704389792688 -0.9663926166619314 -0.1327924757369516
-0.22011704389792688 -0.9663926166619314 -0.1327924757369516
-0.35822881442742627 -0.924304686961875 -0.13165537192027016
-0.30125885649215417 -0.9162441775914183 -0.264082727401692
-0.48444166018308793 -0.8649291411889822 -0.13120040421813128
-0.3750385409217503 -0.8439114628944278 -0.383613741048382
-0.21302288087979465 0.571251537587888 0.7926489996029391
-0.2960045946378484 0.6474121004929595 0.7023099944064614
-0.3461530337083615 0.5161216385357753 0.7834518595737996
-0.37174804248066307 0.7071067650493028 0.6015010541648074
-0.4684298357936127 0.45399047315257435 0.7579355001754753
-0.45399047315257435 0.7579355001754753 0.4684298357936127
-0.5133754295123265 0.6465777652222241 0.5642540565207881
-0.6465777652222241 0.5642540565207881 0.5133754295123265
-0.5642540565207881 0.5133754295123265 0.6465777652222241
-0.7071067650493028 0.6015010541648074 0.37174804248066307
-0.7579355001754753 0.4684298357936127 0.45399047315257435
-0.6015010541648074 0.37174804248066307 0.7071067650493028
-0.5161216385357753 0.7834518595737996 0.3461530337083615
-0.571251537587888 0.7926489996029391 0.21302288087979465
-0.6474121004929595 0.7023099944064614 0.2960045946378484
-0.6156421695474411 0.7838430035192483 0.08108629538906684
-0.7586520716776884 0.6068251331104514 0.23708632978397637
-0.8439114628944278 0.383613741048382 0.3750385409217503
-0.7834518595737996 0.3461530337083615 0.5161216385357753
-0.7926489996029391 0.21302288087979465 0.571251537587888
-0.7023099944064614 0.2960045946378484 0.6474121004929595
-0.8649291411889822 0.13120040421813128 0.48444166018308793
-0.571251537587888 -0.7926489996029391 0.21302288087979465
-0.6156421695474411 -0.7838430035192483 0.08108629538906684
-0.5161216385357753 -0.7834518595737996 0.3461530337083615
-0.6474121004929595 -0.7023099944064614 0.2960045946378484
-0.45399047315257435 -0.7579355001754753 0.4684298357936127
-0.7071067650493028 -0.6015010541648074 0.37174804248066307
-0.7586520716776884 -0.6068251331104514 0.23708632978397637
-0.37174804248066307 -0.7071067650493028 0.6015010541648074
-0.5133754295123265 -0.6465777652222241 0.5642540565207881
-0.5642540565207881 -0.5133754295123265 0.6465777652222241
-0.6465777652222241 -0.5642540565207881 0.5133754295123265
-0.4684298357936127 -0.45399047315257435 0.7579355001754753
-0.6015010541648074 -0.37174804248066307 0.7071067650493028
-0.7579355001754753 -0.4684298357936127 0.45399047315257435
-0.2960045946378484 -0.6474121004929595 0.7023099944064614
-0.21302288087979465 -0.571251537587888 0.7926489996029391
-0.3461530337083615 -0.5161216385357753 0.7834518595737996
-0.7023099944064614 -0.2960045946378484 0.6474121004929595
-0.7926489996029391 -0.21302288087979465 0.571251537587888
-0.7834518595737996 -0.3461530337083615 0.5161216385357753
-0.8649291411889822 -0.13120040421813128 0.48444166018308793
-0.8439114628944278 -0.383613741048382 0.3750385409217503
-0.8649291411889822 0.13120040421813128 -0.48444166018308793
-0.7926489996029391 0.21302288087979465 -0.571251537587888
-0.7834518595737996 0.3461530337083615 -0.5161216385357753
-0.7023099944064614 0.2960045946378484 -0.6474121004929595
-0.8439114628944278 0.383613741048382 -0.3750385409217503
-0.7579355001754753 0.4684298357936127 -0.45399047315257435
-0.6015010541648074 0.37174804248066307 -0.7071067650493028
-0.7071067650493028 0.6015010541648074 -0.37174804248066307
-0.6465777652222241 0.5642540565207881 -0.5133754295123265
-0.5133754295123265 0.6465777652222241 -0.5642540565207881
-0.5642540565207881 0.5133754295123265 -0.6465777652222241
-0.45399047315257435 0.7579355001754753 -0.4684298357936127
-0.37174804248066307 0.7071067650493028 -0.6015010541648074
-0.4684298357936127 0.45399047315257435 -0.7579355001754753
-0.7586520716776884 0.6068251331104514 -0.23708632978397637
-0.6474121004929595 0.7023099944064614 -0.2960045946378484
-0.571251537587888 0.7926489996029391 -0.21302288087979465
-0.5161216385357753 0.7834518595737996 -0.3461530337083615
-0.6156421695474411 0.7838430035192483 -0.08108629538906684
-0.2960045946378484 0.6474121004929595 -0.7023099944064614
-0.21302288087979465 0.571251537587888 -0.7926489996029391
-0.3461530337083615 0.5161216385357753 -0.7834518595737996
-0.7926489996029391 -0.21302288087979465 -0.571251537587888
-0.8649291411889822 -0.13120040421813128 -0.48444166018308793
-0.7023099944064614 -0.2960045946378484 -0.6474121004929595
-0.7834518595737996 -0.3461530337083615 -0.5161216385357753
-0.6015010541648074 -0.37174804248066307 -0.7071067650493028
-0.7579355001754753 -0.4684298357936127 -0.45399047315257435
-0.8439114628944278 -0.383613741048382 -0.3750385409217503
-0.4684298357936127 -0.45399047315257435 -0.7579355001754753
-0.5642540565207881 -0.5133754295123265 -0.6465777652222241
-0.5133754295123265 -0.6465777652222241 -0.5642540565207881
-0.6465777652222241 -0.5642540565207881 -0.5133754295123265
-0.37174804248066307 -0.7071067650493028 -0.6015010541648074
-0.45399047315257435 -0.7579355001754753 -0.4684298357936127
-0.7071067650493028 -0.6015010541648074 -0.37174804248066307
-0.3461530337083615 -0.5161216385357753 -0.7834518595737996
-0.21302288087979465 -0.571251537587888 -0.7926489996029391
-0.2960045946378484 -0.6474121004929595 -0.7023099944064614
-0.5161216385357753 -0.7834518595737996 -0.3461530337083615
-0.571251537587888 -0.7926489996029391 -0.21302288087979465
-0.6474121004929595 -0.7023099944064614 -0.2960045946378484
-0.6156421695474411 -0.7838430035192483 -0.08108629538906684
-0.7586520716776884 -0.6068251331104514 -0.23708632978397637
-0.7029072249468239 0.7112815957896365 0.0
-0.7802044185105783 0.6202396880997919 -0.08114186516733825
-0.7802044185105783 0.6202396880997919 0.08114186516733825
-0.8401777205549428 0.5192584657735633 -0.15643444601066794
-0.8401777205549428 0.5192584657735633 0.15643444601066794
-0.8910064556811155 0.38618740512170135 -0.23867692925569017
-0.9129825417882412 0.3996070597028038 -0.08232360355521408
-0.9638612213698138 0.26640472399290616 0.0
-0.9129825417882412 0.3996070597028038 0.08232360355521408
-0.9876884067133979 0.1330711132249729 -0.08224248324502223
-0.9876884067133979 0.1330711132249729 0.08224248324502223
-0.8910064556811155 0.38618740512170135 0.23867692925569017
-0.9162441775914183 0.264082727401692 -0.30125885649215417
-0.924304686961875 0.13165537192027016 -0.35822881442742627
-0.9663926166619314 0.1327924757369516 -0.22011704389792688
-0.9150434077373796 0.0 -0.40335536479402107
-0.9904390318781662 0.0 -0.13795226371088493
-0.9904390318781662 0.0 0.13795226371088493
-0.9663926166619314 0.1327924757369516 0.22011704389792688
-0.924304686961875 0.13165537192027016 0.35822881442742627
-0.9162441775914183 0.264082727401692 0.30125885649215417
-0.9150434077373796 0.0 0.40335536479402107
-0.924304686961875 -0.13165537192027016 0.35822881442742627
-0.9663926166619314 -0.1327924757369516 0.22011704389792688
-0.9162441775914183 -0.264082727401692 0.30125885649215417
-0.9876884067133979 -0.1330711132249729 0.08224248324502223
-0.8910064556811155 -0.38618740512170135 0.23867692925569017
-0.9876884067133979 -0.1330711132249729 -0.08224248324502223
-0.9638612213698138 -0.26640472399290616 0.0
-0.9129825417882412 -0.3996070597028038 -0.08232360355521408
-0.9129825417882412 -0.3996070597028038 0.08232360355521408
-0.8910064556811155 -0.38618740512170135 -0.23867692925569017
-0.8401777205549428 -0.5192584657735633 -0.15643444601066794
-0.8401777205549428 -0.5192584657735633 0.15643444601066794
-0.9663926166619314 -0.1327924757369516 -0.22011704389792688
-0.924304686961875 -0.13165537192027016 -0.35822881442742627
-0.9162441775914183 -0.264082727401692 -0.30125885649215417
-0.7802044185105783 -0.6202396880997919 -0.08114186516733825
-0.7029072249468239 -0.7112815957896365 0.0
-0.7802044185105783 -0.6202396880997919 0.08114186516733825
