# Supplementary material for: PyOIF: Computational tool for modelling of multi-cell flows in complex geometries
Source: PLoS Comput Biol. 2020 Oct 19;16(10):e1008249. doi: 10.1371/journal.pcbi.1008249 (PMC7595628; doi:10.1371/journal.pcbi.1008249)
Supplement: S1 Script — (ZIP) [file pcbi.1008249.s001.zip › S1 Script/input/cell4_nodes.dat]

32.0810521112 40.0418153763 11.6806871165
34.2613849996 42.0377254097 14.2707179061
32.1920510359 36.9152232896 14.0594905693
29.2850331139 38.2754254455 9.55786860484
31.3544730526 43.3979375608 9.7689701074
31.46508851 40.271363158 12.1477591599
32.5183230572 40.2870875424 11.997670311
33.0498005947 40.5039127702 12.221873219
33.5869417398 40.7015077572 12.3833766556
34.1188732878 40.9006681081 12.5803853561
34.5514584374 41.1644161061 12.8718845873
34.7326796574 41.490807037 13.3518170617
34.6178983338 41.8044974656 13.8485336964
32.1944111486 39.5234237322 11.9457327057
32.4200838138 38.9832718086 12.1386282458
32.6876552274 38.4747585478 12.2915959811
32.9266896631 37.9489321048 12.4586924208
33.0624779806 37.4509010123 12.7332258312
32.9372069619 37.0454876076 13.1688226364
32.6225966923 36.8650024003 13.6449903017
34.2964810484 41.44644893 14.607661885
34.2550954966 40.8158951716 14.8630308877
34.1375990843 40.1651452018 15.0278674641
33.949962779 39.5138189567 15.1004612329
33.6941505118 38.882327325 15.0735678294
33.3800242066 38.2900951619 14.9503776199
33.0183848776 37.7531602545 14.7373402284
32.6180982769 37.2898468215 14.4372171357
31.7536270752 36.6375330025 13.6179239981
31.3156858649 36.4665182273 13.1245355995
30.8917896102 36.4087116789 12.5941054861
30.4938223939 36.4619615387 12.043257901
30.1356694379 36.6306126149 11.4880018788
29.8277250874 36.9066225228 10.9462139059
29.5773410291 37.2788338717 10.4331360428
29.3944210707 37.7400029283 9.96527404179
29.8194830614 38.1765881469 9.30425323719
30.4145780434 38.2256615608 9.26241890209
30.9510805502 38.4195626892 9.47299100842
31.2515872696 38.7325672892 9.86471182868
31.4237847518 39.0657877681 10.3346248531
31.5628897249 39.4116525684 10.797775101
31.7669166897 39.75056193 11.2702495445
29.2499034335 38.8667497841 9.2209281443
29.2912021011 39.4972860058 8.96552637368
29.408628404 40.1480808701 8.80068809806
29.5962668783 40.7994129436 8.72802043029
29.8521380089 41.4309774473 8.75481649753
30.1662578952 42.023188558 8.87800710824
30.5278437554 42.5600641436 9.09108432783
30.9282410079 43.0233539371 9.39122732003
31.8148520471 43.1160038127 9.50781208785
32.2100268857 42.6708083997 9.44553653318
32.4399913478 42.1328420574 9.61170438131
32.4437266771 41.6841152228 9.98638386609
32.3230629298 41.2924236525 10.4262819127
32.1926568692 40.9321784092 10.8811064048
32.0908552552 40.5141870557 11.3222912785
31.7928508488 43.6756178846 10.2105598561
32.2307880407 43.8466646174 10.7039367328
32.6546656737 43.904556529 11.2343972298
33.0526578284 43.8513026057 11.7852891563
33.4108735709 43.6825389051 12.3405334113
33.7187688518 43.4064257716 12.8823443595
33.9690727775 43.0342324978 13.3954150768
34.1519812268 42.5730872688 13.8632572275
31.7792327425 40.5625348146 12.5579709446
31.9833430175 40.9015137136 13.0304542868
32.1226214454 41.2474291911 13.4935982912
32.294929968 41.5806835151 13.9635346573
32.5955310443 41.8936290355 14.355387133
33.1318794816 42.0874718221 14.5660796654
33.7268734363 42.1365780242 14.5243437007
31.7316310725 37.1972389389 14.3206956533
31.3363196463 37.6424371005 14.3829819046
31.106283596 38.1802072628 14.2168400154
31.1025082676 38.6288357916 13.8422048632
31.2231200991 39.0205990394 13.4021906311
31.3535271378 39.3809598234 12.9473213622
31.4553332843 39.7988646386 12.5062202084
28.928453099 38.5086547774 9.97995255372
28.8135360074 38.822378204 10.4765828788
28.9947312548 39.1487742611 10.9566372737
29.4272148253 39.4124738946 11.248243644
29.9592000526 39.6116589564 11.4453238018
30.4965411915 39.8092475228 11.6067715775
31.0277917499 40.0260900329 11.8309890907
30.9239150293 43.44804424 10.1834245463
30.6092752933 43.2674998931 10.6595509912
30.4839698487 42.8620835322 11.0951816212
30.6197196447 42.3642507932 11.3697499353
30.8587581934 41.838379863 11.5368715177
31.1261183273 41.329638393 11.689742294
31.3516172816 40.7897252848 11.8826244172
34.4652111427 39.1954497443 13.9755861031
34.4791884744 40.1960959139 13.2680051013
33.7904839015 39.2942347451 13.0586836798
34.7553188557 40.5370127703 13.6561301973
32.9059344952 40.0152342076 12.3905680217
33.8564514875 38.641974533 13.2465799343
34.0569334234 40.3168910986 12.8707527734
34.2031885338 39.8114079337 13.1832179427
34.6146822656 39.8267682849 13.7138895255
32.8072456647 39.5989525177 12.4378127856
33.3180306749 38.7639662159 12.8127106905
33.4125354865 40.17690204 12.5919156116
32.8374301677 39.1281136048 12.4860540968
33.7680168959 39.8613984926 12.8946579511
33.2588317832 39.536492096 12.7107561251
34.2272751526 38.6663130618 13.8200927361
32.518419744 39.3716798412 12.2495746524
33.4724734789 37.5187466011 13.5915133576
32.4883240607 39.7965713548 12.1719362123
34.6212040977 40.8064014666 13.1530843921
33.8108702509 37.9999096292 13.5684166019
34.7816855332 41.0932974322 13.6057866801
33.1692168689 37.2838462391 13.9095769089
33.6621330448 37.7970897785 14.0675059525
34.5468182056 39.6353512626 14.3395174928
33.4326101075 37.5958419429 13.2204167845
34.7264742608 40.9860891324 14.0749656489
34.2709607348 39.2284879064 13.4668393084
34.0838764377 38.4248339518 14.2033451874
34.3050697003 38.8076048821 14.1134562519
33.4470696822 38.0733166418 12.9712034111
34.329969573 39.0339253717 14.4042276083
33.1328691911 38.3212901062 12.66229452
32.7970663982 37.0827628305 13.9916631835
34.6983694815 40.2678752507 14.1794153175
31.4971518295 36.6992114366 11.2886511886
32.3819781213 37.1928359674 11.9783477546
31.8060274997 37.7938229951 11.1791505895
32.3842349593 36.7681543797 12.3816207619
32.0364519124 38.9571947076 11.7640732557
31.4719347367 37.5758823964 10.6260399311
32.4682131189 37.7770213765 12.0238263434
32.143445772 37.4322199776 11.6361642761
32.0031712999 36.7880397637 11.7635888911
31.7938451398 38.9737286788 11.4089061434
31.5172839295 38.2746992279 10.6787369318
32.2442539028 38.4462588256 11.9018679154
31.6060832148 38.8827332909 10.9831338824
32.1173467896 37.955984366 11.654342237
31.8362865834 38.4454491595 11.3712323377
31.2800495374 36.9389976287 10.7826004004
31.6801026356 39.2981333298 11.1802449351
30.5907335095 37.584294623 9.75935673154
31.8726489774 39.4031943979 11.5534284961
32.7691944008 37.1979301056 12.4841674514
30.9790938201 37.3675200689 10.1450153233
32.6374018216 36.8222271861 12.8772002639
30.0974917036 37.6164597856 9.69575657997
30.4559476836 37.1706482618 10.1476434451
31.4392533611 36.4519289007 11.8065708508
30.8651777804 37.8445502452 9.71267717114
32.225310479 36.5766688141 12.9437996828
31.7658840259 37.1613466972 11.179253786
30.8303039063 36.8041016388 10.7096264744
31.1631593986 36.7127634374 11.0000241723
31.2274974158 38.0209428774 10.0701085916
31.0480480662 36.5371411841 11.3039050823
31.3584912472 38.4765021348 10.2463749356
29.7479441698 37.8475499184 9.59526656551
31.8731095253 36.4783854512 12.3162836648
30.8162391001 40.4711080446 8.53700172651
31.0095683668 39.393061312 9.0872759784
31.4719357931 40.3791384325 9.46789979345
30.5639933609 39.1154306692 8.82779993026
31.6020079769 39.9394295228 10.7084672748
31.6003954869 40.9591622552 9.13283438713
31.2381521155 39.3443618943 9.63134570709
31.2058269061 39.8073485108 9.23248747154
30.7982436736 39.7906834149 8.69902363208
31.7246780407 40.3466011795 10.6431271178
31.8413776363 40.9479789339 9.79223544716
31.4381744818 39.6499823226 10.2472810334
31.8917263718 40.7439227247 10.4453354849
31.3668020518 39.8595253974 9.72891023341
31.5857028533 40.2926044349 10.1330046024
31.1442636808 40.9666520823 8.62414744984
31.9420085946 40.6005395273 10.8856965337
31.7194695957 42.1809520053 8.98885318408
31.8209685193 40.2320270468 11.0778286523
30.869566759 38.7820293421 9.20071053903
31.5872125399 41.6230236759 8.85569876431
30.3709499506 38.621178638 9.00448832078
31.4896648617 42.6146282144 9.07516750426
31.2089214041 42.0223198762 8.75622403806
30.316388305 40.1870180006 8.49018019721
32.0076517465 42.0112720732 9.17163386437
29.9932035835 38.8897726902 8.86373884991
31.2196803983 40.3599578769 8.88714045508
30.886233533 41.3577535702 8.54526741234
30.8362187213 40.9112169174 8.50538663064
32.0230039696 41.5228249157 9.39820508062
30.4846315399 40.8066880763 8.46233245725
32.1360916733 41.3497807691 9.85965891626
31.4424736093 42.9720497169 9.31117854129
30.2083896009 39.5382738632 8.61732349147
33.784332774 42.9672360017 11.2238722147
33.1067895012 42.3960886552 10.3770595912
33.4564621428 41.8793766897 11.3476788326
32.9351081563 42.8840863038 10.1023327856
32.4713789597 40.9974944066 11.3350893014
33.9850449335 42.0249454881 11.7534660014
32.826790463 41.8839877112 10.4784150666
33.2656200996 42.1862451187 10.7796651888
33.4098005199 42.8292942307 10.6493349853
32.7379294951 40.9720591317 11.6719231266
33.6420240924 41.437055948 11.9264109021
32.6064159325 41.3806094169 10.9373548841
33.1229445256 40.9894495329 11.9481888329
33.0174000071 41.7648254994 10.9693115652
33.0081190105 41.3837285847 11.4724341715
34.0916159197 42.6938853634 11.6616437091
32.7802055558 40.6741895603 11.9548912326
34.6013581805 42.1153655849 12.8211371103
32.4364802257 40.6256323938 11.6963440134
32.7215272455 42.3902549866 9.86971473303
34.4191445251 42.2552359508 12.2791777827
32.5152351041 42.8921126224 9.73309585217
34.5614571436 42.2819619326 13.2889839601
34.4152713532 42.6485326238 12.6762911009
33.4240262611 43.3703928637 11.0231961492
34.5751763334 41.7625717197 12.6794868319
32.494483799 43.2991183715 9.99482692834
33.7248991653 42.4270321499 11.1746212618
34.139901709 42.9783169037 12.0391945389
33.9781794674 43.005955911 11.6188847535
34.2425903053 41.5750191083 12.2994465325
33.7665421368 43.30335738 11.5627805565
33.9104300126 41.1945181386 12.2758182989
34.4916112313 42.2072340638 13.7075507214
33.0337787822 43.3276708388 10.4804676775
32.7302851644 39.842155842 15.2914593022
32.5368904671 40.920108966 14.7411127382
32.0743478135 39.9341037783 14.3602997192
32.9824489993 41.1978249353 15.0006255514
31.9442730603 40.3738147472 13.1198927904
31.945944665 39.3541536294 14.6956438543
32.3082773241 40.9687168233 14.1968799906
32.3405877013 40.5057716838 14.5959452966
32.748195626 40.5224787617 15.1294362246
31.8216167383 39.9665996039 13.1854185589
31.7049608686 39.3653038445 14.0361660472
32.1081938075 40.6631505905 13.5810152348
31.6545599483 39.5693289716 13.3831333848
32.1795813229 40.4535648152 14.0993811405
31.9606636508 40.0206342869 13.69541041
32.4022333767 39.3465395105 15.2043398255
31.6042236764 39.7126062662 12.9427885204
31.8268472824 38.132204998 14.839670676
31.7252714335 40.0810860662 12.7505814814
32.6769940926 41.5312670798 14.6276729255
31.9590631537 38.6900953524 14.9728157661
33.1755091201 41.6920285155 14.8240192025
32.0567084409 37.698616528 14.7533317486
32.3373766917 38.2908003371 15.0722138273
33.2300247096 40.1262158181 15.3382899998
31.5386584269 38.3018391948 14.656925974
33.5531358022 41.4234781363 14.964799084
32.3267151668 39.9532817164 14.9413123589
32.6602800847 38.9553722938 15.2831379424
32.7103741251 39.4019886348 15.3230610633
31.5233018351 38.7903243282 14.430333952
33.0619849032 39.5065655934 15.3660872714
31.4102007101 38.9633311729 13.9688277115
32.1039554914 37.3412245937 14.5173098314
33.3379180401 40.7749200879 15.2111448167
29.7621041163 37.3459232284 12.6044889882
30.4395226463 37.9170440761 13.4514107632
30.0897126138 38.4335484634 12.4808525443
30.6112570501 37.4290781383 13.7261103083
31.0747969557 39.3156664999 12.4934258989
29.5612424064 38.2882377211 12.0750353977
30.7193883452 38.4289075534 13.3501118658
30.2806752515 38.1268123206 13.0488354067
30.1365929586 37.4838561929 13.179121645
30.8082068998 39.3411531481 12.1565640491
29.9040786114 38.8759649444 11.902082218
30.9397832767 38.932389022 12.8911057277
30.4232209526 39.3236897708 11.8802884019
30.5287451807 38.5480061294 12.8591724744
30.5380560816 38.9292647832 12.3559538583
29.4547432072 37.6194049118 12.166726086
30.7659275225 39.6389905284 11.8736910056
28.9449056018 38.1977050958 11.0073991857
31.1096199682 39.6875803219 12.1322817212
30.8247588265 37.922880199 13.9587373041
29.1271119274 38.0578945456 11.5493283139
31.0311478804 37.4211057596 14.0953515753
28.9848548258 38.03107715 10.5394763508
29.1310301123 37.6645137911 11.152204151
30.1224974147 36.9426831726 12.805263112
28.9710754557 38.5505513154 11.1490997448
31.0519972884 37.0140367933 13.8336305831
29.821502821 37.8862467251 12.6538301423
29.406469023 37.3348410042 11.789235985
29.5682332982 37.3072409017 12.2094757284
29.3035869997 38.7380911699 11.5290954761
29.7799575898 37.0097594895 12.2656105093
29.6356512682 39.1185638169 11.5527763217
29.0547785669 38.1058486804 10.1208965206
30.5126656971 36.9854123195 13.3480051734
29.0811143121 41.1178009191 9.85296359599
29.067005746 40.1171958495 10.5604728943
29.7556894924 41.0189120571 10.7697715003
28.7909777975 39.7762468496 10.1724347698
30.6404454047 40.297953584 11.4379929226
29.6897877915 41.6712745608 10.5818075267
29.4891960859 39.9963745673 10.9578482762
29.3428866979 40.5018890322 10.6451941184
28.9315781281 40.4865169451 10.1146653777
30.7390118574 40.7140782092 11.3906346438
30.2282805691 41.5491732883 11.0156171001
30.1337423885 40.1363368142 11.2367024501
30.708878526 41.1847947393 11.3423053594
29.7781282448 40.4518973293 10.9338448082
30.2874055406 40.7765877487 11.11764132
29.3190299959 41.6469960039 10.0084373402
31.0276572654 40.9413081616 11.5788493047
30.0738356405 42.7943923528 10.2367995899
31.0579001003 40.5165948161 11.6567004522
28.9249806904 39.5067859557 10.6754131334
29.7354220902 42.3133314787 10.2600345582
28.7645591743 39.2199054628 10.2226519815
30.3771342793 43.0292742652 9.91879459903
29.8841615883 42.5161750934 9.76095547688
28.9995142667 40.6779091102 9.48899628518
30.1137303767 42.7173077243 10.6078791012
28.8198270469 39.3271046732 9.75354969638
29.2752837587 41.0846793826 10.3617332406
29.4624081263 41.8885343788 9.62516884284
29.2412660594 41.5057218677 9.71507113081
30.0992401266 42.2399947251 10.8571241496
29.2163707792 41.2793870038 9.42424218447
30.4135143872 41.9919186678 11.1660833762
30.7493453328 43.2303435119 9.83675320865
28.8479443803 40.0453951088 9.64917653274
32.049342797 43.6140344761 12.5399180905
31.1645404262 43.12023303 11.8501470016
31.7403973705 42.5195450134 12.6491810384
31.1623006451 43.5449498064 11.4469118271
31.5097737319 41.3558342134 12.0641058668
32.0745844728 42.7372432476 13.202412521
31.0781792668 42.5362983069 11.8045891348
31.4030533806 42.8808664783 12.1922372832
31.543383377 43.52509445 12.0649512708
31.7524163845 41.339324333 12.4192098639
32.0291804051 42.0385602616 13.1496617911
31.3020572626 41.8669239003 11.926412939
31.9402623977 41.4303693726 12.845046646
31.4289622069 42.3574241453 12.1738775948
31.7100745466 41.8677584002 12.4569258396
32.2664801058 43.3742160726 13.0459549746
31.8660967331 41.0149200968 12.6479500315
32.9557977159 42.7288485835 14.0691263481
31.6734135861 40.910005245 12.2747260319
30.7773269083 43.1150823868 11.344307285
32.5675014466 42.9456556189 13.6833968092
30.9091404083 43.4908065969 10.9512579688
33.4488655712 42.696666468 14.132816306
33.0905849012 43.1424533804 13.6809133328
32.1071847703 43.8613785857 12.0218791528
32.681383249 42.4685996093 14.1157033827
31.321189164 43.7364858798 10.8846719696
31.7806897047 43.1517919825 12.6492634951
32.7162179129 43.5090953105 13.1189560007
32.3833110596 43.600507317 12.8285778
32.3190447165 42.2922479631 13.7582190887
32.4983577039 43.7761923733 12.5247131995
32.1880213463 41.8367596755 13.5819708372
33.7984091145 42.4655848964 14.2333097584
31.6733466976 43.8348540324 11.5122217335
