# Supplementary material for: PyOIF: Computational tool for modelling of multi-cell flows in complex geometries
Source: PLoS Comput Biol. 2020 Oct 19;16(10):e1008249. doi: 10.1371/journal.pcbi.1008249 (PMC7595628; doi:10.1371/journal.pcbi.1008249)
Supplement: S1 Script — (ZIP) [file pcbi.1008249.s001.zip › S1 Script/input/cell37_nodes.dat]

78.3055238285 66.3851474059 14.9424574462
77.5697202641 66.1903978798 18.7980630004
74.4842933762 65.8088763657 14.2268910173
78.8235462746 67.3528846757 11.1685605188
81.9097222571 67.7342171148 15.7398486949
78.088337162 67.1582179499 15.0245704521
78.2189543785 66.2164822377 15.5051841342
78.1840462085 65.9261884152 16.0452821371
78.1825949898 65.6006639578 16.5441554336
78.1571226341 65.2930207691 17.0601359992
78.097121686 65.1270660023 17.6194541158
77.9348738848 65.2636263906 18.1869280891
77.7492056015 65.652528437 18.6021502675
77.7710533938 66.16483474 14.8059889338
77.2819131265 65.8185802498 14.6727806114
76.8410855324 65.4349931524 14.5573475393
76.3789716293 65.0733228848 14.4262135503
75.849610574 64.8467032211 14.3154427673
75.2573333399 64.9327601954 14.2205963969
74.7740786642 65.2847852495 14.1947379132
76.9345250886 66.0319663162 18.6090334323
76.3375003437 65.8959465121 18.309984998
75.7974876561 65.7867820784 17.9090779378
75.3288142503 65.7069411092 17.4207792647
74.9489302345 65.6601347498 16.8567229405
74.6681498452 65.6472051256 16.2358350324
74.4924560922 65.6676620646 15.5776631558
74.4304909327 65.7221350389 14.9008370168
74.6490847969 65.9244339048 13.575913896
74.9217099157 66.065679909 12.9675101344
75.294729723 66.228508657 12.4208398079
75.7543416444 66.407570721 11.9504017891
76.289901067 66.5980314713 11.5739611267
76.8832087801 66.7936383057 11.3014928062
77.515592772 66.9885673898 11.1386106556
78.1693211649 67.176994116 11.0937780546
78.958037101 66.7734752735 11.2456722073
79.0225129286 66.2724097167 11.5665217238
78.9853490314 65.9643474387 12.0869884019
78.8791868478 65.962925748 12.6637794575
78.7271427652 66.106018618 13.2277300764
78.5853915697 66.2797502433 13.77964739
78.4355342419 66.3988434523 14.3631964323
79.458716732 67.5113475643 11.3575233074
80.0557104191 67.6472930229 11.6566966284
80.5958534146 67.7564288248 12.0577588915
81.0647108155 67.8362547176 12.5460938506
81.4446669818 67.8830095629 13.1101721442
81.7255718317 67.8959123171 13.7310669835
81.901508075 67.8753525134 14.3891906733
81.9635401613 67.8208914575 15.0659457836
81.9337655192 67.1412421633 15.6534292052
81.7004593422 66.6034454157 15.5331921167
81.2331055727 66.2448749358 15.3912053856
80.6575309411 66.1827161934 15.2978952454
80.0687251947 66.2718301209 15.2147679866
79.4877205986 66.3873667309 15.1523830698
78.8836544777 66.4503143585 15.0624777448
81.7448249058 67.6187399148 16.3908473183
81.4721402167 67.4775783012 16.9993070917
81.0990333208 67.3147967764 17.5460369762
80.6391753023 67.1356736287 18.0164459869
80.1035039409 66.9451583312 18.3928712742
79.5101506084 66.749496326 18.6653852372
78.8776817227 66.5545173647 18.8282473584
78.2239311498 66.3661560168 18.8729411775
77.958300409 67.1445833985 15.6038380166
77.8084287752 67.2636117052 16.1874099269
77.6667107526 67.4372662438 16.7392677411
77.5145961972 67.5803547209 17.3031154053
77.4082539908 67.578915446 17.8798842307
77.3708781337 67.2707942333 18.4002412507
77.4352379891 66.7697756474 18.7209504762
74.4602053839 66.4019695166 14.3133023381
74.6934427311 66.9397434412 14.4337293546
75.1606897915 67.2982939981 14.5758998492
75.7362618058 67.360478045 14.6692134977
76.3250215255 67.2714305734 14.7523702717
76.9061023783 67.1558841197 14.8148158409
77.5104533257 67.0929142463 14.9045443648
78.6441460191 67.8906113499 11.3645817554
78.4585495398 68.2794493631 11.7800076938
78.2964444403 68.4160373653 12.3475626832
78.2365040652 68.2501301791 12.9068647132
78.2110751599 67.9425293519 13.422799953
78.2096635766 67.6169949028 13.9216585157
78.1748346635 67.3267731179 14.4617923391
81.6198238332 68.2583813792 15.7721286007
81.1365664689 68.6104906553 15.7463293115
80.5444369938 68.6965941463 15.6514788315
80.0148934581 68.4699189563 15.5407363045
79.5526970298 68.1083327107 15.4096936522
79.1120562459 67.7246700269 15.2942222587
78.6228159363 67.3783524408 15.1610153827
75.9981407646 64.7675719687 16.8722061113
77.179441731 64.9272217571 17.156027598
76.7686798215 65.0798983169 16.0887771524
77.095583992 64.9580973589 17.7348060788
77.7419524341 65.9064569712 15.7377140808
76.2100029753 64.8215296006 15.7950241573
77.5626502252 65.2049590831 16.8001586665
77.0007747054 64.9787195317 16.7125258697
76.6006428177 64.8092731363 17.2246147335
77.440688187 65.8380526668 15.4348789671
76.6220582128 65.1864865975 15.3592588112
77.6885983713 65.605627901 16.220137436
77.1048464794 65.6359262463 15.1714669283
77.255030023 65.2746281595 16.3620278426
77.1905333478 65.5163916938 15.7822608868
75.7815173916 64.705209619 16.3182473768
77.4429526824 65.9289907238 15.0377595219
75.2309934242 64.8074774829 15.0409159701
77.7711097674 66.1005345522 15.259416908
77.6551283051 65.0155843344 17.5704080739
75.5543077255 64.7064400259 15.5223008281
77.4891740414 65.1440470281 18.0865712204
74.8352989028 65.0753410909 14.8995328119
75.0395210307 64.9155917778 15.5807925316
75.995327984 64.9962132637 17.4014063576
75.5666946271 64.7497648945 14.8700117546
77.0559060768 65.3030584087 18.2420586297
76.4094642686 64.7780791695 16.5174299795
75.3329729524 64.8554214735 16.2881667953
75.6480177556 64.791357057 16.6073572475
76.0619614016 64.8492332845 15.0573064249
75.5646664897 64.9570087028 16.9238428155
76.4576136016 65.1153992116 14.8894151587
74.644278627 65.3386658682 14.6169069696
76.5200063582 65.0702396439 17.8108098307
76.4899009306 65.399553544 12.2229258738
76.2706986169 65.0727286408 13.3835247601
77.2686599829 65.5435251054 13.0462143992
75.6896658153 65.031824197 13.3230556833
77.5560415582 66.0121430743 14.2510822615
77.5577955123 65.5577484001 12.4286191497
76.6058133585 65.2508770641 13.8380558325
76.6866921057 65.2602820089 13.2315228733
76.1796588939 65.1607360806 12.8026004756
77.8430188266 66.1096154405 13.9425606592
77.9600611981 65.819212436 12.9412949217
77.1239290479 65.6726555643 14.0961714189
78.1098289997 66.0901324055 13.5532548145
77.0043149968 65.5004735891 13.5728631569
77.533159423 65.8447921039 13.5954596283
77.0296285584 65.5153007362 11.9927688095
78.2202003515 66.2605197946 13.973797814
78.232175009 66.0261918925 11.5047529878
77.9988527736 66.2618531739 14.3444063787
75.8833109107 64.9117444747 13.862840655
77.797105578 65.7347230441 11.7735766009
75.3426047596 65.0005291248 13.7610436765
78.3009231087 66.438330035 11.2332541908
77.6695171558 66.1014834908 11.3719402491
75.9325659055 65.5194240823 12.3097218035
78.4338371698 65.8819548612 11.7941384641
75.1331515667 65.2753489308 13.4179562923
76.8675005295 65.3222172342 12.6058628672
77.0033687645 65.8194705161 11.6302703317
76.7217642748 65.59269239 11.9031452098
78.2695907038 65.7630265096 12.2933558963
76.3780787549 65.7202790021 11.8896449596
78.4220828609 65.8937999566 12.757379878
78.5243688191 66.7971114563 11.1490865664
75.5556063304 65.3284289845 12.8294983013
81.0064021167 66.6005083318 12.8637273498
79.8984579911 66.1802206127 12.5520660623
80.2294922421 66.3112821477 13.6495536016
79.9224679444 66.3619482687 11.9957595347
78.990483812 66.4312158327 14.1011739747
80.8564950989 66.3264463712 13.9175626052
79.4471933449 66.1451465899 12.9338063864
80.0489803494 66.2288120677 13.0063167184
80.4503832093 66.3933997955 12.4936959693
79.2999657857 66.4704113384 14.401011578
80.33985924 66.3337000044 14.3929115588
79.1647794707 66.3015186138 13.5730436463
79.7057797888 66.4233610339 14.6381221776
79.6983381571 66.2763767855 13.3933179527
79.6606178899 66.3983919864 14.0117525672
81.2541457975 66.5522016386 13.4059326765
79.2730855412 66.4678097446 14.8072895005
81.7425427677 66.6723404064 14.7069787937
78.891777658 66.4850639713 14.6059226355
79.4234507666 66.089568057 12.1373992755
81.4915491019 66.5152210433 14.198270341
79.4707594988 66.3828114724 11.6658469136
81.9507426193 67.0722218978 14.9191372899
81.8209466062 66.9664082412 14.2097922942
80.8619753715 66.8958911419 12.3901001827
81.4944850848 66.4178529028 14.8447654196
79.7507030041 66.7690588753 11.5682554766
80.6686470687 66.3280773554 13.1906602135
81.5619972214 66.902814968 13.4892560166
81.3081082629 66.749233338 13.1469251464
81.0093209055 66.2821123486 14.6536075316
81.2767008874 66.9921085603 12.8737907293
80.5430129411 66.267571737 14.8481838926
81.9938994982 67.3353816881 15.2575779181
80.3526128701 66.7669320538 11.9747217987
80.5149895791 65.968548321 17.512846138
80.8074780143 66.034843507 16.3247940722
79.7297607763 65.8476667822 16.692045271
81.3288587033 66.2883598824 16.4078408726
79.1766511736 66.3254782128 15.5881323724
79.5088671802 65.590171374 17.283759621
80.4041445186 66.0993384831 15.8960236374
80.3634004678 65.9473732527 16.487367192
80.8718167424 66.0420581546 16.915707143
78.8978271029 66.1987946515 15.8931920029
79.0021334546 65.7009118215 16.8106772981
79.7295397694 66.2346095102 15.6971135219
78.7009640766 65.9690741468 16.2560007723
79.9491192384 66.0505891944 16.1824762424
79.3183225084 66.0698622391 16.1984335356
80.0062802398 65.7420728821 17.7313148992
78.4957217838 66.1363251008 15.8713039592
78.7411170959 65.4534714206 18.2428279397
78.6641055246 66.3238131182 15.5207834817
81.1955489498 66.193547516 15.8452845356
79.2488073923 65.4868616734 17.9467379679
81.6177791042 66.5264542373 15.9918090465
78.4845406065 65.7090884426 18.5850771977
79.1906357861 65.7804490737 18.4184760762
80.925136835 66.3726426972 17.4817516081
78.6272825776 65.2855317303 17.920379198
81.674067732 66.7968525077 16.3927234659
80.210992188 65.7840211324 17.1020897501
79.8917000336 65.9387600076 18.147054867
80.234572843 65.9478621561 17.8509994235
78.8018064604 65.3682099477 17.4174287666
80.4634347664 66.2287863527 17.9078684284
78.5786066818 65.4891870419 16.980057533
78.1131230499 65.8769898845 18.7251789006
81.3176583291 66.5087878915 16.9562265205
75.3869741784 66.9427725633 17.1033035785
76.4950771478 67.3629611274 17.4148153525
76.1641534192 67.2319203994 16.3174110495
76.4709718274 67.1812592512 17.9709608723
77.4034360708 67.1120877553 15.865771656
75.5370360365 67.2167838189 16.0495263872
76.9464955512 67.398062208 17.0329530308
76.3445992313 67.3143701589 16.9606167849
75.9431501008 67.1497940545 17.4733108112
77.0939574524 67.0728859432 15.5660692319
76.0538067724 67.209529651 15.5741292081
77.2290657853 67.2417413444 16.3938617927
76.6880374884 67.1199325377 15.3290808343
76.6953473983 67.2668388696 16.5735612603
76.7331791723 67.1448767239 15.9552697382
75.1392400956 66.9910996601 16.5611507825
77.120846111 67.0754626866 15.1598389815
74.651255657 66.8708501148 15.2600511725
77.5022255013 67.0582428866 15.3610441998
76.9700651805 67.4536711821 17.8293076407
74.9020026351 67.0280105374 15.7688682835
76.9225663233 67.160422474 18.300746035
74.4432028572 66.470948921 15.0477060458
74.5727963301 66.5767995846 15.757214658
75.5313792956 66.6474388878 17.5768114467
74.8992232926 67.125322595 15.1223604567
76.6425866422 66.7741929837 18.3983325012
75.7248886974 67.2151332724 16.7763454835
74.8314284069 66.6404895473 16.4778587572
75.0852530884 66.7940842843 16.8201555991
75.3842725645 67.2610836759 15.3135590115
75.1166643739 66.551236725 17.0932356341
75.8506964228 67.2756378858 15.1188824304
74.4001059494 66.2077349282 14.7091794321
76.0407618292 66.7763092034 17.9921025066
75.878547756 67.5746835373 12.4540547836
75.5862984634 67.5083642444 13.6422463988
76.6638205642 67.6955300251 13.2748389441
75.064939949 67.2548151902 13.5590910167
77.2173298921 67.2176617802 14.3789587663
76.8847999449 67.9530402875 12.683136493
75.9896746668 67.4438728707 14.0710492924
76.0303305016 67.5958697912 13.4796416991
75.5219288085 67.5011473041 13.0512644555
77.4962696126 67.3442733458 14.0738277616
77.3916397379 67.8421916635 13.1562762178
76.664138861 67.3086226194 14.2699859095
77.6929556746 67.5740379229 13.7108999501
76.444460139 67.4926405754 13.7844733756
77.075452998 67.4732322386 13.7685366754
76.3871900863 67.8011784393 12.2356213131
77.8979036677 67.4067861575 14.0955636461
77.6522886686 68.0895897095 11.7241316128
77.7299387028 67.219397685 14.4462253796
75.1982645647 67.3496201372 14.1217724519
77.1447185504 68.0563045231 12.0202763264
74.7760677453 67.0167242797 13.9750739723
77.9087494309 67.8339579151 11.3817238617
77.2027431404 67.7627128423 11.5484973261
75.4685718432 67.1705028885 12.4851623053
77.7661987323 68.2575460324 12.0466552386
74.7197471098 66.7463408266 13.5740304498
76.1825877698 67.7592377077 12.864845183
76.5016810186 67.6044711513 11.8198901674
76.1588634007 67.5953631914 12.1158957385
77.5918328591 68.174915227 12.5496255476
75.9300035833 67.3143756674 12.0589931091
77.8150809885 68.0539770331 12.9868816169
78.2801511071 67.6661582555 11.2415594219
75.0761087019 67.0343424785 13.0106743092
80.3955765344 68.7757138979 13.0946876899
79.2142437607 68.6159679947 12.8109741924
79.6250605721 68.4634191328 13.8781248307
79.2979386647 68.585074891 12.2321327526
78.6519590477 67.6368220837 14.2293070162
80.1838670423 68.7217526675 14.1719172331
78.8310785981 68.3382156454 13.1669910697
79.3929692427 68.5645383601 13.2544194667
79.7928895006 68.7339441859 12.7422387259
78.9530767519 67.705188422 14.5320650358
79.7717230446 68.3568013524 14.6077202183
78.7050313092 67.937603589 13.746936609
79.2889713016 67.9074142457 14.7955383966
79.1387263008 68.2686583752 13.605032248
79.2031649486 68.0269676827 14.1847230066
80.6123751973 68.8380872899 13.6486317495
78.9509642245 67.6142297914 14.9291963159
81.1629388656 68.7357559891 14.9260029042
78.6226148693 67.4426363337 14.7075590392
78.738510189 68.5275461633 12.3966393466
80.8396576637 68.8368297745 14.4446418019
78.9043337972 68.3990913884 11.8803834579
81.5586293981 68.4678526091 15.0673651464
81.3544287484 68.627606947 14.3860905721
80.3982669155 68.5470642802 12.5655177349
80.8272643573 68.7935061725 15.0969103292
79.3374394047 68.2401259949 11.7247435226
79.9842058929 68.7651934082 13.4494624492
81.0609476925 68.6878393365 13.6786573747
80.7458586258 68.7519329089 13.3594958163
80.332031662 68.6940591801 14.9096253406
80.8291619772 68.5862577812 13.0429911178
79.9362148892 68.427842836 15.0775588307
81.7496997783 68.2044397522 15.3499287105
79.873356994 68.4729761686 12.1560176661
79.903912773 68.1437367157 17.7439063213
80.1231596237 68.470570189 16.5832825035
79.125226283 67.9997499518 16.9207599206
80.7042657706 68.5114504607 16.643828793
78.8380600502 67.5310164427 15.7158910689
78.8358912013 67.9855052043 17.5383966941
79.7879684434 68.2923936747 16.1288402419
79.7071489371 68.2830235532 16.7353465084
80.2141497885 68.3825486265 17.1642385866
78.5509300427 67.4335550412 16.0244214547
78.4337699584 67.7240146098 17.0257092797
79.2700204342 67.8706143074 15.8708494389
78.2840990945 67.4531108293 16.4137619075
79.3895977128 68.042837323 16.3941397981
78.8609731619 67.6984306291 16.3715000244
79.3640768417 68.0279621242 17.9741591138
78.1736638323 67.2828011461 15.9932157705
78.1613399973 67.5169632606 18.4622118087
78.3950233815 67.2814153486 15.6226023785
80.5107004987 68.6315486176 16.1040587767
78.5964681178 67.808488963 18.1934540496
81.0512991993 68.5427270655 16.2058782703
78.0924484315 67.1047466957 18.7335394617
78.7238826464 67.4416302995 18.5950056057
80.4611163051 68.0238581032 17.6571303796
77.9597992176 67.661283681 18.172856813
81.2607139049 68.2678842941 16.5489270285
79.5263636837 68.2210675818 17.3610439305
79.3902023363 67.7237880965 18.336603325
79.6719586851 67.9505822265 18.0637310925
78.1241668174 67.7802399584 17.6736919414
80.0155940822 67.8230151019 18.0772018942
77.9717467503 67.6494817559 17.20967795
77.8689425894 66.7460433091 18.8176065978
80.8382286448 68.2148336216 17.1374009581
