# Supplementary material for: PyOIF: Computational tool for modelling of multi-cell flows in complex geometries
Source: PLoS Comput Biol. 2020 Oct 19;16(10):e1008249. doi: 10.1371/journal.pcbi.1008249 (PMC7595628; doi:10.1371/journal.pcbi.1008249)
Supplement: S1 Script — (ZIP) [file pcbi.1008249.s001.zip › S1 Script/input/cell23_nodes.dat]

18.3274300586 28.9496521035 7.1411544926
18.7951053952 26.8282634978 3.86590472775
17.3180046199 32.046403624 4.94191608416
17.0829158861 30.8674024458 10.3380351373
18.56038008 25.6491572233 9.2621972001
17.5507449866 28.7458357357 7.062694056
18.5313116154 28.6796974828 6.65335278299
18.863659309 28.4358926893 6.1967831975
19.2343487372 28.2118724791 5.78840332749
19.5820732759 27.9853995166 5.35335735993
19.7935450377 27.6987839567 4.88862275414
19.6908292561 27.3597548345 4.39578616944
19.3260546464 27.0477103252 4.03829833071
18.3083374808 29.4594957957 6.83755752181
18.4227389672 29.9854088557 6.53976272189
18.5922152972 30.4801491766 6.25600768941
18.7308592152 30.9922621665 5.97319438139
18.7242308796 31.4820711064 5.65214693775
18.4090052157 31.8877782556 5.3292044528
17.9016841782 32.079167657 5.07576896524
18.6744054977 27.4142290557 3.5397107339
18.531266118 28.0437910872 3.32148340319
18.3699883709 28.6979896572 3.21912085776
18.1959012194 29.3569761127 3.23221993709
18.0136729278 30.0003415553 3.36582955571
17.8292796431 30.6081885075 3.61314217806
17.648144768 31.1636549265 3.96393294095
17.4758832521 31.6482622972 4.41167450912
17.1787593052 32.3487450661 5.53651513584
17.0623496903 32.5449900364 6.17878271636
16.9728737635 32.6278879726 6.84928571774
16.9121279045 32.5983623383 7.5275944628
16.8833444926 32.4520698729 8.19285092489
16.8868096769 32.1961745088 8.82450856998
16.9215394717 31.8408632553 9.40498529376
16.987601792 31.3931829365 9.91498798381
17.6750649145 30.942395789 10.2788773266
18.2049704787 30.8648631014 10.0117341782
18.5495968025 30.6431833789 9.56419230269
18.5953259122 30.3129283352 9.082553745
18.4899312403 29.9676498219 8.60155394428
18.3588224493 29.6123389013 8.14267664553
18.279079858 29.2605340733 7.64465783081
17.2037489513 30.281432266 10.664224934
17.3469070336 29.6518345363 10.8825316627
17.5081741782 28.997586014 10.9849415576
17.682355153 28.338609456 10.9718695647
17.8646593907 27.6952304844 10.8382480809
18.0490581806 27.087358632 10.5909238837
18.2301477271 26.5318603179 10.2401071183
18.4024498317 26.0472868076 9.79246253394
19.0995255105 25.910861617 9.24154611054
19.4868369574 26.3368968178 9.07830418905
19.6189397228 26.8600814113 8.80046481492
19.4464708533 27.3064301976 8.46277601528
19.1320935417 27.6996128168 8.13419890679
18.7997682795 28.0629770796 7.79987851223
18.5019818408 28.4806943084 7.46045372478
18.6995865768 25.346809665 8.66758715723
18.815809412 25.1505684396 8.02534017259
18.9051637177 25.0676326959 7.35485092385
18.965760386 25.0970922768 6.67651778607
18.9945135515 25.2434389001 6.01121155041
18.9911035529 25.4994876165 5.37955389687
18.9564352369 25.854734588 4.7990566493
18.8903700125 26.3024347862 4.28904774573
17.5990642768 28.4351015249 6.55932998739
17.5194006171 28.0832828768 6.06130671886
17.3883397203 27.7278783456 5.60238921034
17.2829705054 27.38263093 5.12152789166
17.3286647568 27.0524440332 4.63984137052
17.6732344474 26.8307440458 4.19218219149
18.2030362761 26.7532326711 3.92504687489
16.7787666369 31.7847631234 4.9625400411
16.3913890113 31.3587799082 5.12576330016
16.2592492932 30.8357660297 5.40359797968
16.4316347129 30.3896416106 5.74129848645
16.7460541365 29.9963345834 6.06990567918
17.0782590643 29.6328302195 6.40419053962
17.3759207277 29.2149196048 6.74332992983
16.5519712546 30.6479999557 10.1656820564
16.1872386295 30.3359194277 9.80830566415
16.0845735562 29.9969129178 9.31554267308
16.2961353725 29.7102877941 8.8507263326
16.6437889809 29.4839482707 8.41559516613
17.0144555159 29.2599048392 8.00713884304
17.3468594419 29.0159278443 7.55048223862
17.9766730085 25.6163072193 9.12833058878
17.4693312832 25.8076284076 8.87489690374
17.1541296679 26.2133724409 8.55192831457
17.1474795857 26.7031107618 8.23091029369
17.2861398275 27.2153961791 7.94803235908
17.4555512863 27.7104165222 7.66431361048
17.5699307855 28.2360308378 7.36649912197
19.2264277017 29.659706347 3.92370157444
19.5645242974 28.6658192502 4.55602817173
19.1143638507 29.6016985373 5.05932254584
19.5896407334 28.3086796049 4.09253194528
18.6712425813 28.9308159347 6.10980508903
19.0985972024 30.2483437148 4.84316479074
19.4017103223 28.5690279833 5.11715023411
19.385447185 29.0640985812 4.75778023509
19.4656598637 29.0242720544 4.09210040003
18.5770559157 29.3518911545 6.10736552786
18.8549079861 30.1563538747 5.49518783056
18.9971868068 28.7425048309 5.68184755693
18.596781968 29.8187615182 6.03329077654
19.1584101223 29.0377160666 5.22991592783
18.8278829417 29.3884889431 5.63792625218
19.1213991619 30.2001647223 4.16025226971
18.4355312616 29.5922971659 6.40766335513
18.6339313503 31.3856930218 4.70748531798
18.4338670932 29.1708973455 6.50316876767
19.7225999381 28.0504100828 4.60153124184
18.9182225449 30.8889454088 4.56957414972
19.6180025625 27.7520470457 4.14139288131
18.2195338534 31.6324116538 4.58215017805
18.5422543303 31.0944489491 4.21078145275
19.0935241997 29.2133116433 3.58367879353
18.7873509549 31.3140523062 5.0487946198
19.333378219 27.8579072532 3.76221820532
19.3192825828 29.6414975866 4.45971093813
18.8110787028 30.445953258 3.89857839177
19.0337610928 30.0530488572 3.87574089758
18.9096765901 30.8385184443 5.27079086766
18.8973956596 29.8252013782 3.62106699315
18.7895792853 30.6086776148 5.70483282633
17.8654810485 31.8502707062 4.69590147807
19.2823898127 28.5756789547 3.66377706175
18.1507986188 32.3194432931 7.66911310708
18.537989471 31.7778996088 6.640079421
18.4315268392 31.2124342377 7.64031783621
18.3487489044 32.1983823946 6.27920280331
18.2865516143 30.033003246 7.05816689508
18.436469941 31.4509976778 8.27911867792
18.5671334779 31.1899053869 6.57570091373
18.4999596745 31.5532981464 7.06362548514
18.338097281 32.2023012677 7.00536749654
18.2598539965 30.0301179584 7.48881967922
18.4228314695 30.7503678428 8.23306418007
18.4129525722 30.5332955929 6.81656994569
18.3206083126 30.1361410185 7.94579111663
18.4490451425 31.0312624687 7.07817969618
18.3351519646 30.5583288435 7.48081121471
18.2142284803 32.0962290418 8.22152242672
18.2676472884 29.715632048 7.75133824269
18.1249852901 31.4925821605 9.47449550603
18.2376965836 29.5984638103 7.33652820244
18.6104396546 31.7496865175 6.00786515791
18.2681652373 31.686988765 8.93763978189
18.3107347503 32.1266630523 5.72565792637
17.7336049243 31.4851223898 9.78268413819
17.8255969944 31.9088797609 9.19686912403
17.8448134656 32.5648107535 7.24634887559
18.3747782447 31.219950281 9.38263668371
17.9311919265 32.3923320449 5.87184951409
18.4197288081 31.8469935919 7.64143322353
17.8719261323 32.2518516151 8.51100977658
18.0130486545 32.3239736929 8.08755598436
18.4955040576 31.0229984101 8.89578730444
17.7652550179 32.5020103882 7.88191355582
18.5008463165 30.5601883672 8.69190341624
17.4766686068 31.2719242372 10.0550975694
17.9545447075 32.5131720503 6.58759345803
18.8386203914 28.6092548012 10.5009967181
18.7621919108 29.6717379419 9.89508057719
18.9270354533 28.6612254153 9.36325073369
18.5233149067 29.9728985003 10.3368285295
18.4188828476 29.0828024137 8.21631426959
19.1875866362 28.0786322511 9.60387164979
18.6810179463 29.7045317764 9.30948803307
18.8407057649 29.2471633171 9.68336168165
18.7653830912 29.2882470289 10.3492806278
18.5426655995 28.6696561364 8.22186555893
19.0566592192 28.0724986761 8.9140237488
18.5255523319 29.3842489158 8.6879162875
18.7726493011 28.2682162736 8.32113767807
18.722291023 29.1829571988 9.17637107985
18.6869094461 28.7364665746 8.73127048765
19.0559685848 28.0982032486 10.2756923251
18.5947609168 28.4058656212 7.91261713916
19.3185128572 26.8538898422 9.70572246364
18.4064050184 28.7773851641 7.7978791571
18.6063525133 30.2878061159 9.84977279095
19.2939343478 27.418610652 9.86975165459
18.2859660579 30.4747956544 10.2668740266
19.0613324144 26.4310397057 9.76340302551
19.0058482869 27.0389827304 10.161621733
18.4445669949 28.9175402991 10.787912979
19.4784115546 27.0077242702 9.39595532458
18.0236070672 30.2255074317 10.5908480645
19.0092114658 28.6965971216 9.99149002803
18.8616966033 27.7200781189 10.4864168687
18.8564599844 28.1700113755 10.5312782709
19.3931487189 27.4928797547 9.17777508096
18.5816471036 28.2900766126 10.744570326
19.2600012988 27.6563671443 8.71824199981
18.8863422857 26.074403943 9.59629827399
18.3107272145 29.5696375892 10.7131984778
19.9139718628 25.9494328799 6.75561758705
19.7886119951 26.5598015692 7.81082875247
19.6097445067 27.0506185296 6.7821191417
19.7640913468 26.0831699485 8.15026329624
18.8036931866 27.9804721959 7.26820594728
19.8495016705 26.8760925321 6.16775949106
19.5155056617 27.0839089247 7.85057433585
19.7261125009 26.7581387077 7.37720198447
19.8927811038 26.1101410482 7.43604142148
18.8600438942 27.9911339508 6.8406591142
19.4885514288 27.4785415971 6.17603158512
19.1098840703 27.5934796558 7.55338786032
19.0488579362 27.9506950666 6.4086995489
19.4316424504 27.189494898 7.32793288184
19.1797261161 27.5665823688 6.88862481601
19.9628617182 26.2020876649 6.21439445487
18.7627497952 28.2823015565 6.56896674628
19.8273865116 26.7467953181 4.93878440661
18.6026678796 28.3494713145 6.96463271013
19.7184437548 26.5886720814 8.44340249781
19.9438082886 26.6205423682 5.50177468354
19.5932380691 26.1000884195 8.68275362588
19.5472255467 26.5783124647 4.56276950666
19.7223403287 26.2245428878 5.17559392719
19.6930615057 25.5659389282 7.12520503245
19.8908922208 27.1015978228 5.0623000138
19.425796576 25.6909398046 8.48141785905
19.9085657408 26.4910081108 6.80988583737
19.8005092809 25.9142066855 5.87399887325
19.8768439372 25.8990477414 6.31943141706
19.8072140814 27.3082797688 5.5527216871
19.7134486372 25.6131979919 6.48361909151
19.5486600882 27.7046409118 5.73089286021
19.2750512726 26.6528193473 4.23696140275
19.6384352314 25.632040598 7.78945501614
17.0397230027 29.0863072314 3.70301924353
17.1161095121 28.0239124326 4.30893402909
16.9512510161 29.0343997702 4.84089328434
17.3549557457 27.7226929003 3.86705684474
17.4592031797 28.6128717704 5.98745369938
16.6907995686 29.6169526473 4.60005797326
17.1972833234 27.9911629745 4.89472013968
17.0375689155 28.4485432055 4.52065309042
17.1129040013 28.4074370388 3.85466564552
17.3353466919 29.0260430166 5.98195018708
16.8216387391 29.6231021688 5.29006542034
17.3526087848 28.3113415724 5.51598351588
17.1054472314 29.4274777507 5.8828502286
17.1559191423 28.5127581867 5.02769883985
17.1912221145 28.9591337532 5.47266774787
16.8224291372 29.5973598897 3.92824994004
17.2831689695 29.2898867752 6.2912686638
16.5597459856 30.8418936018 4.49841230932
17.4715808985 28.9183521972 6.40595786809
17.2719407573 27.4077311008 4.35417323247
16.5843838391 30.2771442034 4.33428640794
17.5922427145 27.2208277666 3.93696717443
16.8169598784 31.2646027205 4.44070052048
16.872465595 30.6566828428 4.04246053618
17.4336682272 28.7780857924 3.41614429297
16.3998220636 30.6881696885 4.80810596205
17.8546012149 27.4700915949 3.61304285108
16.8691082652 28.9989985269 4.21249836931
17.0167036221 29.9755144189 3.71757260023
17.0219496759 29.525537884 3.67270582783
16.4851255177 30.2029633792 5.02627451421
17.2967174265 29.4054845271 3.45950373113
16.6182563022 30.039441971 5.4858737556
16.9919762884 31.6211958245 4.60782394472
17.5674553104 28.1260246165 3.49080323308
15.9639772157 31.7462898336 7.44864271591
16.089486312 31.1359504027 6.39330750736
16.2683662608 30.6451866367 7.42211322856
16.1140286378 31.6125398813 6.05388884752
17.0744323317 29.7152142556 6.93591071912
16.0285377505 30.8196039135 8.03640615737
16.3625236345 30.6121538163 6.35340423095
16.1520131246 30.9375962647 6.82691831318
15.9852807102 31.5855739515 6.7681446074
17.0181496716 29.7045195304 7.36353005071
16.3895006437 30.2173957901 8.02818362754
16.7683237073 30.1024523112 6.65071612547
16.8292440473 29.7451498201 7.79548792517
16.4464773684 30.5064825688 6.87609651858
16.698506547 30.1293053106 7.31562550076
15.9150697296 31.4935869492 7.98983346092
17.1153450081 29.4133923129 7.63512127925
16.0506021581 30.9489214318 9.26531838155
17.2754098035 29.3461014892 7.2393506291
16.1596931617 31.1071090135 5.76078189192
15.9341787875 31.0751549967 8.70233042658
16.284968294 31.5955646407 5.5213176275
16.3307570266 31.1174324319 9.64130873307
16.155599295 31.4711389602 9.02853255281
16.1849247889 32.1297802069 7.07895264909
15.9871548787 30.5941181897 9.14178359325
16.4523818965 32.0047638424 5.72270404264
15.9694969567 31.204562585 7.39437877927
16.077392456 31.7814798334 8.33015714755
16.0010542223 31.7966327607 7.88476670687
16.0709051665 30.3874345602 8.65132402652
16.1644498811 32.0824826335 7.7205350613
16.3294659525 29.9911500229 8.47316007184
16.6029271065 31.042895798 9.96706252157
16.239646254 32.0637034702 6.41467222873
16.6519332271 28.0359145159 10.2802775473
16.3137593638 29.0298043306 9.64812688872
16.7638820012 28.0940272573 9.14482306817
16.2885836366 29.3870210983 10.1115542247
17.2069885892 28.7649005755 8.09400805201
16.7797670083 27.4472681171 9.36089652049
16.4766105693 29.1266343712 9.08693772085
16.4928113282 28.6315233062 9.44651515562
16.4126514841 28.6712943864 10.1119676615
17.3011596922 28.3438622387 8.09657872462
17.0234098577 27.5393986463 8.70885315855
16.8810806629 28.9532231025 8.5219755124
17.2814417042 27.8770694135 8.17075169464
16.7198967271 28.6579123376 8.97417295032
17.050315049 28.3072543566 8.56604366806
16.7570060756 27.4954276418 10.0436895356
17.4426865931 28.1035075473 7.79643415608
17.2443253043 26.3097889157 9.49655755474
17.4444375182 28.5247717824 7.70065152878
16.1555717756 29.6453011224 9.60266858142
16.9601042371 26.8065117507 9.63443876695
16.260127605 29.9436366417 10.0626983392
17.658735364 26.0630795806 9.62196761185
17.3360496126 26.6009885344 9.99323289996
16.7847899374 28.4822176095 10.6203778185
17.0909622488 26.3813726471 9.15525092827
16.5447603163 29.8377864138 10.441795623
16.5590675677 28.0541703016 9.74427828345
17.0673022467 27.2495418472 10.3053966476
16.8446309005 27.6425308218 10.3282113069
16.9686758233 26.8568954719 8.93327424585
16.9809810694 27.8703803338 10.5829456797
17.0887759169 27.0868176279 8.4992211383
18.0128453911 25.845249057 9.50820850098
16.5958435934 29.1199437098 10.540213542
17.7273424265 25.3760223758 6.53488567834
17.3403095117 25.9176371294 7.56394088718
17.4467230622 26.4829773791 6.56374626015
17.5295407837 25.4971120505 7.92485406507
17.5917501699 27.6626867146 7.14601576928
17.4417521013 26.2446316795 5.92478849397
17.311150769 26.5053980818 7.62845136759
17.3783160661 26.1423320694 7.14043657246
17.5401292795 25.4931966091 7.19867812729
17.6184567651 27.6655225501 6.7154879446
17.4554474349 26.9451501282 5.97084786909
17.4653698429 27.1621649697 7.3875553452
17.5577670044 27.5595619334 6.25835525819
17.4292162379 26.6640905592 7.12603066253
17.5431759371 27.1372210277 6.72346214234
17.663932958 25.5992834818 5.98240088225
17.6106112289 27.9800513563 6.45284298566
17.7532332368 26.2029211202 4.72951546693
17.6405204353 28.0970226768 6.86768813614
17.2679041765 25.9457943272 8.19620362739
17.610028704 26.0085785948 5.26633543584
17.5676055234 25.5687768921 8.47849887636
18.1445259687 26.2104272629 4.42129244947
18.052541934 25.7866686812 5.00710849657
18.0333014637 25.130601773 6.95774438019
17.5034459379 26.4756358955 4.82143047025
17.9471228028 25.3031043808 8.33227646035
17.4585061686 25.8485905745 6.5625604823
18.0061323746 25.4436655323 5.69294276148
17.8650415592 25.3714945202 6.11639957225
17.3827135709 26.6725986234 5.30820245113
18.1127816844 25.1933988208 6.32209195313
17.3774052538 27.1353368288 5.51201482837
18.4013686582 26.4236758347 4.14889800658
17.9236501446 25.1822639349 7.61647705626
