# Supplementary material for: PyOIF: Computational tool for modelling of multi-cell flows in complex geometries
Source: PLoS Comput Biol. 2020 Oct 19;16(10):e1008249. doi: 10.1371/journal.pcbi.1008249 (PMC7595628; doi:10.1371/journal.pcbi.1008249)
Supplement: S1 Script — (ZIP) [file pcbi.1008249.s001.zip › S1 Script/input/cell9_nodes.dat]

127.782379039 25.9212764746 8.83643558722
127.639621697 23.7262734125 5.57953948934
130.505961457 28.1893430261 7.13852482632
127.404735295 28.5884242309 11.6980844881
124.538415772 24.1254351503 10.1390821343
127.261895009 26.3935855188 8.44132566902
127.865369435 25.5178928144 8.40952809266
128.021107637 25.032970536 8.06259897971
128.191754295 24.5388047528 7.77909383055
128.360394223 24.0568984157 7.46160422682
128.4241457 23.6405394817 7.05643246317
128.30026457 23.4337967001 6.49814448545
128.011807113 23.4715118864 5.97492441263
128.282041769 26.1900558274 8.66408866878
128.861296869 26.3649383339 8.54759157226
129.437975134 26.4791548609 8.45649619137
130.012178781 26.6288414583 8.35971656649
130.509526291 26.8709273016 8.17063147275
130.787828336 27.3067068695 7.85057291411
130.77576471 27.7750197196 7.47803845899
128.156039151 24.1158609659 5.36527363058
128.653355426 24.5674793095 5.25022605762
129.115891114 25.067865476 5.23911837942
129.531423593 25.6007099358 5.3287299414
129.884370929 26.1512855117 5.52182443185
130.165080827 26.7016309063 5.80982631614
130.367504881 27.2357143754 6.18154949637
130.482432129 27.736988902 6.62920210984
130.44048206 28.580896867 7.69241409689
130.286478127 28.8989858874 8.2751820892
130.047635423 29.1328937124 8.86908660416
129.733877327 29.2787272494 9.45641581463
129.350867324 29.3271583062 10.0184801509
128.912371887 29.2789475694 10.5381041156
128.432815626 29.1383191893 11.0014456778
127.924780361 28.9057047077 11.3923612647
127.785457168 28.1599065979 11.8746171732
128.096857835 27.6532456222 11.8072197361
128.273212676 27.1740432512 11.476917928
128.22534002 26.8587553869 10.9868459455
128.089987368 26.6526373794 10.4385182759
127.924325398 26.4637929004 9.89963077099
127.803453562 26.230227011 9.34235717669
126.888431155 28.1988719149 11.9123766021
126.3911647 27.7472664239 12.0274574413
125.928656787 27.2468660181 12.0385503336
125.513169324 26.7139813003 11.9489175049
125.160242064 26.1634730379 11.7558078354
124.879545506 25.6131706809 11.4678305171
124.67703942 25.0789850484 11.0961333388
124.562028454 24.5777155989 10.6484185412
125.021522867 23.8563926675 10.3714588557
125.60945321 23.7803045216 10.4546222622
126.187900312 23.9436604293 10.3626643547
126.573552481 24.2869274475 10.0888964496
126.843776276 24.7124206761 9.76121874489
127.083941275 25.1319577599 9.41452505023
127.386655253 25.5580826067 9.08770465651
124.603804484 23.7338981481 9.58520286774
124.757760659 23.4157817843 9.00241671682
124.996554866 23.1818700318 8.40854048707
125.31031369 23.0360806696 7.82123493137
125.69329975 22.987676313 7.25920074746
126.131775751 23.0358957922 6.73961844955
126.611359536 23.1765146234 6.27628101503
127.119463656 23.4090818054 5.88532568264
127.24067745 26.0844654798 7.93541345097
127.119823123 25.8506999485 7.3782353059
126.954301127 25.6619447195 6.83899335343
126.819058354 25.455922752 6.29067728894
126.771273255 25.1406925827 5.80072772138
126.947667063 24.6614895373 5.47037000571
127.258977381 24.1547434478 5.40295623436
130.022845323 28.4583685675 6.90619938986
129.434904192 28.5344697744 6.82306459765
128.85647355 28.3710841248 6.91499956208
128.470816323 28.0276521984 7.18873202263
128.20060137 27.6019628104 7.51635430472
127.960305067 27.1826412665 7.86302639153
127.657565633 26.7567492997 8.18981373524
127.03249904 28.8433309754 11.3028450034
126.743984943 28.8810928613 10.7798199767
126.62013902 28.6743417178 10.2213839378
126.683863496 28.2577980424 9.81606125421
126.852575173 27.7759868361 9.49844848697
127.02326016 27.28188736 9.21492829975
127.178959018 26.7970976602 8.86801028619
124.268625089 24.5398014537 9.79956985312
124.256578828 25.0080462979 9.4270434165
124.534837064 25.4438088213 9.10700507294
125.032111258 25.6859833534 8.91793807337
125.606251574 25.8356685909 8.82115009455
126.182871143 25.9498768422 8.73010569053
126.762215283 26.1247810042 8.61364628901
130.022002206 25.0935457584 6.39373297185
129.18294207 24.3420117734 6.87730379438
129.484162709 25.3400860278 7.37133449759
129.097951444 24.0293975819 6.38930210648
128.338241876 25.4638258398 8.01966518035
130.058388152 25.7026815991 7.30807807443
128.810129089 24.5070866614 7.30684928216
129.322258662 24.7548515789 7.08082766809
129.587862928 24.5548477397 6.49720981113
128.616427847 25.7878219498 8.0725638837
129.613326804 25.9497184976 7.79172102518
128.522243244 25.0239558928 7.70995392179
129.01498758 26.0414394477 8.11432516334
129.005537525 24.9972410973 7.42134546108
128.952115355 25.5354422474 7.74688629339
130.295346901 25.5402063588 6.68794915115
128.615190328 26.0962997739 8.34715166759
130.752866139 26.7241311742 7.26032490347
128.25176739 25.8612545671 8.34305388516
128.77046356 23.8575687351 6.84410235506
130.566513117 26.18078121 7.13180357103
128.664205995 23.6825554058 6.32337925413
130.78123137 27.1746697291 7.0494254255
130.672388434 26.5369014206 6.71415631131
129.74042242 24.8722606187 5.94150739835
130.643909162 26.6194603337 7.61022392232
128.74701774 23.9035756373 5.90034438906
129.847979006 25.1007797962 6.91100075279
130.428043602 25.8849661467 6.38901465967
130.246727741 25.4726148111 6.36358216061
130.253906477 26.2768699153 7.75413389421
130.098258613 25.3980674033 6.03365582652
129.848896558 26.3075242131 8.05527277226
130.726644476 27.6014574908 7.07121326811
129.31300882 24.3565280227 5.94624975649
130.091853263 28.1664107241 9.97305539131
130.264762985 27.3637689616 9.06324630884
129.390436062 27.2792048465 9.81132152118
130.632263492 27.7020211927 8.75726115328
128.630771768 26.5881089932 8.9777348342
129.331918761 27.5269873982 10.4439106166
129.850309967 26.9781091594 8.8895202126
129.909470205 27.3312954046 9.3857913234
130.351017987 27.8365269256 9.41326722766
128.451050384 26.6811905464 9.35754649031
128.801677114 27.1107368821 10.2472987918
129.172947326 26.746930658 8.91170293241
128.385763524 26.7740969128 9.81798871132
129.475283259 27.0613204581 9.26881529755
128.897797639 26.9361056973 9.49165457329
129.738623624 28.075918307 10.4503725275
128.108979774 26.5309232381 9.5330763455
128.747153546 27.9999110048 11.4250246091
128.162714937 26.4132343714 9.11997021496
130.522570651 27.1822449874 8.50968028255
129.175968672 27.9124532279 11.0312908937
130.770490839 27.5958549895 8.22595464245
128.424439251 28.3542692235 11.5613694122
129.023322283 28.435933128 11.1539686276
130.288479141 28.4806810507 9.53125495942
128.698472941 27.6255465099 11.3733609225
130.726949027 28.0754773915 8.27813743586
129.873830499 27.6671736859 9.94300791976
129.575069573 28.4878567936 10.6217986165
129.864378892 28.3497034269 10.3043672877
128.794730137 27.3300302648 10.9333425057
129.956094873 28.615212008 10.0644857531
128.518249925 27.0141386818 10.6512010066
128.02519106 28.4742350789 11.6703282611
130.557057319 28.2515043996 8.96199299035
126.488911655 25.890621563 11.9975868402
127.502942068 26.4832774581 11.6474282225
127.010784536 25.6583878942 11.0077879193
127.444727705 26.9258094853 12.026450027
127.518657675 26.1134740478 9.87516619479
126.600750751 25.1466965885 11.1959581513
127.711968048 26.4663859184 11.0934516346
127.296418172 26.1314414712 11.3926226782
127.034132 26.3286179747 11.9786404783
127.260753445 25.7711729286 9.83752545227
126.794293154 25.1278833477 10.5212207881
127.624559581 26.2903966648 10.4049847273
127.028847898 25.3662137344 9.92238983653
127.381425643 26.0991829962 10.8759778433
127.18955202 25.7836526469 10.3638994836
126.291764824 25.3747780087 11.761262391
127.201335948 25.5175820899 9.51696879709
125.682306741 24.3285598025 11.0737024253
127.437183678 25.8685270284 9.42415764403
127.917000352 26.9660699198 11.6817261888
126.042963353 24.7138033922 11.3345879291
127.73755303 27.4003861757 11.9853776752
125.203373646 24.2868466218 10.9423368451
125.49174145 24.7619588022 11.4139429233
126.416906055 26.4325808582 12.1813670095
126.00103257 24.2428280392 10.8832101012
127.289006412 27.5113671914 12.1304609849
126.839792267 25.7228676014 11.6147260184
125.819806468 25.3380051248 11.8025222855
126.14576177 25.6190604148 11.9377178621
126.41622776 24.5624956877 10.7584040325
126.018047414 25.9441927517 12.0578997497
126.651173916 24.6860887416 10.3281197932
124.903495463 24.1816726391 10.6512974016
126.881136651 26.914926169 12.2046670014
126.418538889 22.8175523873 8.41815002958
126.420886679 23.4612905732 9.46127102687
127.104229247 23.7193656042 8.56803186683
125.910215774 23.2530506823 9.65831921609
127.225912945 24.9891291434 8.91709412576
127.327011995 23.3224277918 8.05998379676
126.671657098 23.995434249 9.51082629954
126.708907321 23.5549071884 9.08763743185
126.270507271 23.0466757691 9.06248750067
127.425928895 24.8777732826 8.55267483648
127.605757091 23.9669035172 8.06570954429
126.973523208 24.5673700638 9.20332789554
127.657911266 24.6335219738 8.21886554133
126.911465844 24.0352047139 9.02863051629
127.243457747 24.3830936395 8.61940478679
126.848017875 22.8388686653 7.99870446743
127.707747417 25.0828496678 8.33122165204
127.687714581 23.05274111 6.90895533622
127.526329388 25.3164644345 8.64727686404
126.164875337 23.6413456239 10.0159869829
127.433130926 22.9820462958 7.43491707319
125.631273745 23.4870563461 10.0826037163
127.559924 23.1072292838 6.43040602508
127.140334464 22.8627336745 6.97400797251
125.868404958 22.8240926081 8.59165166496
127.946258391 23.2367356367 7.12000491684
125.308868202 23.3394803712 9.75258105823
126.813515212 23.1563491951 8.58260668177
126.672243815 22.7348263858 7.56967286399
126.527575926 22.7417383868 7.99689242361
127.875257551 23.5093274549 7.57906060753
126.159654347 22.7269001541 8.02707923343
127.98172115 23.9793941249 7.73198020011
127.604805576 23.3088907033 6.0521964344
125.636798864 23.0198832324 9.18886228887
128.555728275 26.4241684804 5.28004669681
127.541480968 25.8315007175 5.63037729426
128.033797865 26.65633538 6.26963073064
127.599774634 25.3889153664 5.25120727742
127.52560941 26.2010633978 7.40277908708
128.443825634 27.1679689635 6.081674226
127.332396113 25.8482249332 6.18412049679
127.748099345 26.183319933 5.88504949498
128.010392155 25.98611884 5.29904228365
127.783660411 26.5435239835 7.44025416968
128.250223387 27.1867730256 6.75628638121
127.419797785 26.0241667859 6.87262182502
128.015562271 26.9484012081 7.35513872841
127.663020305 26.2154645672 6.40143727456
127.854961766 26.5310369828 6.91363590692
128.752863645 26.9399746947 5.5163777539
127.842892437 26.7971370393 7.76046829648
129.362160512 27.9860719656 6.20395105673
127.607048081 26.4462579245 7.85357132869
127.127485281 25.3486459335 5.59592541808
129.001593817 27.60081552 5.94307688382
127.306985442 24.9143458731 5.29222059837
129.841074831 28.0278111464 6.33532225685
129.552813545 27.5526605299 5.86368578303
128.627651786 25.8820588536 5.09628155395
129.043393235 28.0718264727 6.39447607233
127.755558965 24.8033539556 5.14715202845
128.204861541 26.5919346726 5.66290656123
129.224812982 26.9767276587 5.47512330918
128.898876158 26.6957247436 5.33991352513
128.62821901 27.7521107421 6.51930465192
129.026573641 26.3705810491 5.21973668954
128.393295628 27.6284876946 6.94947665919
130.140930932 28.1330344252 6.62635400289
128.163393864 25.3997761785 5.07297295126
128.62552164 29.4971130043 8.85959764656
128.623333789 28.8534209749 7.81651832978
127.940064198 28.5954195134 8.70972430406
129.133999919 29.0616625124 7.61937228299
127.818399182 27.3254937908 8.36049612407
127.717217389 28.9923053335 9.21779454386
128.372571227 28.319231002 7.76696616039
128.335371209 28.7598433091 8.1901712416
128.773642296 29.2680087008 8.21531925656
127.618473512 27.4368756182 8.72485629885
127.4385774 28.3479094752 9.21198276539
128.070747626 27.7471752236 8.07435233311
127.386454343 27.6812250776 9.05873511794
128.132841052 28.2795768884 8.24909364574
127.800871017 27.9316396819 8.65822540277
128.196090295 29.475866477 9.27903925711
127.336651732 27.2319860231 8.94629513952
127.356417919 29.2621070966 10.3689291134
127.517999016 26.9983374623 8.63020692847
128.879422264 28.6733966345 7.26166038879
127.610997612 29.3327408921 9.84283487371
129.413036552 28.8277109977 7.19504116335
127.484240179 29.2076466017 10.8475010013
127.903755164 29.4521070049 10.3038123836
129.175645665 29.4906253073 8.68612634984
127.097934264 29.0781055186 10.1578178077
129.735386235 28.9752565351 7.52505978575
128.230645311 29.1583047202 8.69518737161
128.371880124 29.5799863065 9.70808497247
128.516523175 29.5730093451 9.28084050577
127.169011365 28.8054434324 9.69864982849
128.884440703 29.5878554753 9.25063666641
127.062587956 28.3353861906 9.54566708555
127.439418394 29.0059412115 11.2255876926
129.407316748 29.2948406685 8.08889264069
125.022554453 27.221298163 10.8838872009
125.861427998 27.9728654872 10.4005062115
125.560258742 26.9746780228 9.90624296135
125.946473493 28.2854971019 10.8884596611
126.706016075 26.8510833045 9.25787348518
124.986002782 26.6121008786 9.96957305868
126.234162039 27.8076269405 9.97084982717
125.722131721 27.5599759265 10.1968917135
125.456652446 27.7600904994 10.7805049525
126.427793578 26.5269912049 9.20515892183
125.431128425 26.3651088002 9.4858294456
126.52222213 27.2909423214 9.56749371308
126.029278426 26.273378193 9.16336868224
126.03889949 27.3175611223 9.85624501818
126.092255002 26.7793958234 9.5306128259
124.749129181 26.7746048648 10.5897651407
126.429025774 26.218549518 8.93065295048
124.29153159 25.5905968015 10.0173479109
126.79247406 26.4536380547 8.93471016548
126.273901133 28.4573593631 10.4337139147
124.477910419 26.1340633631 10.1459189317
126.380141401 28.6323379288 10.9544593276
124.263207447 25.1400130738 10.2281931586
124.372111986 25.7779066201 10.5636017118
125.304107015 27.4425280949 11.3360609092
124.400443044 25.6953166984 9.66745911482
126.2974079 28.4112970987 11.3773417941
125.19642917 27.2140234045 10.3667139518
124.616502758 26.4298989629 10.888697082
124.797826445 26.8422061785 10.9140174716
124.790438439 26.0379711127 9.5235250489
124.946329374 26.9166986376 11.2438894856
125.195416216 26.007313722 9.2223857412
124.317786352 24.7132478943 10.2063756886
125.731468626 27.9583086064 11.3313925649
124.952429693 24.1482573017 7.30450128334
124.779568439 24.9510525793 8.21433865631
125.653939113 25.0356475924 7.46625621158
124.412061418 24.6128304016 8.52034573652
126.413307174 25.7266170549 8.29994328694
125.712495709 24.787743272 6.83353604789
125.193891649 25.3366836101 8.38809891281
125.134850016 24.9835902026 7.89185419143
124.693276791 24.4782309889 7.86434663783
126.592896291 25.6335151572 7.92019861836
126.242648812 25.2040268662 7.03027202175
125.871176254 25.5678795391 8.36595233588
126.658331662 25.5405335004 7.45975085646
125.568959595 25.253563065 8.00886696122
126.146304915 25.3787146028 7.78609969584
125.305658671 24.2386857917 6.82716603331
126.935074293 25.7837175046 7.74465548545
126.297252336 24.3147577591 5.8525788961
126.881356538 25.9014846362 8.15777343017
124.521839004 25.1325543982 8.76788922866
125.868408498 24.4022047815 6.24628752394
124.273915382 24.7189870529 9.05161437894
126.619911402 23.960371949 5.71624428403
126.02097618 23.878723508 6.1236792056
124.75576087 23.8340375122 7.74644535906
126.345975838 24.6891997546 5.90425676572
124.317386713 24.2394405186 8.99947596506
125.170508942 24.6475454383 7.3344900947
125.469161045 23.8268114693 6.6558604125
125.179869258 23.9649473812 6.97322305628
126.249692625 24.9847738306 6.34425372463
125.088148239 23.6995330655 7.21312770914
126.526133645 25.3006335876 6.62633726299
127.019173294 23.8403943313 5.60727106017
124.48719484 24.0632999507 8.31565755736
