# Supplementary material for: PyOIF: Computational tool for modelling of multi-cell flows in complex geometries
Source: PLoS Comput Biol. 2020 Oct 19;16(10):e1008249. doi: 10.1371/journal.pcbi.1008249 (PMC7595628; doi:10.1371/journal.pcbi.1008249)
Supplement: S1 Script — (ZIP) [file pcbi.1008249.s001.zip › S1 Script/input/cell16_nodes.dat]

146.100596831 30.763907497 12.3001329807
143.505334783 29.5504397104 14.9903728459
145.961796368 27.2118902502 10.624007308
148.040057676 32.1221253048 9.16358475352
145.583957144 34.4607276283 13.5300838745
145.444783659 30.9087636238 11.8536039508
145.826188774 30.5410069698 12.7767421487
145.665791945 30.3125825395 13.3252001393
145.566798997 30.1052648548 13.8741963539
145.437311913 29.8810125742 14.4169192669
145.171163989 29.6859045072 14.9002993456
144.657389686 29.53235084 15.1853439574
144.060659593 29.4916212442 15.2091276635
146.204241499 30.2098951377 12.1142626918
146.406306517 29.6364647784 12.01834179
146.634403856 29.0884747555 11.9762859698
146.852646811 28.5332461811 11.9009734517
146.944026965 27.9773960059 11.7422384108
146.788881477 27.5029333947 11.3964532887
146.429314701 27.2367181529 10.9989107254
143.572697792 28.9404996432 14.694048355
143.706719333 28.3878316198 14.3182143934
143.903750669 27.9103006496 13.8737259992
144.156403222 27.5195331407 13.3757006894
144.459602498 27.2318956831 12.8368918577
144.802711488 27.0543271641 12.27534571
145.174562493 26.9889236267 11.7080097241
145.565079403 27.0419408426 11.1515954484
146.352748704 27.4899310713 10.140045632
146.726149888 27.8695394881 9.71471547871
147.070283761 28.3401183914 9.3618660571
147.376091032 28.8849852501 9.08951116094
147.632035832 29.4909954753 8.91010884608
147.831014608 30.1375714687 8.82730593106
147.96897293 30.8048159881 8.84091161909
148.039454766 31.4735016531 8.95418172218
148.433215033 31.9713253666 9.59078536798
148.592260693 31.7636962358 10.1290521191
148.456473729 31.5267217782 10.6713969803
148.050102043 31.36262778 11.0593569687
147.537834835 31.2228657091 11.3413738153
147.01523331 31.1093153363 11.6018146688
146.506524929 30.9579339829 11.9129838369
147.972924071 32.7320562083 9.45990072316
147.839101315 33.2847547439 9.83570337432
147.641980806 33.7623312866 10.2801727086
147.389269927 34.1531438149 10.7782506512
147.085972641 34.4407294846 11.3170987362
146.742896007 34.618303054 11.8786058067
146.371191741 34.6837197872 12.4459704197
145.980656163 34.6306621705 13.0024513758
146.064914501 34.226427526 13.8009513333
146.46098984 33.7933319627 13.9179229895
146.68377339 33.2352983531 13.8295196827
146.634958841 32.7103890083 13.5753471945
146.470280006 32.2397060504 13.2393180877
146.274453657 31.7850996746 12.9086673606
146.128261767 31.2886209652 12.5755340245
145.193030853 34.1827548274 14.0139752132
144.819680065 33.8031618772 14.4393086336
144.475525298 33.3325755995 14.7922070817
144.169737485 32.7875141467 15.0646021402
143.913759284 32.1815014045 15.2439601997
143.714551189 31.5349136783 15.3266059839
143.576434194 30.8676165269 15.3130062435
143.505890884 30.1989574911 15.1997578046
145.038894143 30.7148375768 12.2406991939
144.530460923 30.5633328895 12.5520413953
144.007681395 30.4497261784 12.8125017411
143.495344738 30.3100187505 13.0945926206
143.088939287 30.1459443557 13.4825920075
142.953112719 29.9088928886 14.0249207505
143.112202153 29.7012400922 14.5632386766
145.4807005 27.446266988 10.3530648963
145.0846056 27.8793466357 10.2360845943
144.861738173 28.4372848888 10.3245477311
144.910596109 28.9622352763 10.5787188155
145.075226978 29.4328212214 10.9146124075
145.270966029 29.887319548 11.2452349277
145.417158449 30.3839375325 11.5782739334
147.484752133 32.1808705833 8.94479231335
146.888252947 32.1401731024 8.96863423726
146.374504011 31.986663318 9.25370712292
146.108298256 31.7915662856 9.73713840837
145.978798535 31.5672226819 10.2797505782
145.879781753 31.359990602 10.8286467098
145.719353898 31.1317332542 11.3770775627
145.116484374 34.4359134542 13.155146413
144.75695259 34.1697211577 12.7575886045
144.601790343 33.695297014 12.4117799231
144.693099735 33.139360946 12.2529909473
144.911204755 32.5842062678 12.177616041
145.139175043 32.0359902756 12.135599823
145.341173927 31.4624356267 12.0396519745
145.357288801 27.7573791424 13.7402637997
145.37199385 28.8395993992 14.3151802301
145.857571101 28.676251152 13.2814159029
144.947113571 28.7080351721 14.6961862605
145.764018776 29.9510006825 12.9396497171
146.084471403 28.102089395 12.9915270532
145.512388433 29.3473120983 14.0447070809
145.580110854 28.75924824 13.8891267095
145.256092798 28.2660564774 14.2096792317
145.930639503 29.6911475239 12.6386846026
146.22338831 28.6844458812 12.6247985938
145.645201652 29.7102229786 13.44188099
146.158554606 29.3366248175 12.4228269922
145.669858033 29.1603895564 13.5632922755
145.863754169 29.2833974531 12.9751571612
145.709948052 27.606721319 13.279156297
146.129981418 29.7829877097 12.2915213373
146.330310855 27.3223372988 12.064559705
145.95018612 30.1239776293 12.4875856365
145.163588314 29.2492833139 14.7563845498
146.170792218 27.5037499724 12.6013338848
144.688066613 29.095265429 15.0058731782
146.129147544 27.11018076 11.6608968527
145.847900029 27.1348734095 12.3328870718
144.8471024 27.7924986139 14.0067889391
146.572443663 27.6147938551 12.0976640693
144.359764749 28.7654411721 14.8684831026
145.693041794 28.1715682697 13.6287556376
145.502794464 27.2802088612 13.0037084566
145.420767685 27.489739496 13.3955724975
146.510994384 28.0745074677 12.3717581736
145.072352287 27.4523998833 13.5093214936
146.538980095 28.5648645922 12.2519649817
146.078945453 27.093892977 11.2332260222
144.665154182 28.2398539302 14.4709324463
148.102309255 29.0494805883 10.1274264544
147.510444594 28.5658356025 11.0853644446
147.665949549 29.7018899394 10.9577793869
147.424702351 28.0407360696 10.8405191485
146.619889614 30.0167895478 11.7040128171
148.139255084 30.0403310666 10.6018305381
147.174803544 28.8862820225 11.4533251628
147.588895441 29.036914506 11.0285930436
147.806502357 28.596387389 10.5706203232
146.830457227 30.3510452475 11.5312846173
147.724330342 30.4504856205 10.9926977825
146.845554147 29.5021741843 11.611305587
147.17066856 30.6294660856 11.3556341963
147.279411956 29.3837488046 11.2715785014
147.162404252 30.0034137309 11.3012224413
148.316095301 29.6091307845 10.1006312366
146.804098315 30.7520199035 11.6159433687
148.596285431 30.9612716583 9.9160497858
146.499807387 30.5110606348 11.8060857064
147.205475055 28.0914953072 11.3816581
148.509235954 30.4122359741 10.1095016574
147.066343589 27.6650794248 11.0486995253
148.502479052 31.2408352049 9.51438359621
148.481112388 30.5137061455 9.56070393187
147.812468807 28.5994780028 9.91282463443
148.560745951 31.0391831891 10.2873671054
147.042807327 27.6459557565 10.5643538971
148.004301846 29.3015445856 10.6003295665
148.332985972 29.7654964526 9.65278391553
148.238282557 29.3812098965 9.87076567487
148.272772372 30.7788799166 10.6607578289
148.064825229 29.134203643 9.65955447795
147.915748007 30.9155202045 10.9918333015
148.364946331 31.6101223752 9.34000838949
147.504795567 28.1162272036 10.2596870548
148.035201139 33.507325006 11.6714447305
148.241518663 32.3761893513 11.2468534795
147.515127649 32.5926798201 12.1166195811
148.485903526 32.5474311382 10.7429276483
146.805136346 31.4954845598 11.9113954532
147.49490998 33.1211811871 12.5472778873
147.894933078 31.9140232844 11.3771564311
147.948593755 32.4753666024 11.6151038737
148.276596478 32.9675712969 11.2973698482
146.663659757 31.7495717445 12.2293653921
147.039508009 32.6087532984 12.6985865134
147.289139834 31.6554977247 11.657905343
146.646251057 32.0575811407 12.5886138314
147.566980715 32.1386340574 11.7423351227
147.064110081 32.083774553 12.1199964902
147.777841031 33.6369382224 12.1972892534
146.388398953 31.6743181966 12.5249395192
146.96734395 33.9633474853 13.2824567068
146.40764422 31.3690219546 12.219470749
148.451859329 31.9659942169 10.8070723557
147.346188372 33.7334958515 12.8950020541
148.568131959 32.1992575099 10.3129281428
146.60112066 34.3007783757 13.2997044682
147.108157855 34.2262274693 12.7814484683
148.100299734 33.5705222471 11.1017824444
146.989789108 33.6124617886 13.4295759387
148.434863154 32.6310572952 10.1359757117
147.922095769 33.0437947286 11.9344909435
147.558433896 34.0576751033 12.1822691854
147.82360266 33.8077312189 11.9151548894
147.082555579 33.1458157695 13.1767840161
147.824521598 33.9218742192 11.5648784479
146.84058187 32.7026594343 13.1508631607
146.204688552 34.4157008858 13.4232587123
148.328840558 33.1127603879 10.6692367835
145.29029946 32.2149984403 15.2841473389
146.103131013 32.6499995194 14.4768276112
145.706818528 31.5669778181 14.440249864
146.008439022 33.2150208201 14.5986039774
145.949329934 31.4294136915 13.1470023296
145.440138147 31.1829057068 14.9368020697
146.232639612 32.3750012522 13.9685172802
145.939826902 32.1976249555 14.4757715972
145.726269545 32.6372733426 14.936452563
145.764192584 31.0898547511 13.336917769
145.538559833 30.8427161793 14.3305514838
146.088821619 31.8633971657 13.4884472962
145.634469083 30.7649794927 13.655873978
145.957494389 31.9150968611 14.0340608892
145.765546949 31.3635972836 13.7940468387
145.171694235 31.6343618902 15.3756934931
145.714812224 30.7056226731 13.200534437
144.7011068 30.3241421768 15.4307828608
145.858376305 30.9822082128 12.9009666532
146.410117104 33.1238811166 14.1817260154
145.007538507 30.8247547206 15.3865934503
146.190029055 33.6297609439 14.2700160584
144.227412175 30.1699348719 15.4462354672
144.474691648 30.8471877627 15.5535349608
145.135041978 32.7634174983 15.1957524411
145.001300846 30.1878358386 15.23957757
145.751958624 33.7508623717 14.4400752629
145.610958876 31.9137849049 14.9627283166
144.728234676 31.5722413962 15.5331581541
145.006173846 31.9160144183 15.4399353994
145.320667147 30.4412677389 14.887428144
144.832232435 32.239757321 15.4146549035
145.463750294 30.3520018337 14.4107207286
143.918254335 29.8993371523 15.3164462878
145.489286175 33.2365082273 14.8805224378
143.510067235 28.1651747808 12.4826303933
143.303814092 29.296508263 12.907112731
144.030378723 29.0798152019 12.037341326
143.059517254 29.1251849265 13.4109831716
144.740292844 30.177118496 12.2425940838
144.050447717 28.5512001256 11.6068418767
143.65036703 29.7586165998 12.7768640294
143.596777652 29.197253361 12.5388223222
143.268774204 28.7049904223 12.856555176
144.881689149 29.9229107208 11.9245406613
144.506144419 29.0638790997 11.4555194347
144.256259042 30.0168249119 12.4960492409
144.899170861 29.6149354584 11.5653476997
143.978309727 29.5337853599 12.411667849
144.481356937 29.5886469491 12.0340574604
143.767490152 28.0355756567 11.9568341041
145.156860821 29.998092162 11.628915814
144.578237667 27.7093594299 10.8716719672
145.137673021 30.3035724804 11.9343162628
143.093484335 29.7067304218 13.346966177
144.199273886 27.9391182902 11.2591862805
142.977229386 29.4734093975 13.84109151
144.94459045 27.3718751627 10.8543752184
144.437367245 27.4464556416 11.3726540737
143.4451182 28.1021410297 13.0521970964
144.55572672 28.060236523 10.7246098433
143.110657879 29.0415002082 14.0179420207
143.623218143 28.6286067802 12.2195334876
143.986977259 27.6149387166 11.9718424006
143.721720951 27.8648381265 12.2389430505
144.462919398 28.5267319526 10.9773982905
143.720812705 27.7507801839 12.5892020944
144.704981898 28.9699481492 11.0032434658
145.341040234 27.2569042246 10.7308210559
143.216750311 28.5598755313 13.4844833084
146.255374789 29.4574397865 8.86969354534
145.442449733 29.0224138776 9.67722712975
145.838770669 30.1053848283 9.71362083393
145.537080408 28.4574329668 9.55549254568
145.596169944 30.2429581204 11.0068743697
146.105366194 30.48945339 9.21700772645
145.312951539 29.2974364184 10.1854419984
145.605869608 29.4746840334 9.67806613924
145.81934601 29.035120572 9.21753847293
145.781377958 30.5827652307 10.8168903835
146.006985517 30.8298125286 9.82323233127
145.456682542 29.8089050557 10.6654100193
145.911099721 30.9076203345 10.4978488345
145.588111271 29.7571805991 10.1197819553
145.780023365 30.3087969664 10.3598142719
146.373919913 30.0381234459 8.77808266646
145.830733017 30.9670397468 10.9532213458
146.844461399 31.3483635703 8.72316015494
145.687175016 30.690465593 11.2528396133
145.135402999 28.5486502888 9.97230788368
146.538086342 30.8476896946 8.76724537052
145.355552529 28.04282748 9.88395804734
147.317954216 31.5025492417 8.70771624418
147.070868911 30.8252590931 8.60035576778
146.410642476 28.9090349567 8.95822389115
146.544347989 31.4847767574 8.91437312342
145.793719313 27.9217330123 9.71391283802
145.934665253 29.7586106751 9.19107389771
146.81745267 30.1002876012 8.62065596503
146.539512203 29.7564909151 8.7138893763
146.224922793 31.2312758056 9.26639563508
146.713568815 29.4327287471 8.73926719052
146.081823702 31.3206009454 9.74312035677
147.627067456 31.7731368321 8.83747622956
146.056353903 28.4360091165 9.27354379107
146.188334428 33.9152890026 10.4135721503
146.173736366 32.832948367 9.83873875325
145.688117593 32.9962859658 10.8726013793
146.598620805 32.9645184219 9.45775532212
145.781643716 31.721503805 11.2143875864
145.461292036 33.5706737128 11.1624088144
146.033320336 32.3252196821 10.1092820749
145.965595889 32.9132458361 10.2647817176
146.289573687 33.4065826679 9.94422636804
145.615026384 31.981316462 11.515394175
145.322255532 32.9881981536 11.5292915913
145.900459829 31.96229064 10.7121200655
145.387012016 32.3359293346 11.7312084572
145.875877507 32.5121595841 10.5905745183
145.681946114 32.3891544199 11.1788719246
145.83577427 34.0659671664 10.8747129254
145.415540026 31.8894281942 11.8624849918
145.215521039 34.3503375496 12.0894725532
145.595336254 31.5484442979 11.6664327289
146.382137787 32.423219676 9.39758485977
145.375056289 34.1689325948 11.5526279302
146.857636324 32.5772178657 9.14806956373
145.416585038 34.5624674081 12.4931557854
145.697892168 34.5377478494 11.8210654703
146.698557559 33.8801644156 10.1471049786
144.97339323 34.0579084039 12.0563503193
147.185925402 32.9070938598 9.2854568432
145.852629154 33.5010943287 10.5251462432
146.042899101 34.3924251692 11.1501642884
146.124876691 34.1829441875 10.7582528429
145.034755193 33.5982921357 11.7822041544
146.473198193 34.2202843893 10.6445320636
145.006683633 33.1078353633 11.9020350442
145.466789127 34.5787399936 12.9208505161
146.880600558 33.4327877165 9.68303058934
143.443414449 32.623095812 14.0266080263
144.035333208 33.1067839425 13.0686519286
143.879738904 31.9706936677 13.196303107
144.121125571 33.631928577 13.3133839987
144.925620942 31.6554893725 12.4499133482
143.406356668 31.6324899122 13.5523028466
144.370910422 32.7863505551 12.7006951721
143.956803687 32.6357496019 13.1255061981
143.739282411 33.076274899 13.5834143678
144.715142968 31.3213947037 12.622645571
143.821141981 31.2221196528 13.1613636105
144.700063234 32.1703071134 12.5426887
144.37493232 31.0430930347 12.7983428626
144.266264538 32.2888556568 12.8825035331
144.383259343 31.6689442118 12.8528777765
143.229579318 32.0634729404 14.0533923166
144.741482837 30.9204555962 12.5378093172
142.94915968 30.7112003696 14.2378470501
145.045638166 31.1615940462 12.3475965836
144.340331662 33.5811465319 12.7723196216
143.036294687 31.2603723925 14.044441357
144.479471648 34.0075869848 13.1052570388
143.042932855 30.4316028378 14.6396034132
143.064354694 31.1588438078 14.5932277241
143.73328843 33.0731734338 14.241183901
142.984722679 30.6333143447 13.866527696
144.502980105 34.0267485776 13.5895608749
143.541413285 32.3710352228 13.5537979152
143.212642381 31.9070984185 14.5012096401
143.307405097 32.2913608152 14.2832624352
143.272686744 30.8937704917 13.4933077443
143.480867412 32.5383514192 14.4944483255
143.629735261 30.7571210715 13.1621441735
143.180457299 30.062360806 14.813989414
144.041050508 33.5564844666 13.8942535275
