# Supplementary material for: PyOIF: Computational tool for modelling of multi-cell flows in complex geometries
Source: PLoS Comput Biol. 2020 Oct 19;16(10):e1008249. doi: 10.1371/journal.pcbi.1008249 (PMC7595628; doi:10.1371/journal.pcbi.1008249)
Supplement: S1 Script — (ZIP) [file pcbi.1008249.s001.zip › S1 Script/input/cell2_nodes.dat]

16.9440363802 42.9930088173 9.91648218063
17.9690338511 43.5067719289 13.6755754576
14.6593994444 46.1823148667 10.1467448889
16.5066620793 43.0125538856 6.01087732613
19.8161573296 40.3370884511 9.53979939975
17.5311283743 43.5263033693 9.77036346786
16.9838320115 42.9897252135 10.50818079
16.9357486496 42.8846429999 11.1134580934
16.8576686588 42.7330291414 11.6830283916
16.7897774358 42.612329324 12.2681778758
16.8431538875 42.5825147471 12.8495471173
17.1094555479 42.781036079 13.3589370004
17.5182945007 43.1122361404 13.6444069851
16.494732283 43.3776483999 9.95941691466
15.9576881264 43.6678413171 10.0432096585
15.4190159546 43.8962471181 10.1493287219
14.8827147833 44.1541367718 10.234943164
14.4408705464 44.5299353734 10.307600956
14.2374634162 45.1027784389 10.2969507829
14.3269762024 45.692049025 10.241809438
17.510225468 44.0105085758 13.670370186
17.0430435075 44.4916718678 13.5491820672
16.5819065374 44.9349890087 13.3143417469
16.1400036388 45.3288689805 12.9763471062
15.7321061235 45.6582918018 12.5402671727
15.3704850989 45.9143487379 12.0223944873
15.0641952842 46.091802983 11.4400627332
14.8244871778 46.1821804488 10.808094205
14.5713736228 46.0952215225 9.47669426963
14.5642618503 45.9221410972 8.81755260315
14.6390848943 45.6674726891 8.18992159824
14.7909550805 45.341298321 7.61098369177
15.0194146297 44.9497975434 7.10148107733
15.3153549536 44.5071036644 6.6759827331
15.6681737102 44.0275135092 6.34430545128
16.0695459391 43.523957808 6.12005968052
16.1080758121 42.6357814652 6.25385563509
15.8401676272 42.3524337301 6.70806303102
15.7677699991 42.243347426 7.30181678738
15.9469571 42.3277885917 7.85184265876
16.2218716848 42.5184217005 8.35148068555
16.5230172003 42.7113359612 8.82646190341
16.786902938 42.8897172968 9.35395206303
16.9654156562 42.5087495328 6.01614460872
17.4326251792 42.0276260278 6.13740876878
17.8937858178 41.5843349445 6.37240499502
18.3357351502 41.1905619465 6.71032949337
18.7435974698 40.8612094001 7.14630446888
19.1052541969 40.6051184212 7.6642644939
19.4115496524 40.427601135 8.24660833205
19.6511386303 40.3372307786 8.87852991047
19.2993891296 40.0559359991 9.65646109864
18.7122445086 40.0306186026 9.76999368154
18.169994565 40.2959870898 9.84378327071
17.8539339721 40.7860089448 9.88505764358
17.6604866126 41.3552086821 9.88519253816
17.5010017797 41.9279947718 9.89678984889
17.2760320957 42.5016987115 9.90270347341
19.9042363485 40.4241185208 10.2098476052
19.9114196541 40.5971800778 10.8689511118
19.8365198789 40.8519860319 11.4966477668
19.6846542863 41.1782584399 12.0754917059
19.4562915126 41.5697064314 12.584895942
19.1603685759 42.0123146514 13.0104887101
18.807550162 42.4918689351 13.3422491286
18.4061848724 42.9954590495 13.566403033
17.6883273557 43.6296162702 10.3326185639
17.9523115718 43.8078957862 10.8600883956
18.253544731 44.0007469473 11.3351811611
18.5284656199 44.1913617863 11.8347265531
18.70764659 44.2758670946 12.3848726478
18.6353199093 44.1668174081 12.9786934059
18.3675203318 43.8835543191 13.4327314769
15.1762514795 46.4635103032 10.030049682
15.7633953963 46.488730615 9.91653122079
16.3053649721 46.2233150257 9.84277592601
16.6213647116 45.7333192454 9.80151943878
16.8149009832 45.163975441 9.80136851436
16.9742960642 44.59099528 9.78991715543
17.199309428 44.0175039472 9.78414832332
16.9574193647 43.4070873314 6.04197253844
17.3662206225 43.7383002185 6.32745657389
17.6324684008 43.9367129915 6.83692186977
17.685716286 43.9068953744 7.41817645641
17.6177010529 43.7860834545 8.00336460419
17.5395685843 43.6343533798 8.57325836385
17.491385846 43.5294950257 9.17859472616
20.14862947 40.8271380209 9.44479783867
20.2381524503 41.4164185299 9.3896713031
20.034647655 41.9894088252 9.37897357075
19.5928373101 42.365189548 9.45149176066
19.0565433475 42.6230554572 9.53703659431
18.5176230155 42.8512766285 9.64311502331
17.9805235235 43.1415786802 9.72694214469
15.4153457312 44.3230907795 12.665905744
16.1308191215 43.3280584327 12.6588092564
15.6831378039 43.7807442205 11.6964858252
16.3453948036 43.4077167045 13.1978975636
16.6254295396 43.276482174 10.9180013779
15.1314525472 44.1733227969 11.6145763277
16.3785196793 43.1117974699 12.1662602713
15.931618772 43.5180069827 12.2644441131
15.8272721055 43.7947047858 12.8674492431
16.3324608847 43.520671283 10.7188711928
15.4329385825 43.9709737813 11.0136941609
16.5393011545 43.1841014404 11.4724192797
15.9281329696 43.7380952619 10.6001088172
16.1448732212 43.4255277433 11.7942960579
16.0975022582 43.5989149986 11.1891696008
15.0626613224 44.4976878432 12.2120764649
16.2547523141 43.566388563 10.3158144721
14.438076771 45.0584477257 11.1013258296
16.6151809017 43.342988245 10.4026294196
16.5540591632 42.9331202085 12.9245755537
14.6683202043 44.7160047033 11.5210754801
16.7928877977 43.1326857358 13.3894917619
14.4486572622 45.5337150403 10.952001993
14.6588471658 45.2695673189 11.5979770719
15.808169742 44.4178861283 13.077686583
14.4593083012 44.7344146551 10.9019383645
16.8114226558 43.5868457993 13.5566757211
15.454113448 43.9614833218 12.2590099191
14.9978394091 44.9684631143 12.2182015264
15.1930490488 44.6550003996 12.4773444616
14.8118072691 44.3302049116 10.9512398753
15.4216751782 44.7964283434 12.730758941
15.1273682624 44.0947752124 10.6339364712
14.4819890325 45.8258365793 10.63696932
16.2374743123 43.9726228956 13.3348160165
14.3516470045 44.2326851888 8.07013455348
14.4382046359 44.2676470864 9.29233810589
15.099944481 43.5837477529 8.63984085003
14.1481671637 44.7724675534 9.35603299068
16.0657193774 43.5145863362 9.54035582511
14.9901774924 43.3399103477 8.01242138773
14.8953347644 44.0379307398 9.5906227957
14.7024397727 43.9788283257 9.01280100411
14.2517608512 44.397196606 8.74269248112
16.1414747795 43.3061748206 9.17168332878
15.5659503881 43.0859077438 8.3239349383
15.5527534506 43.7543025933 9.59165293692
16.0866001891 43.0609376883 8.76959006463
15.1607286806 43.7939966977 9.18870232813
15.6675920182 43.470458869 8.99669220921
14.576972495 43.7994007229 7.72067392726
16.4335979018 43.0298106694 9.07850768941
15.2951125807 42.955071517 6.87821817853
16.4888298085 43.2237262308 9.46141406523
14.3332392356 44.5372043847 9.85990344593
14.9814854328 43.2132733044 7.30420260224
14.1508546401 45.0652919534 9.83229488622
15.5617430431 43.0789750373 6.47585695958
15.0814392218 43.4956293379 6.83226727516
14.2616657904 44.7847831775 8.21114895591
15.3673730598 42.7063015802 7.15773055516
14.1642229066 45.3776969679 9.46249945551
14.5865130466 43.8529944352 8.38380056961
14.678856514 43.9658289846 7.28738989506
14.4828189637 44.115777695 7.6649899508
15.3939411646 42.7932648021 7.68863024303
14.4453861557 44.483028281 7.6743352693
15.7423556244 42.7065766557 8.04480837795
15.9169329631 43.0372292969 6.23540621226
14.1517657277 45.0310116712 8.82434296676
17.4063217873 40.6941142369 7.43305010138
16.493165518 41.5095460037 7.48927099229
17.1563660752 41.2527380108 8.39797270584
16.4402596107 41.5767089285 6.90995270572
16.9332639671 42.4101831563 8.99711179948
17.5227983458 40.6919740561 8.52596659881
16.4299441925 41.8935634781 7.93588710717
16.7682921421 41.3886278781 7.86488899263
16.869063146 41.1086360718 7.26272165712
17.2032897258 42.14519864 9.20188478144
17.5048525258 41.151848694 9.05619168453
16.6925927342 42.2058697026 8.52425773999
17.4196994237 41.7571077332 9.36749369513
16.8162817319 41.7184637707 8.26992500312
17.1402780001 41.7963153194 8.80604811192
17.6730739723 40.4415703097 7.90826046925
17.3491261928 42.1613837312 9.58788962219
18.4689364377 40.0362439817 8.97623243796
17.1327469045 42.5157308702 9.46523770115
16.0680917415 41.9029321807 7.22401206447
18.0420787729 40.2002642768 8.60549067166
16.1516411567 41.9961054675 6.67876414733
18.9665940816 40.0224691217 8.99889523989
18.5541008377 40.1029889741 8.40332779305
17.412230164 40.9614533422 6.92184967653
18.2108987531 40.1453371906 9.23465285371
16.5457752102 41.916657498 6.40871283321
17.1680000782 40.8745645368 7.88964376344
18.1207204475 40.3184257112 7.80672932389
17.762287498 40.4836337369 7.5883036261
17.8298164978 40.5237390235 9.19247037719
17.8451659842 40.6251211397 7.25721824062
17.7059938561 40.933277448 9.46196412971
19.3329683911 40.0934740386 9.21430678048
16.9413987625 41.3689087609 6.6750854665
18.4699766324 40.7846247631 12.0286280706
18.1857089058 40.5701769302 10.8557967896
17.7394819383 41.4496911482 11.4545263846
18.6375134132 40.2121310554 10.7517967504
17.4929077672 42.1719436827 10.3748051152
17.664019435 41.5253853836 12.1280757722
17.9131678992 40.9673975643 10.5115179915
17.9974117988 40.9278897625 11.1163591925
18.444533998 40.5062961023 11.3873497492
17.3942692458 42.3596830959 10.749095342
17.3717976022 42.0368647131 11.7459570391
17.6792629038 41.6355715075 10.4049702048
17.2612551153 42.4342376013 11.197929604
17.8004842907 41.3499611191 10.8753656449
17.5702144643 41.9247098796 10.9984187798
18.1586723288 41.1399314641 12.3995527182
17.1703011727 42.6980836697 10.8251906671
17.6118123848 42.1396549202 13.1994001709
17.2591150961 42.6348902455 10.4063803154
18.2888923999 40.2989365845 10.2886678717
17.7288348728 41.7030189407 12.8223613488
18.7937637748 40.0635154709 10.2359029632
17.8534556291 42.477277803 13.4750856665
18.1313977959 41.8769837262 13.1691049712
18.9587600368 40.594651692 11.7881540789
17.3028247757 42.1734251957 12.9788931878
19.1930853444 40.1258576449 10.5028228139
18.0355248757 40.9831321768 11.7646306047
18.4395473611 41.3210988594 12.7374734702
18.4723977784 41.022909854 12.4005262318
17.2477522939 42.0605927052 12.4551082564
18.82137141 40.938418698 12.3134439897
17.0910914647 42.3214014729 12.0511084321
17.8980923084 42.8821313632 13.6158086389
19.0271215258 40.3106555551 11.1853900417
17.0693136939 45.8252358299 12.2535899216
17.9822416257 45.0095379191 12.1971191182
17.3190489072 45.2665812706 11.2887923753
18.0352286472 44.9424676352 12.776587944
17.5421945569 44.1090011265 10.6894625002
16.9526261775 45.8273855664 11.1605765578
18.0454242002 44.6256270146 11.7507669203
17.7070956878 45.1306045669 11.8217923963
17.6063922716 45.410640297 12.4237849748
17.272078712 44.3739596136 10.4845965945
16.9706150187 45.3673753632 10.6302998981
17.7828157745 44.3132803083 11.1624857794
17.0556713554 44.7621180009 10.3189918057
17.6590960526 44.8008171554 11.4169677402
17.3351359515 44.7228336445 10.880590216
16.8025220468 46.0778182129 11.778429707
17.126215474 44.3578117838 10.09882947
16.0066405626 46.4831234636 10.7102037148
17.3426315959 44.0036043563 10.2215156827
18.4073529647 44.6162091165 12.4626397374
16.4333539577 46.3190849113 11.0810164467
18.3238549639 44.5230877891 13.007928107
15.509175877 46.4969637386 10.6875987865
15.9215601534 46.4164156287 11.2832067889
17.0634161277 45.557885872 12.7647253574
16.2644962835 46.3739908537 10.4517656322
17.9297450492 44.6025882682 13.2778974682
17.3074600817 45.6448220677 11.7970725621
16.3549655166 46.2009726238 11.8799410381
16.7134075072 46.0357624004 12.0983961945
16.6455082285 45.9955380013 10.4939929452
16.6305909848 45.8943181584 12.4293599172
16.7693693296 45.5860522751 10.2245846596
15.1426844097 46.4259724998 10.4722195214
17.5341750765 45.1503631404 13.0115002442
16.0056594451 45.7347702155 7.6579730881
16.2897874335 45.9490572079 8.83070325157
16.7359065886 45.0693419921 8.23203184863
15.8381898054 46.3071334788 8.93468856511
16.9824091288 44.3469759673 9.31198417898
16.8113934029 44.993774554 7.55845998789
16.5622314853 45.5518294689 9.17501355096
16.4779841983 45.5913853774 8.57012685175
16.0310565316 46.0130594812 8.29928489083
17.0810770189 44.1593421956 8.93759185539
17.1036098857 44.4821014978 7.94052712493
16.7961569033 44.8833120218 9.28169243173
17.2141604134 44.0847097829 8.48855779782
16.6749545578 45.1690665252 8.81115583594
16.9051396032 44.5941408317 8.68809464741
16.3168255452 45.3793893711 7.28697401805
17.3050640489 43.8209941848 8.86149119966
16.8639959517 44.3796045277 6.4870803607
17.2162047012 43.884268399 9.28043883742
16.1865820414 46.2203208676 9.39788476906
16.746797749 44.8162143081 6.86416138098
15.6819249319 46.455814751 9.45065139623
16.6223256857 44.0420654972 6.21131461422
16.3444240395 44.6423445456 6.51744707242
15.517093106 45.9247699818 7.89832400595
17.1728792775 44.3457778688 6.70761440867
15.282695964 46.3934809092 9.18360324088
16.4398663709 45.5361525661 7.92195362188
16.0360968896 45.198294815 6.9490940372
16.0032495676 45.4965140353 7.28604030818
17.2278250608 44.45849392 7.23151878869
15.6544909602 45.5810651506 7.37305522381
17.3844035492 44.1976887182 7.63530701605
16.5776707869 43.6372288429 6.070571104
15.4486569015 46.2086819203 8.50100281311
19.0601662376 42.1961823539 7.02068330055
18.3447727306 43.1912216771 7.0277930894
18.7922850493 42.7385110591 7.99019673233
18.1302828281 43.1115172485 6.4887104184
17.8498419858 43.242717401 8.76868224587
19.3440124159 42.3459994813 8.0721053478
18.0968796183 43.4076082065 7.52006033078
18.5439542254 43.0012835013 7.42210062668
18.6483963024 42.7245064022 6.81920427034
18.1428714061 42.9984954755 8.96762026206
19.0424869874 42.5483239334 8.67295919581
17.9359032323 43.3351443454 8.2143348
18.5472840662 42.7810336511 9.08630762558
18.3304958091 43.0937411941 7.89240478376
18.3777762919 42.9202254336 8.49774065454
19.4128562513 42.0217417035 7.4744891162
18.2205732993 42.9527654788 9.37056812669
20.0375864595 41.4607885512 8.58529167832
17.8600740066 43.1762799186 9.28381808566
17.921509883 43.586194026 6.76190325341
19.807294397 41.8033615762 8.16554977213
17.6827521713 43.3866362959 6.29694146384
20.0270162807 40.9854648391 8.73460802417
19.81686649 41.2497741842 8.08859731907
18.6674473003 42.1014018475 6.60899991276
20.0162869544 41.7848795612 8.78467849068
17.664269842 42.93237413 6.12981642543
19.0214122611 42.5577600651 7.4275101081
19.4777448863 41.5511362094 7.46834559927
19.2824718573 41.8644154375 7.20921840152
19.6636651909 42.189173507 8.7353812017
19.0538609931 41.7229901735 6.95584727618
19.348176652 42.4245503104 9.05256093724
19.9936220523 40.693411808 9.04965200942
18.2382773597 42.5465907621 6.35185895879
20.123839494 42.2865693341 11.6163288868
20.0373307627 42.2516636401 10.3942416863
19.3755482972 42.9355628548 11.0466148259
20.327384147 41.7469007317 10.3306127221
18.4095767787 43.004481533 10.146061128
19.4852505136 43.1795269136 11.674089697
19.5803007748 42.4813921118 10.0959444775
19.7732197188 42.5403855037 10.6736668018
20.2237903466 42.1220480222 10.9436713789
18.3337458646 43.2129206855 10.5148821865
18.9093058518 43.4333975769 11.3626699733
18.922766129 42.7650124482 10.094961761
18.38852117 43.4581885757 10.9169861945
19.314987565 42.7252389801 10.4978711361
18.807812811 43.0487103584 10.6899702701
19.8985249521 42.7200187216 11.9658634476
18.041566298 43.4894298571 10.6079549624
19.1803864908 43.5642983222 12.8084667211
17.986431465 43.2954861321 10.2250000576
20.1422444726 41.9822114777 9.82673425652
19.4939603935 43.3061797439 12.3823545965
20.3247264747 41.4540082539 9.85437424315
18.9138735748 43.4403921726 13.2108241948
19.3941534072 43.0237948511 12.8543063474
20.2138555015 41.7345546771 11.4753152012
19.1080589091 43.8130091511 12.5290129886
20.3113830868 41.1415400759 10.2241907639
19.8889606834 42.6663523785 11.302570292
19.7966998472 42.553577981 12.3991100098
19.9926776069 42.4035178869 12.0215376217
19.0814043921 43.7260729242 11.9979778475
20.0300977756 42.0361310949 12.0121277934
18.7329980172 43.8126706048 11.6418039195
18.5587597399 43.4822168738 13.4511320746
20.3238447882 41.4883399463 10.8621964391
