# Supplementary material for: PyOIF: Computational tool for modelling of multi-cell flows in complex geometries
Source: PLoS Comput Biol. 2020 Oct 19;16(10):e1008249. doi: 10.1371/journal.pcbi.1008249 (PMC7595628; doi:10.1371/journal.pcbi.1008249)
Supplement: S1 Script — (ZIP) [file pcbi.1008249.s001.zip › S1 Script/input/cell28_nodes.dat]

28.5045081878 24.8299378865 6.0051925831
26.5948919767 25.9047029384 9.26783852572
27.0031444121 21.2164156287 6.36722543029
29.7128296635 23.9195727201 2.37805539468
29.30433664 28.6084634384 5.27837379831
27.8034956491 24.9942959911 5.64057720152
28.3356610483 24.9480406168 6.56202782902
28.2915613728 25.0506550755 7.16636263181
28.3090889784 25.1483329858 7.75333285534
28.2928330836 25.2409038202 8.34732907398
28.1396995593 25.3809069319 8.89525473758
27.7113865219 25.5601200295 9.28548052323
27.1573283383 25.750438929 9.40802786755
28.4078756835 24.2534848994 6.10987737727
28.4240508984 23.6651900883 6.28656873346
28.4865577281 23.1100968784 6.4928210877
28.5281171555 22.5387768014 6.67634867945
28.4277397685 21.9763192055 6.80553554228
28.0653817045 21.4912867971 6.76889036478
27.5507940846 21.2295101317 6.6113293348
26.4187382757 25.2477708983 9.31033225472
26.2951259786 24.5805058821 9.24696867257
26.228574921 23.9234620649 9.07872792405
26.2192479449 23.2956109764 8.81347581137
26.2699695188 22.7178557465 8.45514578399
26.3779109559 22.2072171865 8.01691290833
26.5386364659 21.7770282438 7.51349702994
26.7492414164 21.4430543358 6.9576403125
27.2908863399 21.1016213021 5.76084746191
27.6053860869 21.1008582078 5.15592853392
27.9367427327 21.2151031148 4.57200807921
28.2744543824 21.4409067905 4.02470337232
28.6085834504 21.7749450222 3.53318303875
28.9287360697 22.2043143566 3.11171524398
29.2258028539 22.7141964392 2.77081360634
29.4900323068 23.2921091108 2.52363511492
30.1637144307 23.8362437435 2.76479731618
30.4169183068 23.8372962355 3.30714132001
30.392082341 23.9218918452 3.90726591657
30.0895989485 24.0968859485 4.37736064331
29.664552475 24.2851973635 4.75846406763
29.2293714873 24.4890321754 5.11011526061
28.8137528377 24.6788552023 5.52143999261
29.8889476135 24.5764256896 2.33551974468
30.0125982044 25.2436735045 2.39883958194
30.0792277108 25.9007413547 2.56699159385
30.0885120968 26.5286404592 2.8321702679
30.0377131621 27.1064658937 3.1905433659
29.9295391952 27.6170704524 3.62881250095
29.7686981536 28.047302493 4.1322053629
29.5580390522 28.3813395821 4.68796660403
29.7697277858 28.3573788642 5.56129973527
30.0622500294 27.9060871961 5.82366598181
30.1034939943 27.326301996 5.99698092494
29.8538857381 26.7986769496 6.04848631062
29.4867277852 26.3235290123 6.0191220125
29.0967078586 25.874734983 5.98989786831
28.7415275943 25.3734143202 5.97353374609
29.0161833327 28.7250497501 5.88480942144
28.7017488543 28.7259501296 6.4895349746
28.370680977 28.6099391039 7.07380507416
28.0329637001 28.383820384 7.62104736004
27.698859656 28.0496862888 8.11254729983
27.3788706409 27.6200748548 8.53401261594
27.0819247867 27.1100920279 8.87496880246
26.8177456013 26.5321734371 9.12222131564
27.4942013822 25.1453871343 6.12438772149
27.0785098604 25.3351652512 6.5355488984
26.6434409177 25.539122313 6.8873297002
26.2184582241 25.7275109452 7.26862282704
25.9159380521 25.9024875188 7.73872149995
25.8910572533 25.9869931664 8.33866590749
26.1441370262 25.9880308396 8.88105826114
26.5376389813 21.4673323318 6.08428813037
26.2451331236 21.9182951186 5.82195232401
26.2040494422 22.497872167 5.64868884724
26.4538601637 23.0256843324 5.59721218444
26.8211538692 23.5009690674 5.62648844234
27.2112842893 23.9495749325 5.65579754771
27.5665873669 24.4507365383 5.67224212074
29.1503976288 24.0738345513 2.23776572723
28.5963585278 24.2641162247 2.36021175325
28.1680914251 24.4432980548 2.75039434229
28.0150742246 24.583307096 3.29828080167
27.9989144934 24.6758749365 3.89217683562
28.0165733584 24.773584158 4.47938028974
27.972340281 24.8761296838 5.08369117563
28.7566058089 28.5950696271 5.03435630773
28.2420595353 28.3330541829 4.87688424876
27.8798397987 27.847941995 4.84026040207
27.7796661516 27.2853558722 4.96952359905
27.8212591563 26.7141237999 5.15293038523
27.8838308763 26.1591651557 5.35903349607
27.9000462444 25.5707612063 5.53586393829
27.4938970483 23.2182901484 8.84176770405
27.9444090319 24.3569242389 8.79018395747
28.0494555525 23.6050208269 7.92122104642
27.6310008809 24.563073459 9.23994585251
28.179550446 24.5496900412 7.00359949384
28.0314075605 22.9231643621 7.9295265338
28.1207820259 24.6120333236 8.28567707365
27.9918742583 24.0333963439 8.43747888677
27.6641967765 23.8774366985 9.0026298181
28.1808984903 24.1453343509 6.85263840094
28.1968759354 23.1996251336 7.30567427442
28.1568576695 24.607509678 7.57039188975
28.2397431903 23.6776785709 6.8157866398
28.0788084478 24.194563016 7.94586298857
28.1161216269 23.9755140821 7.35495215265
27.6461657467 22.7698470696 8.47536416371
28.2856389507 24.0024982419 6.48421396215
27.7930543994 21.7915590747 7.49324655077
28.2618344194 24.4330982362 6.50587457199
27.9828057263 24.9601864481 8.99102050279
27.8480928165 22.2288558845 7.88336823746
27.5794453849 25.1100438824 9.3460623135
27.4364021493 21.5148966616 7.28183347202
27.3797938713 21.9238645226 7.88254867076
27.1095990551 23.5443436215 9.12195385862
28.0990762348 21.9614050224 7.34225294765
27.1533299172 24.8949855966 9.43893687996
27.8736096613 23.3930629376 8.49352484978
27.2939839003 22.455209595 8.43066728084
27.3858565584 22.8265944493 8.6722754289
28.236693178 22.4820577317 7.35504092083
27.0884501728 22.9681644591 8.83539114295
28.3492768876 22.8276609037 7.00352905197
27.2605855357 21.3367170664 6.93106043301
27.1884184689 24.1793541637 9.32012263906
29.290134588 21.760634877 4.73048435027
28.9044698605 21.9811705816 5.87237444627
29.2927438723 22.8134728491 5.17387348496
28.6230319948 21.4716777531 5.93751484405
28.6239195698 23.7698855821 5.79761428737
29.7094509871 22.7722973742 4.63547244234
28.7821458865 22.5246345808 6.07269660444
29.0772690813 22.3194293733 5.57743810013
29.034461425 21.6801519606 5.37644621918
28.8507245864 23.8985423893 5.45368328125
29.5427676094 23.4286420416 4.82144493083
28.6773582688 23.2215983507 5.94465946782
29.182279854 23.930739666 5.11806033651
28.9489182435 22.8222507079 5.65409260267
29.0033646854 23.391275197 5.38564868281
29.6180618109 22.1357963534 4.3982082588
28.9500802497 24.2752436873 5.33005705851
30.1590945401 23.0789948641 3.52580612985
28.665403478 24.2656621712 5.65470809577
28.5919215624 21.8238409912 6.4048868733
29.9991222062 22.7375041382 3.97775849412
28.2601508003 21.3782155438 6.3531728251
30.0242395948 23.1725857325 3.05542915534
29.837525256 22.5969623425 3.4616029236
28.8479087984 21.3993822338 4.81169939389
30.2545952632 23.3152137224 3.8091068063
28.0913348326 21.1637463885 5.95105605674
29.4011252125 22.2066748695 5.02136530376
29.5418292949 22.0688863954 3.93481560941
29.4230718464 21.8775232461 4.32731807779
30.0333862331 23.3624356934 4.29819679895
29.140376577 21.6450279997 4.29321980828
29.8347444094 23.7453173831 4.56180816412
29.9375319495 23.4537803665 2.74048718781
28.5454115867 21.2573463187 5.39213204505
30.786815125 26.1431629074 3.83009425987
30.5726207019 24.9493750829 4.00462844874
30.2103065636 25.7615976251 4.73944155729
30.693169189 24.7883657685 3.45455785978
29.2219083601 25.0180749506 5.21073289505
30.4488812299 26.391450995 4.84600199632
30.1762343185 24.7458203661 4.39450111156
30.4345106779 25.2942196825 4.30999906316
30.7664594667 25.4490861619 3.74723421725
29.2471527521 25.4162943044 5.37563592128
29.9456249503 26.194372531 5.29422617099
29.6348605727 24.8687244897 4.84678613856
29.4137020935 25.8311365921 5.52975466468
30.0359672632 25.2061056718 4.63940311437
29.6686092696 25.5025946227 5.05869058407
30.7354774472 26.5679357145 4.2489006125
29.0618113599 25.5780491558 5.70252505827
30.3858332835 27.5937039027 5.12582878272
28.9144656901 25.1874524954 5.59140265575
30.5363225791 24.3455120659 3.80482978875
30.565160982 27.1013973424 4.85750897774
30.5566265985 24.2854742825 3.2505057508
30.136438942 28.0125948637 5.02198241956
30.4342695047 27.5469322443 4.54673053779
30.6957647368 25.9286670117 3.30269355829
30.3628608874 27.3574233626 5.42412549016
30.4887562866 24.6163030561 2.9007620751
30.6448621567 25.9126970846 4.30183903478
30.632634195 26.9893247781 4.05702861488
30.73749425 26.5717815811 3.91773635999
30.258497693 26.8289534583 5.4285733339
30.6640910473 26.5172351848 3.56186762661
29.917573981 26.5369442058 5.66125483099
29.8349282168 28.3027369248 5.12451003053
30.6666706723 25.2820728491 3.13041037375
28.9900738138 27.6010910868 7.9415085401
29.6119556984 27.3249263366 6.92226871165
28.9666825317 26.5531989986 7.48711230859
29.7004009113 27.8798447913 6.75689276748
28.7776538763 25.7979032282 6.4166012661
28.7706761368 26.5426222591 8.1403222787
29.5144551262 26.8328870483 6.60742236187
29.3485689233 27.0077725769 7.16999004775
29.3954790064 27.6462449364 7.37334457405
28.5774700493 25.6630632048 6.77481399031
28.5996288561 25.9656102284 7.77868290543
29.1141982031 26.2547673321 6.47266355043
28.4713748664 25.5779588119 7.22756626051
29.1655559424 26.5782220532 6.93127840731
28.781313315 26.0868989368 7.028228236
28.7632886325 27.2021879575 8.32629435462
28.3976824436 25.3051328263 6.85656468287
28.02008175 26.3064167795 9.0933810198
28.5109781557 25.3549098884 6.4428740494
29.9265619771 27.4819091744 6.39101550857
28.4141788544 26.5929998654 8.76323400639
29.8751247982 28.0174392476 6.24341979341
27.5490530182 26.3549934871 9.24884163068
27.9767128042 26.8740477408 8.96779032231
28.9568476826 28.0738676346 7.61299543316
28.2075903226 26.0037925221 8.9570870109
29.5500110344 28.3484995379 6.38854629599
29.1168565794 27.099150827 7.77416998479
28.3845918448 27.3758175087 8.55303783892
28.6999295249 27.5211160903 8.26288620155
28.4619249 25.9489523307 8.48549534686
28.6117626006 27.8407114393 8.10408887035
28.4323011036 25.6195277042 8.10294275575
27.158451667 26.1856783306 9.31534254617
29.3089442466 28.2044644624 7.05834980228
25.5211267578 23.6810969447 7.81572370349
25.7354171354 24.874931655 7.64130291388
26.0977594386 24.0627488579 6.90616843692
25.6148794201 25.0358771784 8.1912340474
27.086038217 24.80614345 6.4348326064
25.8590553966 23.4327644677 6.79958161211
26.1318736399 25.0784772066 7.25134946009
25.8735685594 24.5301134833 7.33580744513
25.5415569464 24.3752626597 7.89863505477
27.0607803909 24.4079977615 6.26994832416
26.3622964721 23.6300185845 6.35146880273
26.6731445567 24.9555363559 6.79883416547
26.8941255262 23.9932390084 6.11588312563
26.2721311081 24.6182136894 7.00629064422
26.6393709451 24.3217822372 6.58683362852
25.5723885741 23.2562274004 7.39676720976
27.2460439926 24.2462850442 5.94345966573
25.921698397 22.2304531155 6.51979065569
27.3935681855 24.6367464538 6.05430872273
25.7717391875 25.4788232834 7.8411132828
25.7425640496 22.7226965453 6.78809346436
25.7513941293 25.5388167685 8.3952856925
26.1709245942 21.8116771827 6.62359150703
25.8733076293 22.2771831243 7.09892399628
25.6121738553 23.895607062 8.34306930361
25.9447413911 22.4666884298 6.22154337082
25.8191939435 25.2079008885 8.74501257542
25.6631517037 23.9115838777 7.34385586869
25.6751264477 22.8348633004 7.58870257576
25.5703647434 23.2524170484 7.72803594866
26.0492662102 22.9952180197 6.21712584588
25.6437934233 23.3070206564 8.08398583839
26.3902442332 23.2873953666 5.98448398691
26.4723153859 21.5217312606 6.52096386235
25.6412875389 24.5420940974 8.51530886295
27.3173807488 22.2232590302 3.70407878494
26.6955679345 22.4992981557 4.72329574098
27.3411863475 23.2711942019 4.15849349798
26.6069929072 21.9445467066 4.88873771013
27.5304718313 24.0262092145 5.22893492009
27.5371183382 23.2817724149 3.50530946524
26.793324285 22.9914940533 5.03809443975
26.9591099868 22.8164928441 4.47551280153
26.9119265586 22.1779919803 4.27227864162
27.7305862022 24.1611366226 4.87099770968
27.708313454 23.8587104512 3.86691902469
27.1937368577 23.569648878 5.17298924111
27.8367201834 24.2462608999 4.4180760885
27.1423317781 23.2461605742 4.71426959485
27.5267205003 23.7374015625 4.61739768069
27.5443284649 22.6221157476 3.31923910422
27.9104238799 24.5190598839 4.78921320734
28.2876364825 23.5178761888 2.55229172076
27.7970682281 24.4692447607 5.20299351824
26.3809004157 22.3424221721 5.25461086006
27.8935144933 23.2313474715 2.88234948348
26.4321985515 21.8070974473 5.40225232449
28.7587508436 23.4692905473 2.39693175045
28.3309584066 22.9502637017 2.67788465727
27.3504951886 21.7505887109 4.03264008885
28.1001458953 23.8204861293 2.6885427764
26.7575086252 21.4767175587 5.2572418041
27.1907676757 22.7251048099 3.87140108526
27.9230119462 22.4485119224 3.09258526011
27.6075899184 22.3032644826 3.38270224868
27.8459007274 23.8753573086 3.16013770818
27.6956705092 21.9838643981 3.54153340163
27.8756029189 24.2046743973 3.54260665582
29.1493227447 23.6386169752 2.33048535427
26.9985146991 21.6201691701 4.5873653257
28.8138567806 26.6059284284 2.80389934912
28.3634434742 25.4673684565 2.8554748698
28.2585366606 26.2192395243 3.72433836817
28.6767023015 25.2611552071 2.40581383479
28.1284932384 25.2745590681 4.64214046004
28.2764761062 26.9010777388 3.71612090545
28.1871615561 25.2122476307 3.35986652727
28.3160749098 25.7908892857 3.20812609342
28.643608201 25.9467733593 2.64305846806
28.1270562911 25.6789555577 4.79311842954
28.1110831852 26.6245124053 4.34007163758
28.1511409094 25.2167340515 4.07519944807
28.0681677643 26.1466089472 4.82993524746
28.2291775396 25.6297246762 3.69961194044
28.1918967887 25.8487728059 4.29078266408
28.661611892 27.0544059228 3.17029932394
28.0222169748 25.8217961529 5.16145714348
28.5145327545 28.03268921 4.15245456977
28.0460724852 25.3911019914 5.1397433049
28.3249678135 24.8640380264 2.65466354206
28.4595862154 27.5953529639 3.76232342465
28.7282725967 24.7141607225 2.29965450953
28.8711460521 28.3094108906 4.36387407408
28.9277266354 27.9003739541 3.76312539853
29.1980432859 26.2798451103 2.523708787
28.208510065 27.8627841561 4.30347062637
29.1543104787 24.9292231259 2.20683487732
28.4343149552 26.4311800766 3.15215185501
29.0136263415 27.3690431224 3.21497864829
28.9218351283 26.9976561876 2.9733720588
28.071103947 27.3421396159 4.29072890841
29.219157869 26.8561078019 2.81025262282
27.958585025 26.9964506245 4.64228893234
29.0468092834 28.4876138215 4.71461049293
29.1192564129 25.6448445322 2.32561037237
27.0174356469 28.0638722828 6.91538353841
27.4031911493 27.8432535609 5.77329390549
27.0151155678 27.0108714113 6.47191252412
27.6844170847 28.3527454068 5.70820189637
27.6840605499 26.0544655354 5.84805692467
26.5984944614 27.0519924468 7.01028951687
27.525737152 27.2996428407 5.57298030203
27.2304806599 27.5049365678 6.06825756427
27.273027607 28.1442241803 6.26932179321
27.4572229107 25.9258112577 6.19211339563
26.7651448374 26.3957634632 6.82436768079
27.6305686924 26.6026948379 5.70098441853
27.1256024045 25.893627741 6.52770145992
27.3589690347 27.0020114864 5.99162677456
27.3045611024 26.4331521996 6.26007962725
26.6896926469 27.688621761 7.24758071829
27.3578262829 25.5490207436 6.31576078825
26.1488325832 26.7453078359 8.11995896389
27.6425622295 25.5586113945 5.99113210762
27.7156707595 28.0005442686 5.24090905649
26.3088280172 27.0868382235 7.66804108075
28.0472547302 28.4461915061 5.29258604707
26.2836642205 26.6517028108 8.59060384994
26.4703283688 27.2273629094 8.1841572251
27.4594539175 28.4250836186 6.83417238966
26.0533158811 26.5090612515 7.83645685852
28.2159613346 28.6614303778 5.6945837772
26.906578681 27.6177650374 6.62446105637
26.7658860171 27.7555523394 7.71095686508
26.884572343 27.9469858284 7.31850598118
26.2746481442 26.4619607455 7.3476979782
27.1671403433 28.1795559421 7.35260656454
26.4732825124 26.0790541771 7.08409504222
26.3702623943 26.3704871547 8.90536789431
27.7618491036 28.5673481062 6.25366630482
