# Supplementary material for: PyOIF: Computational tool for modelling of multi-cell flows in complex geometries
Source: PLoS Comput Biol. 2020 Oct 19;16(10):e1008249. doi: 10.1371/journal.pcbi.1008249 (PMC7595628; doi:10.1371/journal.pcbi.1008249)
Supplement: S1 Script — (ZIP) [file pcbi.1008249.s001.zip › S1 Script/input/cell10_nodes.dat]

70.7066683341 66.1921674606 10.135816753
74.3905472354 65.643851066 11.3901857696
69.8078818031 62.5520753142 11.3137583696
66.878040504 66.935415275 9.65068543756
71.4600872102 70.0274297615 9.72736639283
70.5621599509 66.387204954 10.9050632865
71.2819610776 66.0594824275 10.1930807522
71.875051486 65.9121668756 10.1173214105
72.4391457376 65.7772268345 9.98422949155
73.0128454587 65.6288281093 9.88283918311
73.5866453263 65.523822348 9.92674301904
74.0817647985 65.4758932469 10.2757436615
74.3608093294 65.5258640918 10.8028384853
70.5809308906 65.6138818691 10.1744837573
70.4971781755 65.0100580896 10.0872803615
70.4472916251 64.4330316782 9.95099005266
70.3724195837 63.847073828 9.8387508842
70.2770688656 63.2711246919 9.87647612032
70.1051793797 62.7926793226 10.209453943
69.9419978075 62.5445531939 10.7291554191
74.1904246309 65.0045497539 11.5148344275
73.8823349399 64.4040648106 11.6092889605
73.474691579 63.861482776 11.6702850272
72.9823871903 63.3907180942 11.697319375
72.4165220741 63.0101083417 11.6876198241
71.796917506 62.7298349924 11.6423561545
71.1428811517 62.5550744643 11.563850554
70.472694464 62.4951418387 11.453188905
69.1681321254 62.7206305641 11.1506951277
68.5726575995 62.9975761483 10.9684747212
68.0405092551 63.3753333286 10.7725424719
67.5851269609 63.8397430117 10.5690462456
67.2246252213 64.380995112 10.3639964264
66.968244698 64.9799263602 10.1639741259
66.8205497812 65.6176422684 9.97447410649
66.7900788409 66.2765716612 9.8014721151
67.1167659027 66.7711860215 9.12565614344
67.562396477 66.5963992752 8.76647313784
68.1409108828 66.4360038315 8.67199176157
68.6837522907 66.3727486245 8.8805360936
69.1732173165 66.3382779057 9.22824748787
69.6437357308 66.3294230861 9.59218146979
70.1600710479 66.2857457874 9.92476892023
67.0780746061 67.5746376994 9.52600106356
67.3861671128 68.1752382591 9.43162896695
67.793892929 68.717920113 9.37057556748
68.2860999594 69.1886726133 9.34357970812
68.8517253478 69.56922237 9.35335308862
69.471194351 69.8496095492 9.39871861421
70.1251320968 70.0245092288 9.4773113649
70.795279245 70.0844829933 9.588028872
71.5351613139 69.7526620246 9.19953381378
71.5387662733 69.2795878456 8.83288362107
71.4504335798 68.6887177461 8.72237087493
71.3242669832 68.1546144834 8.92472654211
71.1651173243 67.6826730202 9.26150367687
71.0218435029 67.2319017832 9.62218766122
70.8613274005 66.7316547604 9.94341880275
72.09996839 69.858800009 9.89046290157
72.6955966409 69.5819271475 10.0726592441
73.2279305143 69.2041624269 10.2684801526
73.6835201577 68.7395825369 10.4718453276
74.0441554599 68.1984717852 10.6769175515
74.3004381917 67.5995945779 10.8771382363
74.4481520648 66.9618031665 11.0667690188
74.4785479622 66.3028381719 11.2396731289
71.1086143627 66.2936459617 11.1161845379
71.6248315159 66.2499444359 11.4488065283
72.0954462594 66.2411765063 11.8127735412
72.5848458689 66.2067050262 12.1604538883
73.1275484187 66.1434452537 12.3689592295
73.7060504573 65.9830604992 12.2745162303
74.1517459294 65.8081739319 11.9152759854
69.7330364888 62.8267535585 11.8415563213
69.7297034117 63.2998126289 12.2081715611
69.8181870539 63.8908305301 12.3186477401
69.9444143572 64.4248510684 12.1163590204
70.1036188966 64.8968636581 11.7794969435
70.2469298291 65.3477841994 11.4186995479
70.4075036426 65.8478671701 11.0974832665
66.9078681142 67.0535222642 10.2381848199
67.1870305091 67.1035935619 10.7652863596
67.6822768583 67.0557380276 11.1142043013
68.2560472059 66.9507173926 11.1580791267
68.8298196613 66.8022956245 11.0566280534
69.39375876 66.6672877691 10.9235676483
69.9867183244 66.5198350568 10.8478569252
71.3259516435 70.0349843768 10.311994639
71.162931371 69.7868749905 10.8317052617
70.9913194797 69.3084177773 11.1646325321
70.8961411771 68.7325517416 11.2022886963
70.8214798322 68.1465693496 11.0899823623
70.7717438665 67.5695642964 10.9537406177
70.6879178117 66.9658055027 10.8665879193
72.7653018696 63.4839066645 10.4418312141
73.1081975987 64.6035245779 10.0797411811
72.0041100448 64.2698526426 10.1122613312
73.6480400288 64.5739821365 10.3050315339
71.5440803491 65.5044102566 10.2307612972
71.7368560082 63.6427818556 10.0877277831
72.7297956186 65.055982434 10.0267271042
72.6518522753 64.4519365569 10.0871692699
73.1501401657 64.0457384599 10.2812497935
71.2451525918 65.1946881937 10.2366725464
71.26167951 64.1594893814 10.0714681653
72.0796433529 65.3344330012 10.1389821156
71.0092549553 64.7911323435 10.1590475288
72.2615662745 64.8015558405 10.1133181817
71.6352408898 64.8364270911 10.1861039396
72.2268308119 63.2385384183 10.3412593382
70.8358553984 65.2215595722 10.2018433209
70.9232089656 62.7480535805 10.3437664275
71.0350354481 65.6029866213 10.2461793718
73.5279955725 65.0807363912 10.0361452167
71.4427638758 63.00275503 10.2352501005
73.975236874 65.023255508 10.3666776691
70.6795342898 62.5295011861 10.7193146207
71.3950894393 62.6609122324 10.6748867837
73.2134700363 63.6197953519 10.7786545787
70.8061869341 63.0034265857 10.0864749766
74.0410466734 64.7337154448 10.7500242086
72.4608970489 63.8318185532 10.1527343177
72.1182504995 62.9205159372 10.6769480802
72.4711349421 63.1769359267 10.5603420135
71.0072488921 63.4918236029 9.97980743708
72.7259977246 63.2030407617 10.8258342603
70.813595225 63.9586900371 9.9629781737
70.3209341808 62.4786291604 10.9529768463
73.6369393838 64.1325247036 10.698117518
68.1813710232 63.9969372437 9.45016655533
69.3610429274 63.7020658316 9.60427375692
69.0082700757 64.7848820054 9.41849013076
69.2583426609 63.1738064093 9.83543348268
70.0683985825 65.3217767496 9.99967299168
68.4389465898 65.0133498369 9.12009952175
69.7825796968 64.1030838671 9.71462529686
69.2054120581 64.1485718021 9.51641915148
68.7713755702 63.6380920359 9.56181725843
69.7742538948 65.6022646119 9.85683355496
68.9006851646 65.5165981266 9.28345927442
69.9687395545 64.7733035937 9.8845859618
69.4313200807 65.809875581 9.60411367054
69.5001887615 64.5592287987 9.65573005485
69.4815391989 65.1896332895 9.69168018773
67.9822984212 64.5141284618 9.21980420898
69.7998664152 66.0099644457 9.80707933019
67.4927238373 65.7850831173 8.92837065712
70.1353035725 65.8360400628 10.0178922114
69.8267585285 63.3092615506 9.79014635501
67.7861544397 65.2765582598 8.97099349914
69.6523154126 62.8770560629 10.0989811807
67.1308629125 66.0344972623 9.16297046061
67.2919736149 65.3265699444 9.22727172218
68.1803480291 63.5755764848 9.84406607536
67.8276296569 65.9035598624 8.79077747454
69.2326086236 62.8142807461 10.3335123167
68.6075781478 64.3059506248 9.30819292442
67.5508132414 64.6209783904 9.38697222471
67.8436535692 64.2782247525 9.41116842565
68.3226927369 65.7263642162 8.90827518914
67.7659762747 64.0393927834 9.68142284021
68.7482597039 65.9458986785 9.0706155141
66.9765811867 66.4010478285 9.32903006442
68.6938023193 63.1793490195 10.011142264
68.9103726819 68.5458083512 8.43289590753
68.6162219756 67.3605081933 8.53599056976
69.6671069647 67.7660008024 8.7858910696
68.0365924599 67.4437872228 8.52230726604
69.9497483573 66.7706112497 9.60973162558
69.9800056573 68.3314827803 8.56784216243
68.9492477281 66.9694241323 8.83077388001
69.0538782469 67.5372580892 8.62809642464
68.5565285505 67.9423113603 8.42921127164
70.2544525227 67.0728270809 9.57396382038
70.3853945355 67.9090362429 8.95545577552
69.4950756428 66.8318554931 9.27336600873
70.5368499403 67.4137957957 9.40498747913
69.379813492 67.2747140558 8.94420055793
69.937742116 67.3320085429 9.23382363014
69.4697106006 68.762751598 8.4213636321
70.6472012011 67.0685826302 9.69776243627
70.7312265384 69.3100765088 8.64266536626
70.4125865248 66.734848499 9.84191118672
68.1968574414 66.8827860941 8.57711077601
70.2601658258 68.9900712383 8.49378993014
67.6703188235 67.0471994275 8.66836457062
70.8496596025 69.6975485123 8.93249515603
70.1839820764 69.4988714528 8.71221501702
68.3642144631 68.5424591433 8.61820476372
70.9066373055 68.9760254316 8.58989412544
67.5028285287 67.4738748109 8.82598452494
69.2638727285 68.1316041103 8.46082192621
69.4840438106 69.2078121089 8.58652893988
69.1715733164 68.8970035114 8.48878302097
70.7127577217 68.4782343832 8.65927255475
68.8401588842 68.9743772716 8.63107107182
70.8592681227 68.0751198533 8.92716768735
71.109710782 69.881375515 9.22280599947
67.9508698569 68.0158814524 8.64420468148
73.4944030251 68.0328343967 9.42462508788
72.3635046109 68.2620349791 9.01158255912
72.66316268 67.2510721382 9.47967126548
72.4262530447 68.844011677 8.99211789696
71.4259017318 66.9533743803 9.84077717145
73.2779719774 66.9608840049 9.53545567749
71.8964964647 67.9223566043 9.14294781098
72.5004893794 67.8408585109 9.19887587774
72.9352606261 68.3501421899 9.14875578398
71.7254675444 66.6653266868 9.95375704004
72.7463359916 66.5519950382 9.74346774738
71.606026164 67.3930543819 9.52774893174
72.1147261436 66.3950811224 9.95986783167
72.1413749138 67.5168979233 9.4018127139
72.0916670144 66.9788263864 9.72825857702
73.7146049792 67.4872697575 9.54279758043
71.6830980286 66.2798723857 10.0925201498
74.1620863755 66.272976436 10.0579579986
71.3123788284 66.501732643 10.0701719689
71.8980998957 68.6542358365 8.82326850417
73.9171102382 66.7162192161 9.75799119795
71.9930923142 69.1933817004 8.93623745739
74.3988328243 66.1924016147 10.4886794216
74.2875734963 66.8331797467 10.1597152943
73.3972843599 68.5866172196 9.55295350945
73.8854444857 66.0758729763 9.8855020688
72.3110435498 69.3934346483 9.2427106397
73.1172665287 67.6576937716 9.30533410646
74.0520097708 67.5074782592 9.87644397526
73.799406034 67.7958050789 9.63797411752
73.3973551138 66.2436491145 9.73076655139
73.8004548698 68.138045773 9.77553410481
72.9245071674 66.0878561013 9.8194567931
74.4546222274 65.9587300373 10.8465587893
72.8939100735 68.9691971282 9.33138260086
72.3582216354 64.0335602252 12.6080480091
72.6524143755 65.2189246131 12.5050116589
71.6015050199 64.813429235 12.2550417107
73.2319639016 65.1355883106 12.5186343749
71.3188023454 65.8087912856 11.4312070266
71.2887572475 64.2479549105 12.4731528723
72.3195933449 65.6100750718 12.2103142633
72.2146788926 65.0421677711 12.4128405843
72.7120395724 64.6369099349 12.6117367966
71.0141820817 65.5067202453 11.4669152645
70.8833286484 64.6704122321 12.0855925898
71.773587185 65.7475736204 11.7676545766
70.7318721802 65.1657932021 11.6359302597
71.8888105062 65.3048458863 12.0967207591
71.3307459264 65.2475212489 11.8070596708
71.7988716552 63.8167311019 12.619614872
70.6214728811 65.5110974416 11.3430500571
70.5371679336 63.2694706732 12.3983783054
70.8561666604 65.8446004555 11.1990104252
73.0717393303 65.6967195342 12.4638765504
71.0084182181 63.5894997476 12.5472185428
73.5982354535 65.5322911682 12.3725822965
70.4185589616 62.8820007727 12.108616959
71.0844276473 63.0806790473 12.3288808817
72.90449481 64.0369297931 12.4227198421
70.3618396663 63.6035362844 12.4510930716
73.7657079222 65.1054135992 12.2148769367
72.0047364595 64.4476548742 12.580131497
71.7844255178 63.3716946683 12.4545064378
72.0969645386 63.6824549062 12.5521952322
70.5558205228 64.1014543781 12.3816509517
72.4283262794 63.6050523592 12.4099050612
70.4094492131 64.5044664463 12.1138492774
70.1583912956 62.6981558135 11.8183260003
73.3176451273 64.5633609003 12.3967113742
67.7742890303 64.54663473 11.6164035858
68.9051152548 64.3174316162 12.0295095159
68.6055425934 65.3284792635 11.5614485928
68.8423096798 63.7354896045 12.0489871453
69.8428197517 65.6262656701 11.2003055852
67.9909170031 65.618504743 11.5056871281
69.372168361 64.656945396 11.8982401569
68.7681983162 64.7386914839 11.8421920766
68.3332970588 64.229310846 11.8923207812
69.5430888769 65.9142476629 11.0872779526
68.5223843707 66.027413096 11.2976633061
69.6626095383 65.1865017414 11.5133595404
69.1539766904 66.1844155738 11.0810972615
69.1273863856 65.0626787195 11.6392774708
69.1769184315 65.6008707548 11.3128205191
67.5542639278 65.0922591051 11.4982992904
69.585572968 66.2995432626 10.9484205722
67.106898837 66.3065708311 10.9833308205
69.9562639521 66.0776424344 10.9708391602
69.3705540244 63.9252382155 12.2178219403
67.3519091836 65.8632376624 11.2832406032
69.2754241491 63.3860327025 12.1048613681
66.870053973 66.3871076951 10.552702247
66.9813661323 65.7462446974 10.8816446381
67.8713565946 63.9926438965 11.4881121757
67.3835850075 66.5037850778 11.1556477855
68.957329735 63.1859856644 11.7984021772
68.1514602416 64.9218502176 11.7357443325
67.2168157351 65.0720470178 11.1646869775
67.4693952835 64.7837381302 11.403071595
67.8717198904 66.3359258 11.3103060683
67.4682916099 64.4414615004 11.2654471618
68.3445545853 66.4916511361 11.2215368193
66.8141240363 66.6207108922 10.1946630294
68.3745768933 63.610274965 11.7097069695
68.5031647989 69.0955774466 10.5991228518
68.1605128934 67.9760167788 10.9612017183
69.2644946694 68.3096746141 10.9287861493
67.6206929496 68.005537506 10.735930371
69.7242926897 67.0751738243 10.8103410245
69.5315593107 68.9367123282 10.9533324727
68.5387444587 67.5235394332 11.0141896081
68.6168848081 68.1275345807 10.9538088142
68.118527532 68.5339055442 10.7597079196
70.0234116703 67.3849557139 10.8043890041
70.0067952042 68.4201354853 10.9696052947
69.1891163528 67.2451608224 10.9019735991
70.2594057896 67.7884602004 10.8819459891
69.0071734382 67.7779393717 10.9276513019
69.6333495799 67.7432577985 10.8549538774
69.0414820875 69.3408884009 10.6997719007
70.4328161092 67.3580509738 10.8391587512
70.3448874432 69.8314879889 10.6974610593
70.233576463 66.9765880603 10.7948608063
67.740740459 67.4987492814 11.0047591474
69.8254284953 69.5767636893 10.8058865544
67.293453522 67.5561421183 10.6742989056
70.5884255785 70.050082028 10.3219272401
69.8729033025 69.9186126277 10.3662916928
68.0550233983 68.9596696999 10.2622893065
70.4621192502 69.5761076594 10.9547206844
67.2275967704 67.8456854036 10.290966737
68.8076852488 68.747687282 10.8882838006
69.1499083053 69.6588982016 10.3641040075
68.7971988954 69.4024647365 10.4806617156
70.2612451543 69.087650419 11.0612947548
68.5424098609 69.3763622904 10.2151144863
70.4549192866 68.6208392518 11.0780836827
70.9469940013 70.1009547154 10.0882136237
67.6317151196 68.4470404843 10.3428241354
73.087332442 68.5826415548 11.5907571925
71.9076435004 68.877488775 11.4367538946
72.2604902044 67.7946953205 11.6224271223
72.0101125979 69.4056698546 11.20567621
71.2003966909 67.2579288633 11.0414242843
72.8296451402 67.5663458329 11.9207746999
71.486039343 68.4767405687 11.3263370188
72.0634115836 68.4310095607 11.5245340464
72.497389149 68.9415205375 11.4791961132
71.4943097812 66.9774926454 11.1841998629
72.3680385657 67.0632042601 11.7575560242
71.2999941167 67.8061887704 11.1563583897
71.8372538146 66.7698657108 11.4368332797
71.7685059742 68.0200619566 11.3851454283
71.7871160407 67.3899661103 11.3492617805
73.2864173708 68.0654651812 11.8210753716
71.4686462583 66.5695257808 11.2338982273
73.7757748062 66.7944229278 12.1125535953
71.1333903125 66.7435674721 11.0231422957
71.4416496632 69.2703356749 11.2509138739
73.4824643855 67.3031654013 12.0698619072
71.6158880897 69.7024540203 10.9421443433
74.1376008493 66.5449401724 11.8780431176
73.9766370035 67.253034947 11.8136877729
73.0882002829 69.0040184406 11.196957335
73.4408705644 66.6759253107 12.2501188969
72.0356027945 69.7651679673 10.7076348977
72.6612041906 68.2736415736 11.7326989146
73.7179564401 67.9586118302 11.6539372259
73.4250525882 68.3013162179 11.6297386296
72.9458478288 66.8531925141 12.1326110922
73.5027012113 68.5400797209 11.3595156468
72.5203233774 66.6337187072 11.9703375144
74.2919405598 66.1783225945 11.7119502864
72.5746424404 69.4001701191 11.0299745612
