# Supplementary material for: PyOIF: Computational tool for modelling of multi-cell flows in complex geometries
Source: PLoS Comput Biol. 2020 Oct 19;16(10):e1008249. doi: 10.1371/journal.pcbi.1008249 (PMC7595628; doi:10.1371/journal.pcbi.1008249)
Supplement: S1 Script — (ZIP) [file pcbi.1008249.s001.zip › S1 Script/input/cell31_nodes.dat]

9.83863711368 46.9716481874 5.40516336681
8.99855597824 45.6069598005 1.8165196269
5.99359896826 47.1097508289 6.2067661684
10.61147401 47.5623727227 9.21299569069
13.616797741 46.0596398265 4.82252859998
9.77189814707 46.1976192312 5.62429133596
9.70938567489 46.9040982033 4.82949050717
9.60816379071 46.9649865605 4.22672522365
9.53433020531 47.0790042851 3.64676607331
9.43954697485 47.1663020319 3.05944838181
9.33743020455 47.1023386187 2.48571629832
9.19211784399 46.7411190992 2.02106704743
9.07568129243 46.2012437572 1.79047135256
9.27505704747 47.1319506927 5.50149499643
8.73117727282 47.4142397829 5.54554082737
8.22767511054 47.7321958872 5.55500316897
7.70762385718 48.0322057137 5.58911692768
7.14730951389 48.189798883 5.6583098409
6.58447757499 48.0450110824 5.83059281065
6.17821538301 47.6502166032 6.02361493117
8.34896334025 45.7129414601 1.99248760569
7.74334733684 45.8454021363 2.27549810594
7.2009085371 46.0004895162 2.65764282248
6.73593819064 46.1730417378 3.12507180974
6.36614132838 46.3584227664 3.66695720882
6.10118923293 46.5505121846 4.26472260692
5.94633794917 46.7436977097 4.89970300983
5.91005460669 46.9321312688 5.5540054844
6.19119787797 47.2715988351 6.83855958536
6.49855717841 47.412617309 7.4303911666
6.90712113114 47.5283091903 7.96338849151
7.40230126439 47.6158817567 8.42361008132
7.97216374806 47.6714770231 8.79364375027
8.59754374321 47.6939243932 9.06362906271
9.2588569409 47.6833733501 9.22809848052
9.93737101062 47.6390687367 9.27843347359
10.6307634136 48.0866079575 8.92226925207
10.5912782865 48.4378084518 8.43918554111
10.4845979925 48.5219049603 7.84845747672
10.3683706066 48.2930736197 7.3215185959
10.2348087332 47.9289853106 6.86195812056
10.1178632899 47.5431241344 6.42374095748
9.98126021642 47.1942477406 5.93703160034
11.2611297098 47.4563858754 9.03697001905
11.8667501958 47.3239524274 8.75398600552
12.4092791695 47.1689060044 8.37176807984
12.8743524797 46.9964369632 7.90420767629
13.2442213841 46.8111011694 7.36228242596
13.5091445403 46.6189432455 6.76447377618
13.6640383328 46.4257462581 6.12948893089
13.7003431818 46.2372707186 5.47521131872
13.5286556176 46.6377244079 4.68896270094
13.1993168258 47.1338232282 4.62977879744
12.6748724883 47.434332415 4.67600702299
12.1002633677 47.4270928374 4.7918502463
11.5413595434 47.2758149875 4.95372364162
10.9946551457 47.0939337706 5.10473269098
10.4154087625 46.9663441128 5.2648687374
13.41925174 45.8977510159 4.19084405751
13.1119206802 45.7566841757 3.59914974181
12.7032956013 45.641008432 3.06616524227
12.2081739257 45.5533852737 2.60593939268
11.6380301663 45.4977847807 2.23584710883
11.0124924767 45.4753402845 1.96581285378
10.3511488284 45.4858790749 1.80141465112
9.67262667922 45.5302068106 1.7511446861
9.62932737355 45.9750292261 5.09245909318
9.49282924433 45.6262827695 4.60582026918
9.37574882683 45.2404110396 4.16751015089
9.24205863091 44.8762735714 3.70795284284
9.12575793094 44.6474156754 3.18098003162
9.01899225299 44.7315000256 2.59020904007
8.97934397503 45.0827103036 2.1071762386
6.08178152418 46.5316491168 6.34033045206
6.4112034109 46.0355158035 6.39961444313
6.93568327039 45.7350261382 6.35341699211
7.51015239904 45.742185278 6.2375571983
8.06912682281 45.893491104 6.07575115001
8.61570883767 46.0752815292 5.92479837842
9.19488878199 46.2028440319 5.7646057409
10.5343810032 46.9681360848 9.2390072959
10.4180595562 46.4282185859 9.00835198477
10.272910205 46.0669276972 8.54367543329
10.1709044182 46.0029233205 7.96999649327
10.0762346841 46.0901996652 7.38273927474
10.0024588772 46.2042424816 6.80276777043
9.90121957036 46.2651779837 6.19997403989
13.4321321605 45.5190745019 5.00567462779
13.0259741555 45.1242252454 5.19876269234
12.4631642949 44.979414579 5.37108367476
11.9027247142 45.1370425416 5.440265802
11.3827269019 45.4370540207 5.4743923341
10.8791250555 45.7550089896 5.48387063368
10.3353188726 46.0372809388 5.52792970819
7.22418977353 47.3475906137 3.23986132548
8.40809640558 47.2987158511 2.92708541774
8.05674083386 47.481393403 4.0109210355
8.31964416928 47.0434971559 2.40751085662
9.1769603164 47.0206561864 4.54512965862
7.46508496526 47.7303593477 4.24168586901
8.84473986113 47.2409877805 3.32297450907
8.25196365477 47.3841919351 3.37383252924
7.81614085159 47.2826474194 2.8730547819
8.87492910262 47.1430760214 4.82864933554
7.94850247765 47.6271070985 4.74039306246
9.05729421191 47.1093542085 3.99421250778
8.51224242901 47.3675974826 5.03222283835
8.56547820043 47.2858967378 3.78278698102
8.56068281676 47.2669853788 4.41414231233
7.01146317714 47.5715270706 3.75241605047
8.90268960965 47.2064445723 5.23087425323
6.51751087801 47.85346347 5.02546943376
9.2531866791 47.0239779658 5.05658026459
8.88309495528 47.1468180579 2.53091609156
6.80537443345 47.824022741 4.51285604099
8.73367218273 46.8111478547 2.11148551718
6.18345850639 47.5929794347 5.28804625727
6.33907229296 47.5234574184 4.57921460931
7.25414536619 46.9435483335 2.82964993031
6.83949546723 48.0262767043 5.13369324358
8.33609912835 46.534928838 2.06255129589
7.63772787128 47.5385506845 3.53666827487
6.60065940719 47.3684849223 3.87381186298
6.89044353646 47.3632800354 3.52603788028
7.34048723118 47.9510148165 4.95069548498
6.83401196342 47.0811004729 3.29801491735
7.78325517056 47.8368159508 5.16647629487
6.05229560363 47.4236066292 5.66194317548
7.77474819572 46.814898908 2.42844736503
7.9250682986 48.5626939128 7.7442341022
7.62315943577 48.3975526257 6.56800882794
8.69955693813 48.2612610204 6.96042770315
7.04643577123 48.3581238332 6.66178606329
9.04565023658 47.4389943423 5.98218655794
8.99902155539 48.5245884486 7.51385351463
7.9766255233 48.1247411602 6.17904885004
8.07047528703 48.3528810159 6.73902953586
7.56293106819 48.5150615385 7.14777899409
9.3522036716 47.5122807849 6.27813431059
9.43304937712 48.1656140805 7.0945230326
8.56022552414 47.7326488347 6.04346913431
9.61917594455 47.7185138578 6.60907084213
8.42088482847 48.0620227978 6.47913176339
9.00511184962 47.8289578006 6.53379256044
8.48200226493 48.6336314091 7.95106539352
9.75110738137 47.4271581067 6.26932304607
9.76974616167 48.550821165 8.47965771332
9.52662564378 47.2518772511 5.94486931526
7.20210849495 48.3025083115 6.09964851198
9.28138097243 48.6443763914 8.16464213379
6.69055778205 48.1664890022 6.27477683655
9.92195367341 48.2853680177 8.87311428369
9.23493698126 48.4348394516 8.68053483456
7.39948269954 48.326135547 7.75633019604
9.93388138059 48.610721787 8.14093696191
6.54508086765 48.0057114336 6.71037264885
8.27277520522 48.5569803082 7.32636273848
8.5216686547 48.4842348735 8.39923817992
8.19620330095 48.5430929488 8.09011002843
9.73951991117 48.5080466376 7.64916375768
7.88337640964 48.3726855643 8.17879243887
9.9045632203 48.2439213736 7.25084308805
10.2117523442 48.0265335132 9.05946973003
6.98209504877 48.2454434265 7.23865617039
12.5740192787 47.9996030252 7.17281553776
11.412610034 48.3092310109 7.4116594473
11.7396745812 47.8424831184 6.40852855143
11.4825667759 48.3516349924 7.99154560474
10.5375610135 47.3555240401 6.14275898731
12.3522532887 47.8371383042 6.10863229533
10.9550753011 48.1239526495 7.08451098013
11.5601730344 48.123554675 6.99325499487
11.9962680727 48.229998063 7.49276658314
10.8420522085 47.262559728 5.85091740902
11.8365543169 47.5674999809 5.71567409718
10.6944959113 47.6977449943 6.57137996163
11.2261396868 47.2872878834 5.57676042113
11.2170953173 47.8778907968 6.68173773199
11.1904072425 47.5326107715 6.15402686639
12.7964234002 47.8867834333 6.62885933218
10.8065710141 47.1106031863 5.47367848945
13.2711728854 47.3816696329 5.41879005478
10.4398736118 47.1039761683 5.70151231675
10.9377621011 48.4635054468 7.80716995514
13.005668504 47.669675742 5.85821070621
11.050530255 48.3766457788 8.34623556214
13.5474656434 46.9734402073 5.34560420883
13.4148463277 47.3089824569 5.97904797304
12.4987423192 47.8789797593 7.73160083654
12.9761358272 47.5214165134 5.22214253488
11.4009754941 48.1072899935 8.54974270051
12.1830708503 48.0708585016 6.80178569519
13.163986395 47.588017113 6.64951263474
12.8929324994 47.8107837152 6.93569662444
12.4782612495 47.6331125559 5.39485625949
12.9140603293 47.683842309 7.27952866191
12.0135869791 47.4952182262 5.25053427797
13.6331614053 46.6159214172 5.12096145166
11.9827544268 48.0625457236 8.11733920154
11.8731341401 46.7844941631 2.66849938233
12.1975009956 47.2104168208 3.77075866385
11.0966434702 47.0626798399 3.45881706388
12.7559394261 47.0369876447 3.73731345138
10.6685924959 46.9372999746 4.70551594319
10.8180802248 47.0429484213 2.83650399231
11.8231597601 47.2402702939 4.22860061309
11.7416101972 47.15490433 3.62804180857
12.2496759433 46.9975819718 3.21807566975
10.3645824848 46.8933796534 4.40134938278
10.3520447355 47.0291052267 3.36139349992
11.1914379899 47.0746764429 4.52218514816
10.1193520755 46.9364299572 3.99977605884
11.3614532358 47.1019277871 3.98548564417
10.7456826648 46.9707432348 4.0340742653
11.325568448 46.8247055662 2.43013014261
9.95826935931 46.8898912607 4.43530037357
10.0184616386 46.6844411842 1.96467193038
10.1664566417 46.8761350286 4.81318299794
12.6188416462 47.3077648188 4.23857870606
10.5292309648 46.8493874241 2.2064754515
13.0939750076 47.0212717035 4.18304447117
9.80848454529 46.2810739052 1.76075028914
10.5184638416 46.3976161902 1.87787600341
12.3535713071 46.496371303 2.80505361321
9.88140198764 46.9371098593 2.21485428293
13.1924182616 46.6365053531 3.90192382433
11.5480419429 47.0524339421 3.01202005112
11.2424810678 46.4723030042 2.12398877159
11.5868937366 46.631001523 2.37158883801
10.0790494674 47.0761790375 2.69639700741
11.8645193933 46.392206882 2.39881286432
9.89237294566 47.0882434508 3.16612559559
9.47324110526 46.0128853099 1.72369674447
12.7756801457 46.6319602995 3.30715166776
7.03641130603 45.1697922364 3.85645917144
8.19778894576 44.86005205 3.61769171035
7.87076392411 45.326843981 4.62081664418
8.12770497072 44.8176524551 3.03780956902
9.07314566828 45.8136057195 4.88659901883
7.2582534278 45.3322484421 4.92064827079
8.65534926406 45.0452919465 3.94477865969
8.05024859862 45.0457604888 4.03612753192
7.614031144 44.9393329192 3.53662798468
8.76829670072 45.906630026 5.17859461966
7.77388294662 45.6017915186 5.31371710968
8.91591803315 45.4714780001 4.45793216791
8.38421781863 45.8819755822 5.45282064144
8.39328249519 45.291345329 4.34757874567
8.41996236844 45.6366307252 4.87545545555
6.81411009376 45.2826542553 4.4003850622
8.80374649425 46.0585854063 5.55586959618
6.3393480749 45.7877005602 5.61053123137
9.17049582254 46.0651984299 5.32795861613
8.67264437507 44.7057756452 3.22213956478
6.60491531498 45.4997687365 5.17110749255
8.55979952285 44.7926416204 2.68308037644
6.06298703883 46.1959092662 5.68365508501
6.19563968699 45.860425378 5.05019280806
7.11159041658 45.2903978668 3.29771488615
6.63442583813 45.6479734972 5.80723684558
8.20923065853 45.0620046709 2.4796269057
7.42730423693 45.0984945972 4.22752041674
6.44658739847 45.5814359783 4.37970974638
6.71758071873 45.3586612864 4.09355292407
7.13238400037 45.5362771563 5.63448367859
6.69641004303 45.485600973 3.74973875523
7.596840804 45.6740396073 5.77884595277
5.97727859925 46.5534498021 5.90829950802
7.62744394447 45.1067894253 2.91206888581
7.7373405914 46.3849206326 8.36095174185
7.4129651611 45.9589533018 7.25872919207
8.51380238095 46.1065610523 7.57055230058
6.85456918071 46.13239332 7.2921839968
8.94162817595 46.2318664151 6.32391149807
8.79228292837 46.1263069253 8.19290267734
7.78735088467 45.9290463972 6.80081460954
7.8689141858 46.0144132752 7.40131413789
7.36080067834 46.1718230564 7.81142460002
9.24567142351 46.2758321813 6.62803575404
9.25835974117 46.1401091206 7.66803808362
8.41907748482 46.094556943 6.50728061954
9.49108635849 46.2328120203 7.02958010086
8.2491062085 46.0673411458 7.04387207817
8.86463734345 46.1984420726 6.99536361271
8.28473818205 46.3446485518 8.59926803383
9.65225267652 46.2793734134 6.59412880856
9.59177937616 46.4848957233 9.0647554596
9.44399375732 46.2931376774 6.21624553414
6.99168779523 45.8615969881 6.79088615762
9.08106612981 46.3198999983 8.82292638144
6.51656430494 46.1480698163 6.84638555036
9.80160098702 46.8882956754 9.26874008241
9.09165869366 46.7716974926 9.1515362893
7.2568879923 46.6731053917 8.22445619955
9.7288939223 46.2321770261 8.8145332848
6.41810949582 46.5328407921 7.1275168373
8.06241527402 46.1168793798 8.01731485748
8.36770401411 46.6970981453 8.90541694832
8.02346230656 46.538421237 8.65784897179
9.53137489356 46.0930417901 8.33296855521
7.74589124528 46.7772524382 8.63066092028
9.71807555202 46.0809766594 7.86324797204
10.1367919577 47.1564847938 9.30584109501
6.83480104919 46.5374503703 7.72238423247
12.3859632421 45.8216583651 7.78938175096
11.2023469229 45.8705091834 8.1021336652
11.553621271 45.68782835 7.01847725446
11.2907008356 46.1257815413 8.62180830628
10.4335389329 46.1486422189 6.48421646234
12.1451463289 45.4389196699 6.78754047485
10.7657210959 45.9282344232 7.70636871955
11.3585117643 45.7850230911 7.65541800594
11.7941226854 45.8866161744 8.15627907432
10.7354372129 46.0262344028 6.20073399424
11.6617358104 45.5421513754 6.28898563575
10.5531707304 46.0599104452 7.03523262455
11.0980895901 45.8016887402 5.997202445
11.0449644229 45.8833447057 7.2464894864
11.0496504093 45.9023318195 6.61530046683
12.598750504 45.5977499581 7.27678173217
10.7076355074 45.9628274281 5.798520432
13.09286105 45.3157930014 6.00375569346
10.3572655417 46.1452889322 5.97282686281
10.7272897982 46.0224423702 8.49843452363
12.8049738754 45.3452403346 6.51635001944
10.8765747504 46.3581617303 8.9178897894
13.4268359757 45.5763268602 5.7411330411
13.2712490305 45.6458584596 6.44990000283
12.3560104983 46.225719285 8.19967408526
12.7709265776 45.1429421396 5.89561330255
11.2740911623 46.6344170699 8.96685787689
11.9724940747 45.6307058275 7.49262740158
13.0096183933 45.8008600936 7.15539158363
12.7197568234 45.8060117746 7.50317242462
12.269857143 45.2182342749 6.07861298761
12.7762004272 46.0882215494 7.73122202842
11.8270500581 45.3324402565 5.86287579346
13.5580147944 45.745747521 5.36727899933
11.8354289569 46.3544025537 8.60097486635
11.6852516083 44.6065590747 3.28520569046
11.9873221547 44.7716454841 4.46139620453
10.9107701774 44.9080223017 4.06899399388
12.5640261246 44.8111029785 4.36769645221
10.5645040051 45.7302482183 5.04722029431
10.6113856496 44.6446597241 3.51563332996
11.6338933329 45.044445326 4.8503155687
11.5400706424 44.8163008423 4.29032477514
12.0475639935 44.6541627846 3.8817002421
10.2581141276 45.6569577577 4.75132859657
10.1773323719 45.0036369309 3.93484852775
11.0501315378 45.436633801 4.98590384334
9.99130591332 45.4508197025 4.42035017071
11.1895482899 45.1072507301 4.55025837935
10.6050331391 45.3403178536 4.49549092193
11.1281586072 44.5356262291 3.07837959198
9.85911354607 45.7421630632 4.76024079483
9.84042950077 44.6184538528 2.54986592694
10.0838634209 45.9173462802 5.08460777882
12.40834059 44.8667069497 4.92978345869
10.3288786688 44.5248870805 2.86487495945
12.9199153394 45.0027469528 4.75463329348
9.68811825241 44.883917223 2.15642605862
10.3752023132 44.7344298901 2.34898474797
12.2109832457 44.843125948 3.27318180727
9.67632243766 44.5585705035 2.88857917727
13.0654041132 45.1635498073 4.31906992699
11.3375466809 44.6122622583 3.70306340487
11.0884319395 44.6850443644 2.63018742109
11.413981177 44.6261746692 2.93931378823
9.87080268934 44.6612271959 3.3802962269
11.7269113559 44.7965851946 2.85066201468
9.70586158274 44.9254072763 3.77862525764
9.3982840333 45.1427599122 1.97006918258
12.6283398642 44.9238021124 3.79086903049
