# Supplementary material for: PyOIF: Computational tool for modelling of multi-cell flows in complex geometries
Source: PLoS Comput Biol. 2020 Oct 19;16(10):e1008249. doi: 10.1371/journal.pcbi.1008249 (PMC7595628; doi:10.1371/journal.pcbi.1008249)
Supplement: S1 Script — (ZIP) [file pcbi.1008249.s001.zip › S1 Script/input/cell25_nodes.dat]

85.4956397563 5.3841964919 11.4256573449
82.4922891719 3.18456219647 12.685345207
87.8587319811 2.25916468433 11.7333681766
88.3175852517 7.27111944761 9.44468509316
82.9510521707 8.19642110816 10.3968795681
85.3138346236 5.07143118941 10.7044130848
85.0856170063 5.09648702319 11.7444009158
84.7046983758 4.87807648458 12.1743884643
84.3548848585 4.71133206493 12.6263494762
83.995765572 4.5132768189 13.0660847196
83.5766283217 4.25210986009 13.3812666239
83.1137903829 3.86103402178 13.4077320853
82.7280120969 3.48378610173 13.1487562427
85.894685613 4.97700158275 11.5921529682
86.3046987362 4.62240312862 11.8818415718
86.6875540245 4.3088996569 12.2127094775
87.0879650323 3.97997849794 12.51760108
87.4629638424 3.56748946133 12.6981634774
87.7703542051 3.05788956705 12.5817692475
87.9024402157 2.59146093497 12.23084232
82.9623760013 2.69994031292 12.7769716065
83.5067111338 2.29190743906 12.8166080591
84.1092017341 1.97390058582 12.802627691
84.7504624834 1.75261515622 12.7368542331
85.4123712017 1.63920731979 12.6190642162
86.0736162841 1.63515877392 12.4541316049
86.7149728076 1.73789781343 12.2478617052
87.3164040439 1.94812838174 12.004998606
88.3275478576 2.65881229609 11.4419345889
88.7076423136 3.13657945785 11.1389841717
88.9865753795 3.67839966496 10.8337323688
89.1590418999 4.26652195631 10.5353067918
89.2147717112 4.88471563193 10.2532275525
89.1544151758 5.51303698027 9.99601295263
88.9827102441 6.13282230117 9.77057222602
88.7007839924 6.72514545275 9.58481779164
88.3448567998 7.42406062167 10.0239905193
88.1686036605 7.40690875313 10.5957158086
87.8104464974 7.19577466934 11.0373299731
87.3523814466 6.86788541716 11.1987012447
86.8871982716 6.48733151222 11.2177050786
86.4199613771 6.11857436484 11.2038614493
85.9424012171 5.73447425047 11.2515645465
87.847458304 7.75572213198 9.35309466552
87.3030880486 8.16376503775 9.3134667013
86.70058692 8.48184418288 9.32752402356
86.0593172489 8.70315651811 9.39324570181
85.397417481 8.81651371151 9.51097210907
84.7361837255 8.82042031048 9.67597213696
84.0948333396 8.71762716412 9.88230026209
83.4934258674 8.5074124528 10.125189342
83.1703262833 8.31626797154 10.9420091911
83.5119265924 8.20997467918 11.4216839826
83.9240403795 7.88028268439 11.7205443482
84.2601997582 7.40115377985 11.7472720633
84.5545929386 6.8899074861 11.6314344585
84.8199828588 6.37438044044 11.4964872792
85.1333774004 5.85396992831 11.4038547253
82.4823113227 7.79674081953 10.6883931041
82.1021703618 7.31898548978 10.9913486566
81.8232192365 6.77723362105 11.2965710679
81.6508163439 6.18917068221 11.5949845413
81.5951140109 5.57086701425 11.8770525009
81.6554344515 4.94258818342 12.1342007837
81.827177206 4.32279719391 12.3595671977
82.1090990622 3.73045993681 12.5452612072
84.8673790033 4.72107018085 10.8785469687
84.390092222 4.3368529524 10.926304527
83.9227411141 3.96802153306 10.9123806115
83.4574081705 3.58759227362 10.9313046003
82.9994003318 3.25975850493 11.0926527215
82.6412317146 3.04871941124 11.5343023278
82.4649775572 3.03162118502 12.1060440887
87.6393980606 2.13922331129 11.1881635958
87.2978168546 2.24545403401 10.7084279384
86.8857681629 2.57509029807 10.4095736109
86.5497486726 3.05408986466 10.3828580833
86.2554877197 3.56539622616 10.4986416505
85.9900582128 4.08123453368 10.6335643292
85.6764535358 4.60178782342 10.7262872733
88.0819549006 6.97192574857 8.98139547376
87.6962868729 6.59457055145 8.72246072794
87.2334108383 6.20338771198 8.74891495374
86.8141236813 5.94220435893 9.06416016653
86.454842904 5.74414411424 9.50397439516
86.1049597737 5.57735198217 9.95590995332
85.723934842 5.35901861253 10.3858482863
82.9074712817 7.86420336862 9.89945631094
83.0396323591 7.39768440664 9.5485262212
83.3470104617 6.88793823338 9.43203029391
83.7218952996 6.47551939181 9.6124907743
84.1222417563 6.14657786822 9.9174563279
84.5051277124 5.83297807113 10.2484770502
84.9148852803 5.47835681871 10.5380847508
85.1943967877 2.68196742562 13.4925957031
84.4140392327 3.62465415376 13.4326665479
85.4753644882 3.66445050261 12.9820481499
83.9364102768 3.31236379591 13.5643513384
85.1613054092 4.60211169959 12.1020457824
86.0308444685 3.30228384638 13.1411753333
84.4926432181 4.08674630244 13.0706938681
84.8614735245 3.63523212549 13.2568090496
84.6256137814 3.08350588019 13.5583993801
85.5674487913 4.45745546027 12.0795893144
86.1442594001 3.81342177232 12.6733831631
84.8415517824 4.39216450853 12.5248762146
85.9903337942 4.2801640076 12.1950274102
84.9843552734 3.97601655853 12.8773429823
85.4535157465 4.12497758356 12.4819569799
85.7841979347 2.71523479743 13.3944430193
85.890202491 4.60967788959 11.8804247222
87.099010723 2.71716667245 12.9316432481
85.5157790679 4.80098853509 11.7814570399
83.8321210762 3.88112688766 13.4695351317
86.5712788627 2.82821004285 13.1674108957
83.4176176077 3.50820602492 13.4891061998
87.3171682298 2.38571830999 12.6300713878
86.6801005709 2.31422873511 12.9769828013
84.6748938113 2.44208139647 13.4214892433
87.1231218662 3.09742086232 12.9429907485
83.4210352411 3.03548471165 13.3750932262
85.3293147043 3.1983068351 13.3876801652
85.9572515259 2.30277080107 13.2366259541
85.5649449375 2.46694610041 13.3910787883
86.7280226606 3.4616101706 12.9059774867
85.2796768383 2.24623602926 13.3198694939
86.6405297991 3.86062265897 12.6079158381
87.5745387349 2.29771083611 12.2959830199
84.0804543229 2.74658086639 13.4713204771
88.8772285175 4.93291283983 11.5879450907
88.041908331 4.30138288305 12.2244451484
87.79826204 5.29425915487 11.6896621471
88.346931101 3.80173272545 12.2399760959
86.5078630174 5.0200699467 11.5810185202
88.2123827837 5.8043909396 11.5062087152
87.4602566907 4.40407960464 12.1849081516
87.9525803439 4.72078575698 12.0067216948
88.5631908086 4.44301252708 11.9760046549
86.6319297302 5.39412094686 11.4046078966
87.5303744022 5.93577098578 11.4036198402
86.9101696463 4.72618386743 11.8585196728
86.8644126526 5.79663277221 11.316825165
87.4606838701 4.84649858447 11.8756152404
87.131353701 5.28127523668 11.5574485267
88.82258329 5.50474845107 11.4187963973
86.4082241787 5.70963170003 11.2724813783
88.6153141247 6.73936330899 10.8054290048
86.1766430474 5.35900455485 11.3725541991
87.8271464013 3.77324608082 12.5089337863
88.6378045151 6.26675421715 11.1554999495
88.1183361656 3.31296160802 12.3883821542
88.716120862 6.86717052586 10.3342898278
88.94565026 6.27331473831 10.6892441093
89.0023279911 4.37854673471 11.490642851
88.316519139 6.82146875548 11.0274163101
88.4324876281 3.23161883891 12.0263729919
88.4057951505 5.13013916671 11.7743416501
89.0710341965 5.59359522267 11.0246516649
89.0096945716 5.25191476586 11.3149151475
87.9807943769 6.48404910102 11.2795908796
89.1312090238 4.93034064271 11.1848957522
87.4790182186 6.42197741438 11.2858965686
88.603424394 7.06610524639 9.96909559084
88.7557370654 3.84689746912 11.8152924552
86.1275055701 8.65412345332 10.6678567425
86.9691807926 7.81666054856 10.9707268851
85.8411165207 7.66191843953 11.1565642756
87.396788005 8.04298832365 10.6406336283
85.9324132197 6.34136992238 11.153324728
85.3428014938 8.12259180447 11.2246248075
86.8333801252 7.25634244182 11.1061381803
86.4981837024 7.76562629089 11.0532088457
86.7351725082 8.31935860792 10.756214554
85.533228061 6.49788277366 11.2032218574
85.1416568415 7.46071687987 11.3447720389
86.3534214916 6.72542153189 11.1319855145
85.1688034075 6.77584187537 11.3199236763
86.2944616177 7.28578337866 11.111955073
85.7397027502 6.98947562129 11.1677713907
85.5639818865 8.66587265125 10.8699146946
85.1895520317 6.30983798997 11.3196986772
84.1965163956 8.57342821664 11.1243709457
85.5193788474 6.04208392135 11.2422455262
87.551697896 7.56114565328 10.9359757868
84.7849899311 8.56694677022 11.1296349831
87.8667043416 7.76331443428 10.5222732366
83.8211181698 8.634518842 10.8023003531
84.5207009979 8.81356329433 10.7035680041
86.5236596235 8.68189520371 10.2497470668
84.2458204445 8.31943109485 11.4043176124
87.7350864418 8.01554749133 10.1280068655
86.0542486438 8.24361839124 11.0172907247
85.2727890235 8.87531857725 10.5595678862
85.7161971181 8.79898658504 10.6075040674
84.649377148 7.96993634688 11.4753383449
85.9051490066 8.85421136538 10.2970658816
84.6775890638 7.46906858569 11.5383348473
83.4398888562 8.50960640051 10.6453410271
87.1310101823 8.39949656577 10.2510576695
82.4445961551 6.4029553144 12.5725919276
83.3413024407 7.13991551787 12.1789932808
83.5180223122 6.03228809364 12.4490387692
82.9860923313 7.55350499247 11.9650877201
84.5856728686 5.92327073799 11.6743503979
83.1612536715 5.62071790299 12.859584
83.8660279958 6.93892684212 11.9920517814
83.4070693706 6.68003876625 12.3034054168
82.7976455894 6.95974228545 12.3386280439
84.4684628831 5.56104527953 11.8781404847
83.7555193489 5.33854043575 12.6144778497
84.2849134636 6.39145741925 11.798471323
84.2946087367 5.25924746601 12.1980221671
83.8182512521 6.41522100797 12.1138633151
84.0617291027 5.83315687009 12.0923692295
82.5254336017 5.87618142469 12.8456515249
84.6713175648 5.20968876862 11.9275158572
82.6804223994 4.55121071346 13.2506163629
84.8582507098 5.48386960209 11.6510991085
83.5565035686 7.66899242681 11.8966673306
82.7185839902 5.12846775238 13.1415875779
83.1658128937 7.95833411888 11.6230777344
82.4222812517 4.15304370219 13.0980316775
82.2552692518 4.8545479213 12.9913437534
82.1961287337 6.74533586566 12.1806609566
83.052623845 4.59542769062 13.3198829517
82.7234610073 7.81928559286 11.4769132941
82.9777798953 6.31179101575 12.6307058644
82.1588859875 5.58440267106 12.7716261663
82.2712656609 6.01381492354 12.6837576475
83.3967228178 4.94772373672 13.1016791463
82.053509879 6.16996319468 12.43216305
83.8391620906 4.90780377553 12.8603046617
82.4110649519 3.74124427251 12.9720711047
82.4555822583 7.29901264961 11.9071980191
84.6821562088 1.80155805607 11.4622038287
83.8406365336 2.63893970667 11.1592874261
84.9687141129 2.79359063372 10.9734241318
83.4129907333 2.41264497908 11.4894255656
84.8775480375 4.11405416749 10.9767743157
85.46685134 2.33279090718 10.9054148712
83.9765358502 3.19921020469 11.023886252
84.3116867245 2.68997760262 11.0767805889
84.0745053915 2.13626202739 11.373836262
85.2766672859 3.95753800537 10.9267726479
85.6681157968 2.99474890918 10.785268963
84.4566008964 3.7298841582 10.9981310223
85.6411145752 3.67968594204 10.8100950078
84.5155082927 3.16972115397 11.0180839532
85.0701825516 3.46595380508 10.9622401307
85.2456912319 1.78971727008 11.2601976882
85.6203865552 4.14582191568 10.8103457848
86.6132673786 1.88193989006 11.0057345021
85.2904908424 4.41360144284 10.8878425095
83.2581621595 2.89441975277 11.1940405235
86.024690489 1.88843303323 11.0004844463
82.9431154862 2.69234421373 11.6077853128
86.9886563626 1.82093766874 11.3278043828
86.2889710396 1.64192029698 11.4265089071
84.2859536058 1.77386903621 11.8803405407
86.5639866779 2.13588444115 10.7257741649
83.0747192523 2.44013433273 12.0020498629
84.7554735911 2.21186925585 11.1127453209
85.536802891 1.58037738703 11.5705615508
85.0934511643 1.6567343968 11.5225856759
86.160365433 2.48535537004 10.654708452
84.9045074214 1.60157036342 11.833014245
86.1322592231 2.98623374145 10.5917617034
87.3698873361 1.94589278365 11.4847953495
83.6786653836 2.05620095904 11.8790443275
88.365143544 4.05255448051 9.5577106201
87.4686330392 3.31548772898 9.95123294383
87.2918496171 4.42328952944 9.68118416747
87.823756446 2.90194624932 10.1651437594
86.2243099735 4.53242712736 10.4558340865
87.6486947226 4.83484234203 9.27062059003
86.9438885851 3.51639048641 10.1381190881
87.4028139998 3.77543674288 9.82683355805
88.0122220366 3.49575764446 9.79164713031
86.3413452664 4.8943668778 10.252090131
87.0542653085 5.11699108131 9.51576063704
86.5250809163 4.06405469719 10.3316253625
86.5150981186 5.1961023003 9.93223476615
86.9916088557 4.04031368165 10.0163047049
86.7481096865 4.62238924967 10.0378113212
88.284381395 4.57931211048 9.28463108707
86.138178242 5.24596475745 10.2026658842
88.129648379 5.9042189156 8.87958606075
85.9514143526 4.97166434275 10.4791239529
87.2533126198 2.78646321378 10.2334863856
88.0913209038 5.32707098796 8.98862990957
87.6438801142 2.49707746487 10.5071360737
88.3877252328 6.30247337421 9.03214081418
88.5546004499 5.60101315545 9.13884352262
88.6136323508 3.7102905172 9.94961638609
87.7574326633 5.85999161241 8.81031815031
88.0863301504 2.63619903557 10.6533462881
87.8321064693 4.14369236732 9.4995651886
88.6509057006 4.87119205707 9.358636366
88.5384995508 4.44174564697 9.44652525178
87.4131821151 5.50777719502 9.02855799369
88.7562785707 4.28563602444 9.69815040704
86.9706190088 5.5476292282 9.27002859347
88.3988913761 6.71437249001 9.15805406921
88.3542477239 3.15651587506 10.2230586897
85.6155981255 7.77379025329 8.63755643353
86.3960126212 6.83084070236 8.69750825387
85.3345800554 6.79094491198 9.14813063121
86.8735599465 7.14325994122 8.56582912693
85.6485636125 5.85330718318 10.0282218476
84.7791135693 7.15317423892 8.98901791568
86.3173603991 6.36879299104 9.05944652664
85.948484138 6.8201964257 8.87339113566
86.1843897621 7.37208533396 8.57179449206
85.2423479309 5.99821348099 10.0505626511
84.6657514784 6.64195898449 9.45683018528
85.9682296262 6.06347622474 9.60525556576
84.8195519556 6.17537289211 9.93517813222
85.8256065143 6.47950959014 9.25274798628
85.3563591778 6.33058232864 9.64810738522
85.0258374602 7.74045308957 8.73566203935
84.9193232437 5.84570302086 10.2499574841
83.7109394688 7.73845139684 9.19852171442
85.2938330942 5.65459491129 10.3487541042
86.977962751 6.57447081134 8.66061913804
84.238720655 7.62741891932 8.96270737219
87.3923372068 6.94753234793 8.64107885663
83.4927529109 8.06991201099 9.50010201048
84.1298970281 8.14133105157 9.15311522753
86.1351994397 8.01362714167 8.7086997988
83.686795431 7.35814200303 9.1871991472
87.3888420374 7.42014968533 8.75506474303
85.4805788639 7.25726702392 8.7424950606
84.8527813937 8.15284809913 8.89346465901
85.245095209 7.98879289417 8.73903228653
84.0818639947 6.99384606335 9.22421641417
85.5302558184 8.20949110146 8.81025849921
84.1693715826 6.59482093327 9.52224495372
83.2353372294 8.15794120701 9.83424716682
86.7295414372 7.70904800214 8.6588625542
81.9326240905 5.52262409824 10.5422957033
82.7680777846 6.15417283558 9.90562596762
83.0114914688 5.16122417951 10.4403765925
82.4629925875 6.65382801366 9.89023612785
84.3019220852 5.4352791536 10.5490107792
82.5974201563 4.65132048718 10.6237494467
83.3497849417 6.05139911284 9.94515508831
82.8573216504 5.73471021452 10.1233313784
82.2467669391 6.01261903169 10.1541041679
84.1776891808 5.06118871629 10.7253637052
83.2795513496 4.51981018595 10.7264159553
83.8995616139 5.72918507667 10.271600113
83.945464543 4.65880509217 10.8132262549
83.349179369 5.60888186573 10.2544445888
83.6783060403 5.17408965363 10.5725295982
81.9872491263 4.95083488203 10.7113261355
84.4016158761 4.74576860839 10.8576109995
82.1945426873 3.71626188618 11.3245840307
84.6330071227 5.0963536566 10.7575159605
82.9828175054 6.68225205563 9.62125536712
82.1720287178 4.18896760792 10.9745045851
82.691604813 7.14257971814 9.74194383793
82.0939039295 3.58845137306 11.7955033625
81.8641997073 4.18236081403 11.4408182351
81.8075821735 6.0771532861 10.6396356607
82.4931865311 3.63410328658 11.1027890396
82.3773753155 7.22393798424 10.1040041519
82.4039653895 5.32541232634 10.3557603609
81.7387996236 4.86201246919 11.1054960799
81.8001512164 5.20364605486 10.8152870704
82.8289813755 3.9715812503 10.8503777535
81.6786662151 5.52520220004 10.9453735779
83.3307728298 4.03354839026 10.8441214645
82.2064400271 3.3895310603 12.160950621
82.0541268167 6.60868724514 10.3149757699
