# Supplementary material for: PyOIF: Computational tool for modelling of multi-cell flows in complex geometries
Source: PLoS Comput Biol. 2020 Oct 19;16(10):e1008249. doi: 10.1371/journal.pcbi.1008249 (PMC7595628; doi:10.1371/journal.pcbi.1008249)
Supplement: S1 Script — (ZIP) [file pcbi.1008249.s001.zip › S1 Script/input/cell18_nodes.dat]

145.11001531 41.1560354766 6.67491379781
146.889674435 42.9678246403 3.67536288003
141.764673774 42.9987122406 5.74876941285
143.099108182 38.8165716336 9.10968263225
148.223811407 38.7859389186 7.03613831554
144.878592099 40.6283325723 6.11024746123
145.404558098 41.5296664304 6.32019826649
145.745787962 41.9761759168 6.06893215937
146.093659584 42.4214772438 5.88231654023
146.429547984 42.869137809 5.66250499338
146.744508545 43.2265794806 5.3224977092
146.940088241 43.3786764518 4.76819235664
146.989438952 43.2751073742 4.18077085727
144.639650175 41.5166353911 6.64607555086
144.224571674 41.9675111779 6.70090401776
143.865785894 42.4350163367 6.7835553773
143.476306009 42.8871167932 6.85723344812
143.028668073 43.2614617974 6.81418449577
142.492976284 43.405585197 6.56715173865
142.047731425 43.3048563622 6.17992141102
146.300200405 43.3023353938 3.60462694812
145.670915723 43.5638435528 3.61844197826
145.020975479 43.743251007 3.71729252338
144.369999628 43.8380439586 3.89570078243
143.738278072 43.8411357036 4.15205859669
143.145195387 43.7543740276 4.47639984038
142.606938194 43.5827141935 4.85748871282
142.141703701 43.3281545681 5.28621471757
141.484342793 42.6065124282 6.23040508703
141.310463881 42.1621521831 6.71697955228
141.249488588 41.6789096545 7.19359173918
141.299743308 41.1720782623 7.64663009697
141.465197061 40.6562391055 8.06082183756
141.738078125 40.147977867 8.42387101621
142.107536336 39.6618017412 8.72661336285
142.566097724 39.2132099051 8.95774949336
143.334270398 39.2723849613 9.42074403733
143.650481058 39.7766535609 9.48371922297
143.979566223 40.2326078751 9.25460581225
144.244887489 40.4772078264 8.79406948161
144.445438934 40.6170361332 8.24488017176
144.643612043 40.721566668 7.69343272676
144.861760992 40.8880021927 7.14259671816
143.688558403 38.4820554304 9.18039981644
144.3178011 38.2206229748 9.16659447712
144.967733164 38.041209077 9.06776219237
145.618700874 37.9464277655 8.8893747308
146.250422838 37.9433667479 8.63301851549
146.843518795 38.0301785445 8.30863189827
147.381731325 38.2018819217 7.92744936756
147.846846945 38.4564921551 7.4987109222
148.275740162 39.2427281576 7.42134849421
148.097522376 39.7498772585 7.68456968487
147.695308769 40.1979884874 7.76295265068
147.197967143 40.4595717998 7.59923192216
146.673085945 40.6036403183 7.34343972727
146.164745337 40.7302008672 7.06154283718
145.626714169 40.9010094223 6.81679284121
148.504183373 39.1781550066 6.55453064031
148.678130139 39.6225458793 6.06796366059
148.739191897 40.1057961288 5.59135901077
148.688992798 40.612554972 5.13830101964
148.523584767 41.1283321567 4.72413672534
148.250754713 41.6366229698 4.36118457235
147.881281536 42.1227444561 4.05847607725
147.422689201 42.5712378518 3.82731281533
145.126857457 40.8965300225 5.64254489971
145.344946269 41.063013363 5.0916422319
145.543124828 41.1676202933 4.54039433779
145.743717096 41.3073546339 3.99117602466
146.00915205 41.5519384634 3.53049218626
146.338214503 42.0078725443 3.30140218087
146.654426721 42.5119705886 3.36436160821
141.712676024 42.5419271394 5.36358325
141.890978926 42.0347949349 5.10035530815
142.293263119 41.5866889933 5.02196557034
142.790566143 41.3250851243 5.1856864706
143.315413235 41.1810324311 5.44150030151
143.823795815 41.0543960064 5.72354468332
144.361872491 40.88346234 5.96838452335
142.999420924 38.5093415578 8.60416803994
143.048799934 38.405781677 8.01684748625
143.24435075 38.5578417161 7.46253596955
143.559311825 38.9153342352 7.12244719197
143.895083613 39.3630780485 6.90266316076
144.24284514 39.8083273889 6.7160876819
144.583979197 40.2546152577 6.46486449763
147.940856524 38.4797515041 6.60499528198
147.495746535 38.378999334 6.21779155691
146.960073006 38.5230913948 5.97080694819
146.512435986 38.8974407601 5.92777604363
146.122905957 39.3495190193 6.00149392314
145.76400278 39.8169586959 6.08419591702
145.348814137 40.267705043 6.13905147286
144.698504276 44.153096874 5.08931678476
145.773317904 43.6205620298 5.34029627131
144.784935694 43.294784787 5.83855677101
146.052670006 43.83095845 4.87057436387
145.217576826 42.0718861806 6.09798761409
144.206596427 43.6445030851 5.93061513729
145.818895958 43.1029049127 5.62423547923
145.3581298 43.4986272306 5.54999988799
145.377944603 43.9868076868 5.08924211595
144.809911543 42.1512639752 6.21315737058
144.214092597 43.0136883732 6.23897459715
145.509917224 42.5127787862 5.88682307907
144.414662384 42.3684333844 6.35723105812
145.303160446 43.0218249776 5.76170273487
144.867878817 42.6449354687 6.02092214315
144.202507421 44.1034368205 5.4227732767
144.556121619 41.934693066 6.45304027463
142.985529301 43.8063731408 6.0324769577
144.923197823 41.7293866237 6.35328511967
146.383852253 43.4901126664 5.21351181747
143.544150878 43.9221664982 5.88785341404
146.546462318 43.6322937399 4.69841323571
142.551549146 43.6989943476 5.81227115008
143.145777454 43.9837869541 5.50076328366
144.983089946 44.1464008819 4.58789483443
143.153961002 43.6538459682 6.33846200394
146.278503815 43.7348177492 4.30693279486
144.80668716 43.8468827998 5.52669838749
143.811653968 44.1565550066 5.15869221942
144.259276624 44.1887073462 5.10599319921
143.641056448 43.4274418463 6.37782364884
144.363152587 44.1946117035 4.75264298351
143.811611733 42.9793938897 6.53855766216
142.193047156 43.4609631985 5.78934656033
145.631159962 44.0056013067 4.49455944013
142.185867656 41.8019313426 8.31726155962
142.761986606 42.5709353886 7.5563933191
143.273106 41.6393703652 8.00571894401
142.275613146 42.8287827032 7.35636770702
144.156671759 41.5446115394 7.02581795667
143.125113027 41.2913626337 8.57331191241
143.273626033 42.4385163223 7.28918971746
142.969493827 42.1859552421 7.75644198173
142.327086604 42.3338120708 7.88536520308
144.180741823 41.2363931953 7.32619406701
143.712267738 41.0808654086 8.2511235655
143.774767304 41.9566447208 7.11833320917
144.160136657 41.0030722834 7.73772140852
143.38995334 41.9694810525 7.52995218153
143.76841453 41.4661843738 7.57355284472
142.455441003 41.3973553758 8.6684205792
144.47561292 40.9595722513 7.39740404933
143.028742473 40.2939961917 9.29717105372
144.525954852 41.1804697253 7.02923290715
142.770785692 43.0354170804 7.12048155279
142.891765324 40.8147913259 9.05940912812
142.270880397 43.1527054536 6.90029109943
142.859684985 39.8253446418 9.30602972313
142.496533864 40.4214257713 9.09632313486
141.784100662 41.9661547189 7.93751464852
143.382295244 40.4304786201 9.25704115561
141.861540847 42.8919607204 6.90628373347
142.72565752 41.8415381528 8.25439011342
142.170293088 41.0280841929 8.75571069427
142.145624224 41.4301945237 8.55101814609
143.571982447 40.7728351779 8.8868835329
141.849083041 41.4646634363 8.33518876083
143.952799419 40.7600099977 8.55472741522
142.932406164 39.4014991423 9.27990448229
141.829895504 42.4652372046 7.49315157756
145.942365885 39.1170145694 9.28542269045
144.945677385 39.827279229 9.22462405215
145.848972183 39.9593533245 8.51923006951
144.602484317 39.4717182215 9.53910147971
145.132514283 40.5360793655 7.56812981063
146.500170246 39.7760559322 8.6049229359
144.827254679 40.1791555631 8.76338824028
145.330976246 39.8809586104 8.94188311095
145.312525797 39.3960297035 9.4061576745
145.549080194 40.4770240504 7.47465476728
146.380875972 40.1522722144 8.02429523456
144.96912924 40.3889495214 8.09362697667
146.018600429 40.4290571197 7.51188489086
145.282806838 40.1230533735 8.47921358637
145.608951388 40.2514651407 7.95392975891
146.471882307 39.2432918646 9.03382676288
145.776040816 40.632511463 7.1698657821
147.621789611 39.3874409822 8.26036879176
145.35221827 40.7087609524 7.13129371786
144.335887855 39.9593041677 9.35315656676
147.140545448 39.4480093229 8.59385686524
144.046406535 39.528263462 9.55915350875
147.855345603 39.0383773634 7.99216813355
147.34080021 38.9352230613 8.49809973731
145.500681231 38.7657334828 9.40387980857
147.546841113 39.7528732634 8.18218897216
144.151329923 39.0543305794 9.55329816123
145.91285233 39.6022832907 9.03962703928
146.712100066 38.8470709514 8.93078959516
146.329187188 38.9622564878 9.1411706665
147.070695515 40.0044984854 8.16989294544
146.102639979 38.676886069 9.19553177055
146.824475416 40.280383011 7.82500774489
148.056062072 38.917165855 7.63064523754
144.868955556 38.9439209854 9.53722685045
148.454889296 41.4683920352 6.05744732449
147.956895713 40.8769941092 7.00849658969
147.36083336 41.6148342281 6.35188098636
148.379422087 40.4740405979 7.05315227072
146.193132044 41.063243442 6.64047896875
147.581889595 42.1291448242 5.96226796115
147.372534647 40.8436588699 7.09831122941
147.719526081 41.193622674 6.73538339753
148.363159454 41.0491627698 6.60990834817
146.177998222 41.3917730638 6.36177566176
146.882850867 42.0850635417 6.01208795096
146.703977434 40.9449875969 6.86215836196
146.273065895 41.7944804693 6.13146125212
147.195821008 41.175411999 6.71081647957
146.708016306 41.4301969671 6.40128220352
148.218944205 41.9494618483 5.78836097725
145.856371905 41.6077023245 6.22542037338
147.578713556 42.8995585315 4.99585359906
145.749389568 41.2575252593 6.45545901217
147.948824451 40.4141546684 7.44614996664
147.793177948 42.5551714077 5.42236137302
148.321786323 40.0079662959 7.35704271303
147.547335892 42.9119772277 4.4987189724
147.990328123 42.4974190456 4.90272863997
148.699535355 40.9460910575 6.05405173589
147.318612612 42.9758924386 5.26362831378
148.568034366 39.8974063592 6.9536837834
147.993821769 41.6077470359 6.31191034878
148.353587132 41.9755884807 5.33389706452
148.442832165 41.7209371676 5.69627281365
147.140014607 42.6588043675 5.66075069142
148.616733241 41.4070163685 5.61301770549
146.683516104 42.4995129211 5.80887142632
147.316904466 42.9765644251 4.14033341002
148.670060308 40.484479557 6.53843092796
144.046176949 42.6675605884 3.49962138541
145.042995686 41.9572271441 3.56045404738
144.139662231 41.8251772549 4.26590113305
145.386136292 42.312767555 3.24598721975
144.856134149 41.248444577 5.21688944872
143.488450261 42.0085191143 4.1800976799
145.161386458 41.6054296921 4.02178969846
144.657668787 41.9035627044 3.84322736034
144.67606113 42.3884705365 3.37888758718
144.439442782 41.3075795143 5.31031433196
143.607776865 41.6322909635 4.76068633507
145.019440675 41.3956839869 4.69149651374
143.969893509 41.3555571862 5.27303885905
144.70581025 41.6615187206 4.30598569197
144.379633279 41.533106833 4.83106240132
143.516627855 42.5413450899 3.7512216389
144.212495115 41.1520788177 5.6152776292
142.366717014 42.3971068552 4.52463764456
144.636360875 41.0757963595 5.65386964416
145.652811783 41.8252176038 3.43193245251
142.847974574 42.3365769945 4.1911492834
145.942244057 42.2562482969 3.22595593996
142.133133852 42.7462363888 4.79279635081
142.647688495 42.8494158462 4.28691616939
144.487923618 43.0188037062 3.3811613634
142.441747265 42.0317063228 4.60278509573
145.837373423 42.7300612524 3.23179812031
144.075744887 42.1822109236 3.74544696447
143.276428996 42.9375791126 3.85425141147
143.659352896 42.8223701381 3.64387057098
142.917952147 41.7800817363 4.61508602947
143.885938876 43.1077149861 3.58950438621
143.164108049 41.5042346029 4.95991555662
141.932403637 42.8674803514 5.15428635797
145.119699729 42.8405381103 3.24783442221
141.533896397 40.3162653431 6.72754222662
142.031723789 40.9076700367 5.77641120437
142.627877964 40.1697458077 6.43306681941
141.609176903 41.3106960175 5.73170825304
143.795468627 40.7211929429 6.14464615232
142.406999173 39.655464156 6.82267944635
142.616028415 40.9409814572 5.6866086341
142.269098156 40.5909603701 6.04958419599
141.625515004 40.7354952322 6.17502379968
143.810586397 40.3925727772 6.42329600994
143.105931163 39.6995415932 6.77286853969
143.284569664 40.8395471493 5.9229107554
143.715579337 39.9900237152 6.65353451062
142.792767641 40.6091072012 6.07420190577
143.280595212 40.3542611244 6.38372931902
141.769935189 39.8351928406 6.99662107725
144.132120222 40.1767303342 6.559584584
142.410157093 38.8849701584 7.78920248404
144.239220801 40.5267544216 6.32969257812
142.039734313 41.3705434082 5.3387331863
142.19571606 39.2293452644 7.36264063744
141.666731428 41.7767665737 5.4278073647
142.441521875 38.8725770219 8.28635911558
141.998515697 39.2871854037 7.88232850238
141.289181853 40.8385606268 6.7309328718
142.670245523 38.8085956553 7.52140970629
141.420487235 41.887325451 5.831179484
141.994942275 40.1768868605 6.47303956139
141.635283169 39.8090765123 7.45108459903
141.546021667 40.0637344005 7.08873619908
142.848866916 39.1256804296 7.1242076364
141.372081164 40.3776434856 7.17201085237
143.3053033 39.2850128831 6.97608650041
142.671953121 38.8078974102 8.64466301114
141.318549271 41.3002888087 6.24649594349
145.290418515 37.6313188877 7.69578955383
144.215622942 38.1638352949 7.44479254573
145.203855808 38.4895560709 6.94648776423
143.93623906 37.9535031514 7.91452023891
144.771119528 39.7125674984 6.68707463685
145.782249556 38.139914999 6.85439561395
144.169969071 38.6815026494 7.16076510763
144.63082269 38.2857812717 7.23502552991
144.610995424 37.7976266918 7.69587134706
145.178705474 39.6332763316 6.57189600268
145.774634216 38.7707375359 6.54605186512
144.478788223 39.2717231479 6.89816043513
145.573999609 39.4160733293 6.42780928737
144.685635191 38.7625635363 7.02331100942
145.12081787 39.1395171237 6.76408639699
145.786387831 37.6809705274 7.36223003669
145.432426499 39.8496997228 6.33206151279
147.003227755 37.978132637 6.75248208915
145.065321717 40.0549799769 6.43178880958
143.605027286 38.2943177117 7.57154903579
146.444663127 37.8622737284 6.8971290703
143.442431922 38.1521706579 8.08665070924
147.437138413 38.0855683946 6.97268538053
146.842984271 37.8006788986 7.28419571202
145.00574922 37.6380620775 8.19728513917
146.834808053 38.130658944 6.44651292723
143.710339794 38.0496665465 8.47807341566
145.182236133 37.9375359225 7.25829406586
146.177197489 37.6278798541 7.62634901766
145.729620489 37.5957129985 7.67909384214
146.347707783 38.357028399 6.40719456504
145.625691197 37.5898300596 8.03251743818
146.177118529 38.8050876759 6.24646177644
147.795548182 38.3236464094 6.99559389188
144.357679067 37.7788932348 8.29056818218
147.80283976 39.9826756654 4.46772790574
147.226756554 39.2136247193 5.22866277196
146.715534944 40.1452025476 4.77938363785
147.713140116 38.9557712513 5.42865427008
145.831907089 40.2399125966 5.75927775947
146.863642241 40.49318307 4.21173954819
146.715141032 39.3460228903 5.49588443592
147.019202087 39.5985897469 5.02865256172
147.661644539 39.4507740014 4.89966122024
145.807959788 40.548217373 5.45884906433
146.276411439 40.7036932436 4.53405202576
146.213886494 39.827906282 5.66677902223
145.828502291 40.7815172945 5.0473950399
146.598682886 39.8150305445 5.25521629563
146.220186502 40.3183601724 5.21159251828
147.533273949 40.3872120317 4.1166263721
145.51289553 40.8250857474 5.38764707559
146.959981853 41.490556905 3.48796107632
145.462699579 40.6040385987 5.75587248297
147.217977967 38.7491313785 5.66453485357
147.09700036 40.9697131856 3.72570949629
147.717833224 38.6318738676 5.8846875399
147.12902956 41.9591817459 3.4791012576
147.492229521 41.3631118207 3.68879868697
148.204615558 39.8184673049 4.84747188522
146.606437953 41.3540045831 3.52809312078
148.127140308 38.8926662198 5.87867036905
147.263031019 39.9430661303 4.5306292672
147.81847842 40.7564837738 4.02935043624
147.843084621 40.3543835206 4.23399799368
146.416739387 41.011656188 3.89824764198
148.139625031 40.3199233377 4.44977114523
146.035846758 41.024554109 4.23049402587
147.056303646 42.3829347698 3.50519616136
148.158799898 39.3193754753 5.2918392795
