# Supplementary material for: PyOIF: Computational tool for modelling of multi-cell flows in complex geometries
Source: PLoS Comput Biol. 2020 Oct 19;16(10):e1008249. doi: 10.1371/journal.pcbi.1008249 (PMC7595628; doi:10.1371/journal.pcbi.1008249)
Supplement: S1 Script — (ZIP) [file pcbi.1008249.s001.zip › S1 Script/input/cell7_nodes.dat]

138.047163211 42.4883813542 14.5046645114
136.854458697 41.6678773794 18.1585033683
136.796168026 38.947312647 13.3460636789
138.470928616 43.5254053003 10.7376478241
138.529926524 46.2458599659 15.5502442754
137.278612224 42.7050514578 14.3915044592
137.998775487 42.3110165442 15.0685708076
138.08349622 42.1159553274 15.6468210219
138.225265132 41.9354634636 16.1955383354
138.335272798 41.7407087794 16.7536791211
138.30082848 41.5916568391 17.3178802813
137.960266661 41.5092229426 17.814977953
137.439342041 41.5443690615 18.1077077124
137.997395071 41.9224992615 14.3340208287
138.073536544 41.3257293192 14.2010125066
138.199734451 40.75263796 14.1036991951
138.301471221 40.1729051831 13.9807365097
138.253142992 39.6071916622 13.8416222029
137.909500001 39.1481998342 13.6389567387
137.38300721 38.920987555 13.4673070605
136.716229886 41.0481965201 17.9110785263
136.606756675 40.475228589 17.5585402979
136.529502505 39.9675030053 17.1106796683
136.485868904 39.537478001 16.5835699484
136.479007375 39.2028037163 15.9896259583
136.508254447 38.9717890844 15.3490676989
136.571621042 38.8480602378 14.6818693689
136.668575672 38.8397238272 14.0069364338
136.949662177 39.1637325398 12.7184318347
137.124722009 39.484238208 12.1430876794
137.316194775 39.9002643015 11.6384751346
137.518031736 40.3964756802 11.2169404196
137.724674964 40.9615626553 10.8961807293
137.9293725 41.5761655275 10.6839362759
138.126078692 42.2209180873 10.5829641963
138.308545555 42.8777037084 10.6009712387
138.997903324 43.3353656236 10.9520761859
139.362827131 43.120803916 11.3752715892
139.465644829 42.9134166949 11.9376360888
139.266587427 42.8107846119 12.4775238414
138.927716788 42.7425459757 12.969673105
138.572829723 42.7021633007 13.4453223108
138.249239399 42.6223402523 13.9634226015
138.609314867 44.1450593702 10.9850968704
138.718918421 44.717931335 11.3376072905
138.796198104 45.2256518208 11.7855225798
138.839935701 45.6556650153 12.3126921268
138.846901766 45.9903394999 12.9066653812
138.817743528 46.221300506 13.5472262523
138.754421692 46.3450085598 14.2144578884
138.65747431 46.3533681898 14.8893730461
139.054703092 45.9586569361 15.5925763004
139.413952983 45.4816154099 15.5513000894
139.513592733 44.8977049232 15.4138581782
139.30053561 44.3785327907 15.2505062965
138.953387549 43.9253355951 15.0615720114
138.582890773 43.4924310898 14.8911813754
138.25063933 43.0108806703 14.6979706778
138.376389179 46.0294640518 16.1778987558
138.201186574 45.7089341394 16.7532419727
138.009500308 45.2929340854 17.2578526231
137.807421699 44.7966164026 17.6793584505
137.600721407 44.2314693292 18.0002007579
137.396082045 43.6169793553 18.2125575478
137.199415442 42.9722996701 18.3133915057
137.016885675 42.3155568782 18.2952197361
137.076509439 42.5710668109 14.932858591
136.752992824 42.4912453455 15.4510095129
136.398200761 42.4506839939 15.9266458836
136.059268844 42.3824439154 16.418828645
135.860077826 42.2798178852 16.9587411772
135.962765066 42.0723984253 17.5210380349
136.327515619 41.8578325559 17.944154615
136.271320523 39.2344962882 13.3037031877
135.912039749 39.7115073812 13.34497704
135.812353679 40.2954015703 13.4823998064
136.025440157 40.8146538278 13.6457912903
136.372540991 41.2677552733 13.8348188094
136.742880263 41.7006891203 14.005261664
137.075089481 42.1824462513 14.1983063502
137.886196578 43.6489173689 10.7884581434
137.365286616 43.6840796073 11.0812124732
137.024823889 43.6016494626 11.5783170352
136.990468169 43.4525987545 12.1425389815
137.100512704 43.2578499011 12.7006168161
137.242336682 43.0773930654 13.2494156788
137.327077415 42.8824189917 13.8276861116
137.943134532 46.2721722296 15.4290434144
137.416563512 46.0450201553 15.2574594533
137.07282119 45.5860738076 15.0547873826
137.024449107 45.0202873274 14.9156522116
137.126157101 44.440605558 14.7926367775
137.252391241 43.8674926235 14.6952418512
137.328563037 43.2707008548 14.5621835623
137.738511882 39.6300682564 16.3492409744
138.12427787 40.7138438763 16.7718507976
138.065768825 40.4691390594 15.6458835158
137.908830664 40.6448787031 17.3120990345
137.957754849 41.7375173042 15.287840412
138.075499105 39.8649014832 15.3296284907
138.17715224 41.1940977701 16.4293723751
138.105920784 40.5990629794 16.305194931
137.914975961 40.1573640142 16.7737807736
137.941266651 41.4524925017 14.9659096659
138.090666091 40.4172276974 14.8965036998
138.056933795 41.5245971016 15.8055487223
138.008014431 41.0681190564 14.6963639909
138.077784341 40.978810279 15.9442840093
137.993703591 41.063957502 15.3244774908
137.82545097 39.4268718345 15.790792756
137.968638201 41.5112445646 14.5581476895
137.79018774 39.0409130811 14.453430984
137.934094107 41.8764448606 14.7878718701
138.183216372 41.1557535678 17.2269653989
137.91252846 39.252205077 14.9891118556
137.85999576 41.0674132752 17.6750831589
137.406542497 38.8474661295 14.2009549301
137.46681941 38.921293419 14.9236191076
137.41232219 39.7347433895 16.8134135749
138.049150533 39.3013423632 14.3517072161
137.473943071 40.7792931737 17.7254302946
138.027371542 39.9974824729 16.0674262984
137.482513752 39.12292728 15.6649230552
137.609317502 39.3486978447 16.0342787466
138.167138362 39.7707250835 14.5883235213
137.349003099 39.3585946566 16.2962018532
138.187434548 40.2511288948 14.4318139114
137.165461994 38.8283362075 13.844307795
137.508820613 40.2112219411 17.2742099561
138.650500372 40.4902473161 11.800852781
138.514334221 40.1051725832 12.9563512395
138.710148098 41.2097756977 12.6864774483
138.27314427 39.5899925429 12.8171997886
138.157742133 41.6687002471 13.7969005679
139.001186717 41.4782979879 12.1312806373
138.41821648 40.4728393664 13.4104533023
138.60610406 40.5612667504 12.8346194983
138.544529373 40.0873214392 12.3627632103
138.299189695 41.9689406636 13.5231937264
138.854554925 41.945567437 12.6342654303
138.262240445 41.1288536949 13.6522589571
138.548517788 42.2004473418 13.1928732153
138.478747542 40.9495377319 13.1637682904
138.452284472 41.5796287049 13.1956590516
138.88539446 41.0188273815 11.6388844805
138.355890919 42.3739243189 13.5799083649
139.186934262 42.319974832 11.2451344796
138.148756889 42.1767393281 13.9047652237
138.331312175 39.6793556122 13.3935527004
139.141946369 41.7902953903 11.4982921426
138.012387169 39.266516734 13.191458274
138.949324246 42.6005346558 10.9087772683
138.877171534 41.8829165519 11.0148222348
138.250176483 40.0757342239 11.7746625199
139.332655916 42.4096548634 11.5856780753
137.769220429 39.2405420499 12.7734100053
138.805294203 40.7625103201 12.247670606
138.711398355 41.1612967662 11.2202738764
138.68721673 40.7969832924 11.4852175719
139.221852993 42.1953865772 12.0673471304
138.411546069 40.5683487817 11.3947218658
139.0710865 42.3827490685 12.5120332332
138.786178422 42.9803989996 10.7872170075
138.086814151 39.6425133694 12.2586206653
139.752273797 44.9526414683 12.8655633116
139.625072559 43.7958428273 12.481052975
139.401534839 44.1203396691 13.5655189843
139.629007772 43.9246082811 11.9097129079
138.567957759 43.1175686131 13.7850382961
139.634418521 44.6562109512 13.9174307352
139.330652748 43.3837265018 12.7880093675
139.544023039 43.9386302946 12.9331655519
139.739738756 44.379163148 12.4653645766
138.614354395 43.3940472645 14.1113279415
139.247975512 44.2084271184 14.2959913177
138.896417134 43.2097022414 13.3302774543
138.793614893 43.708972719 14.4171053331
139.230095434 43.6554759719 13.2436774748
138.952057944 43.672500327 13.8101729974
139.777926493 45.1240984473 13.4405488285
138.497622145 43.3605447369 14.5060474325
139.589189774 45.5731907043 14.7449654668
138.343829905 43.0484719099 14.2485084786
139.568583343 43.3533494497 12.0262631961
139.724052844 45.2893668788 14.2471808632
139.469826872 43.5606644035 11.5160720452
139.307640358 45.9542159607 14.8995475503
139.512201118 45.8056844307 14.2158439971
139.556534969 44.9951242426 12.3246886588
139.64001619 45.2254167329 14.8923107069
139.315709909 44.0011655165 11.3862507833
139.724533778 44.511770434 13.1858229157
139.619989393 45.5691586985 13.4926672435
139.706670739 45.2832475372 13.1547527254
139.559216907 44.7456170404 14.6611515929
139.559230461 45.3882861937 12.8328422823
139.28791794 44.3360686994 14.7807974188
139.025386778 46.1209272301 15.1792243196
139.514405725 44.5034614493 11.871955495
138.840049817 44.0924313269 17.4139949696
139.235076792 44.4045818614 16.2965382509
138.757125454 43.3797469133 16.52505148
139.264789168 44.9794237369 16.4046101528
138.36798185 43.1864185988 15.2759585056
138.708433379 43.0426124255 17.1159454353
139.089619676 44.1047915371 15.8069773201
139.043900217 43.9764886685 16.403599439
139.110156935 44.4490820514 16.8761317412
138.256374642 42.8776972104 15.5541313723
138.483965248 42.6802268627 16.5580520731
138.691122437 43.6054695493 15.4837532582
138.252983017 42.5767744007 15.9204980845
138.829120105 43.6847849909 16.0243167557
138.493348674 43.157136885 15.9390955808
138.717620487 43.5321948641 17.5926329104
138.110343158 42.4977601891 15.484133041
138.191879493 42.2942641832 17.9534448402
138.129191756 42.7481913884 15.1316491649
139.420620786 44.8296426027 15.8597806838
138.494130638 42.7512481092 17.73816333
139.317674069 45.3614483065 15.999751846
137.764279182 42.2012878408 18.1918037611
138.101199331 42.8441302156 18.1248041738
138.718540443 44.654040622 17.3634405032
138.356073865 42.1173045012 17.6585024451
139.02067372 45.5397936831 16.3382648594
138.946450284 43.7465913532 17.0055603719
138.390557573 43.5309466082 17.9375082552
138.628400855 43.8350568523 17.7039991017
138.504167103 42.3210156056 17.1821947156
138.496351094 44.1786280729 17.7344527257
138.40408659 42.2044437287 16.7004705807
137.404134066 41.9689766131 18.236246839
138.936420092 45.0720331177 16.8874620359
135.573644714 40.2405186034 16.0306209679
135.700746328 41.3973588884 16.4153178152
135.924331133 41.0728296018 15.3307854127
135.696723624 41.2686275931 16.9866121351
136.75779976 42.0757051013 15.1113668334
135.691483058 40.536962171 14.9787799692
135.995215758 41.8093678983 16.1082806302
135.781796427 41.2545366869 15.9632081807
135.586097681 40.8141062979 16.4309111695
136.711392007 41.7991122307 14.7850753515
136.077947067 40.9846978729 14.6002787874
136.429460519 41.9833908756 15.5661178331
136.532227822 41.4840705711 14.4792863076
136.095683884 41.5375301792 15.652771666
136.37375157 41.52049409 15.0863255016
135.548023584 40.0690450534 15.4556417466
136.828044092 41.8326434346 14.3902763265
135.736811683 39.6199416066 14.1512853082
136.981880592 42.1448480671 14.6477811806
135.757161604 41.8398121121 16.8700393228
135.601913033 39.9037592101 14.6490515855
135.855809849 41.6325205404 17.3802055585
136.018397543 39.2389047974 13.9967251022
135.813850399 39.3874254544 14.6803755101
135.76935946 40.198018466 16.5714813765
135.685937927 39.9677071328 14.0039535968
136.009912577 41.1920790604 17.5100030795
135.601357998 40.6815089842 15.7104000057
135.706030313 39.6239455952 15.4034866971
135.619302262 39.9098865312 15.7414370977
135.766660342 40.4474421767 14.2351143368
135.766761426 39.8048256992 16.063360548
136.038009146 40.857044856 14.1154657748
136.300642195 39.0722007586 13.7170609929
135.811350726 40.6897995138 17.0243209522
136.485703775 41.1007402834 11.48255014
136.090797093 40.7885574362 12.5998682534
136.568786146 41.8135552591 12.3715002661
136.061098464 40.2136491061 12.4917499911
136.957851021 42.0068651324 13.6204978743
136.617305842 42.1506757061 11.7805042555
136.236338407 41.0883796916 13.0894121953
136.281964507 41.2166277446 12.492786208
136.215649 40.7440391644 12.0203627817
137.069425776 42.3156824485 13.3422415084
136.841825732 42.5132238291 12.3382722489
136.634802036 41.5876600891 13.4127805149
137.072747912 42.6166451177 12.975708452
136.496785154 41.5083240008 12.8721065854
136.832492044 42.0361808794 12.957381776
136.608051005 41.6610637118 11.3039203584
137.215401462 42.6956567436 13.4120551017
137.133608964 42.8989785818 10.9428767932
137.19663098 42.4452702886 13.7646570709
135.905304781 40.3634540765 13.0365314117
136.831438101 42.4419715076 11.1582304657
136.008283695 39.8316359503 12.8965398767
137.561176491 42.9919969328 10.704482492
137.224301045 42.3491171182 10.7716415976
136.607262315 40.5391608646 11.5330397468
136.969478278 43.0759498305 11.2377617251
136.305279701 39.6533106137 12.5580303837
136.379342646 41.4466038538 11.8909283522
136.935001338 41.6622728433 10.9590633639
136.697255829 41.3581096547 11.1925888703
136.821469561 42.8722660629 11.7140261644
136.829334591 41.0144628552 11.162094621
136.921629819 42.9889160467 12.1957046535
137.92135139 43.2243034186 10.6599502923
136.389431801 40.1211172625 12.0089372611
137.587563931 45.5631928489 12.5471429985
137.20158458 44.4794148713 12.1243142739
137.260248134 44.7240658022 13.2504686096
137.416933312 44.5483054248 11.5840323891
137.368253949 43.455765411 13.6086124783
137.250542999 45.3283223898 13.5667162316
137.148716157 43.9992133073 12.4668444116
137.220032026 44.594249012 12.5909901419
137.410944129 45.0358759997 12.1224615526
137.384713496 43.7407098137 13.9304068257
137.235325736 44.775975426 13.9999245681
137.268990248 43.6686180233 13.0907080864
137.317921956 44.1251107871 14.1999518922
137.248163204 44.2144619172 12.951943431
137.332299138 44.1292061933 13.571895695
137.50068483 45.7663553003 13.1056132589
137.35727324 43.6819620664 14.3382451355
137.535976884 46.1522451214 14.4430083197
137.39186736 43.3168071881 14.108419765
137.142502876 44.0375065909 11.6692169013
137.413619182 45.9409913398 13.9072917958
137.465656548 44.1258429054 11.2210579575
137.91962266 46.345622626 14.6954041635
137.859366384 46.2718042912 13.972733186
137.913612495 45.4584512074 12.0828725634
137.276937879 45.8918760436 14.5447370142
137.851780353 44.4139410201 11.1707158793
137.298655817 45.1957819096 12.8289057802
137.843645001 46.0702191133 13.2314496766
137.71680555 45.8444964938 12.8620845358
137.158875329 45.422573783 14.3080791065
137.977042996 45.8345876055 12.6001242776
137.138524879 44.9420873484 14.4646112777
138.160666554 46.3647750645 15.0520276564
137.817015699 44.9819769937 11.6219888715
136.675262482 44.7028730424 17.0953720095
136.811551763 45.088002169 15.9398879529
136.615734312 43.9833057845 16.2097633842
137.052766185 45.6032357691 16.079152047
137.168207881 43.5243965724 15.0993250167
136.324627291 43.7148106117 16.7651104262
136.907677381 44.7203221542 15.4858228607
136.719766218 44.6318687712 16.0615661928
136.781303451 45.1057867301 16.5335052077
137.026615266 43.2242051357 15.3732225595
136.471333206 43.2474739498 16.2620151472
137.06361585 44.0644224924 15.2440851991
136.777257793 42.9926790986 15.7034619906
136.8470988 44.2437271972 15.7324820618
136.873549119 43.6134737259 15.7006358762
136.440370111 44.1742833844 17.2574023814
136.96984695 42.8193596502 15.3164851621
136.138644 42.8733135074 17.6512461003
137.177075626 43.01651395 14.9915628233
136.994629221 45.513950646 15.5027933904
136.183740417 43.4029475429 17.3980678388
137.31362441 45.9267449 15.7049322778
136.376089013 42.5927128513 17.9874974454
136.4483742 43.3103180246 17.8815075051
137.075543383 45.1174067075 17.1216024778
135.993006746 42.7836708697 17.3107306089
137.556773715 45.9526732373 16.122975553
136.520545239 44.4306159526 16.6486748534
136.614268929 44.0318101439 17.6759858111
136.63853356 44.3961111204 17.4110230212
136.103905774 42.9978658564 16.8290784074
136.914139383 44.6247529318 17.50145191
136.254746403 42.8104242153 16.3843703407
136.539161357 42.2128338552 18.1089787707
137.239014893 45.5506384146 16.6377156095
