# Supplementary material for: PyOIF: Computational tool for modelling of multi-cell flows in complex geometries
Source: PLoS Comput Biol. 2020 Oct 19;16(10):e1008249. doi: 10.1371/journal.pcbi.1008249 (PMC7595628; doi:10.1371/journal.pcbi.1008249)
Supplement: S1 Script — (ZIP) [file pcbi.1008249.s001.zip › S1 Script/input/cell39_nodes.dat]

114.993064956 33.0496821049 5.40038555073
111.595316463 34.976069746 5.83984530496
113.517554914 30.0576356953 7.477923208
118.014293618 30.769873152 4.34100976045
116.091780878 35.6880090112 2.70281415199
114.616465827 32.6960788354 4.78022548383
114.542834624 33.3908478245 5.58447032477
114.16998381 33.7941485456 5.85905218233
113.857053095 34.2072765289 6.15270628862
113.512614132 34.6081562182 6.43947682128
113.080070219 34.9652728269 6.61025349383
112.508997776 35.1570890861 6.54558800941
111.982374036 35.156382276 6.26106738685
114.84940359 32.6536249816 5.81891686367
114.759609112 32.3326384836 6.33450543778
114.69254173 32.0693239064 6.86473036355
114.620126567 31.7739757112 7.38351676412
114.46058845 31.3995166144 7.80571864007
114.176607972 30.8893333216 7.96706907362
113.835706259 30.4140675013 7.8405215284
111.420292547 34.4554562418 6.24314421787
111.347939051 33.8866544373 6.61158298151
111.38142966 33.2868330849 6.9334080261
111.517002367 32.6744311333 7.20040705553
111.754736629 32.0679853902 7.40192677496
112.085248518 31.4863283026 7.53290510817
112.49659268 30.9460788876 7.59120587594
112.979115867 30.4647785539 7.572697567
114.094303191 29.7349677248 7.31174446085
114.692738145 29.5075807825 7.07804287909
115.294509378 29.3833536666 6.78350594833
115.882029208 29.3629655433 6.43841713303
116.436412914 29.4514049332 6.05126960779
116.940632212 29.6439765465 5.63517284126
117.381348776 29.9327397338 5.20290745216
117.743075722 30.3120633718 4.76681801778
118.171536615 31.1006080572 4.81593034554
118.078546718 31.5070163172 5.24525719174
117.724108913 31.9022501859 5.53725013959
117.211327299 32.1842476376 5.5760655072
116.647160369 32.378883968 5.50133940374
116.091140348 32.563525901 5.394501382
115.518821301 32.7793895835 5.34068129262
118.189282453 31.2904621109 3.93778087363
118.261612166 31.8592646157 3.56935301705
118.228077573 32.4590412692 3.24752765069
118.092383758 33.0713934065 2.98058030109
117.854598618 33.6777574215 2.77901250438
117.524131364 34.2592872874 2.64796716687
117.112810686 34.7995816727 2.58957132906
116.63020188 35.2809221329 2.6080289496
116.317983844 35.8428243164 3.23638390359
116.410704975 35.7746988142 3.82368147136
116.343379009 35.4678660185 4.34167151678
116.103728566 35.0181875212 4.63191635253
115.811827653 34.5166732202 4.78904141707
115.501522802 34.0251195577 4.91866618137
115.212222766 33.5167750436 5.10611893488
115.515097622 36.0107246405 2.86900271107
114.91664717 36.2382575611 3.10270153575
114.314820629 36.3627228064 3.3971975153
113.727312458 36.3831567899 3.74231381017
113.1731215 36.2946623938 4.1294739376
112.66891378 36.1019997447 4.54562577041
112.228251841 35.8131920157 4.97796125547
111.86652464 35.4338682377 5.41400710084
114.090826865 32.9664491077 4.83986618107
113.518669275 33.1824158305 4.78620835953
112.962335837 33.3670079643 4.67946306336
112.398286176 33.5615262664 4.60482601571
111.8856253 33.8434796544 4.64366111121
111.531106374 34.2387354737 4.93564745037
111.43808963 34.6452443062 5.36489754863
113.291471829 29.9028104733 6.94443298457
113.198814727 29.9709276907 6.35709635341
113.266153167 30.2777972377 5.83899855417
113.505760116 30.7275257235 5.54877843568
113.797757171 31.2292333158 5.3916209311
114.107952106 31.7208690899 5.2619254523
114.397111106 32.2289960938 5.07446880295
117.627165477 30.5896072958 3.91978472749
117.100661768 30.5889007458 3.63521091343
116.529656381 30.7806560809 3.57047473564
116.096904053 31.1378205659 3.74123383781
115.752339471 31.5385199821 4.02810446877
115.439326525 31.9516189691 4.3216940244
115.066563027 32.3548193896 4.5962096117
115.773536608 35.3316329653 2.34017381581
115.432633442 34.8564140101 2.21359300488
115.148698698 34.3461518807 2.37498357334
114.989252356 33.9717124701 2.79720100692
114.916993851 33.6763312176 3.31582799169
114.849947477 33.413021369 3.84590143031
114.76019332 33.0921634874 4.36161679129
112.55797162 33.1160021 7.79425877443
112.9694456 34.0857530769 7.16825946357
113.535707983 33.0812980114 7.20449059122
112.459950072 34.3746890574 7.16844625744
114.16416829 33.2934007718 6.05866990913
113.51080276 32.5827770439 7.66919231764
113.399381127 34.0498042618 6.7627741611
113.203105862 33.6664279504 7.19751803449
112.61452253 33.7521946408 7.50938255864
114.246994599 32.912480734 6.24539210837
113.99880482 32.4899342699 7.17282593046
113.828659061 33.6512908774 6.35085615399
114.311810029 32.5740297203 6.56829459784
113.55088498 33.5357224698 6.82752535954
113.910308135 33.052452337 6.63760668912
112.88447027 32.6377785586 7.94392209247
114.5379363 32.6385387152 6.16491180642
113.548365145 31.4191699411 8.08461880606
114.509038007 32.9554541196 5.8734776067
112.893861634 34.6545081121 6.89130247817
113.37939291 31.9814623138 8.04193833246
112.362850455 34.8144600539 6.83604978978
113.368523883 30.9621019701 8.00078179629
112.989211278 31.5819049504 8.05808738702
112.085203327 33.3684186879 7.58136609617
113.887823637 31.5720564292 8.00340993756
111.955110487 34.5497097717 6.86419796132
113.068253778 33.1871657006 7.62166730841
112.61592387 32.249702375 7.98804401309
112.560535996 32.6936106563 7.91642245112
113.998760501 32.0105679666 7.7105665521
112.224211002 32.7767788938 7.79566663583
114.291182828 32.1038678565 7.30875881822
113.417253314 30.5654091817 7.83970837214
112.044914949 33.973911916 7.29774632876
116.333071604 30.3828329622 7.06070432432
115.377009804 31.0507292836 7.43740098762
116.095597671 31.403989405 6.60674632732
115.103362608 30.6106328763 7.71016503774
115.199597159 32.2050629667 6.0507190217
116.741663472 31.2236163858 6.48260458294
115.167803974 31.514663208 7.13490311048
115.687634005 31.1937477437 7.09916091321
115.75955449 30.5971842179 7.39909477428
115.581604453 32.1879443876 5.84841625893
116.504695305 31.744822845 6.07624962899
115.15767769 31.9093209845 6.53731440595
116.043877783 32.1439488945 5.76217401714
115.542239578 31.5550684016 6.74795012044
115.741772198 31.8364507256 6.21916034229
116.793177709 30.5890526623 6.73890270235
115.735385794 32.4286343826 5.55775403211
117.736769071 30.9824234296 5.79037939472
115.318094496 32.4993587436 5.64246097194
114.819252412 31.1222893492 7.73678690123
117.34902252 30.931654154 6.23026209023
114.569384632 30.6437698853 7.87493840767
117.888535504 30.730647872 5.38801682818
117.50213332 30.4732566929 5.94995727582
115.918069729 29.9993004637 7.17545412325
117.659733 31.3525323868 5.83822646989
114.652354598 30.1926959768 7.71138857274
116.266553441 30.9153640264 6.97528984537
116.98856082 30.2475055963 6.47473911477
116.669190904 30.2882525754 6.79336563157
117.203387893 31.5827803106 6.00867806207
116.452827309 29.9929068051 6.81566804286
116.894241392 31.9373780442 5.82311334975
117.994489096 30.722782853 4.97035194699
115.341943752 30.1132570265 7.49765041787
118.111366177 33.6249336066 4.13140703657
117.826932018 32.7744378938 4.9664284245
117.122208008 33.6492164198 4.70249340211
118.232817046 32.3883216655 4.79568979935
116.032584716 33.0037727768 5.08932002965
117.265625405 34.2589309539 4.43284651988
117.278669747 32.6994312521 5.17731344461
117.544458496 33.1479407203 4.85691011251
118.135380804 33.0643649826 4.54893800397
115.964028013 33.3982949353 4.92565663833
116.596290369 34.1814666287 4.63053074117
116.577823085 32.8431092367 5.14238711572
116.020719909 33.8507849932 4.80248412112
117.029058796 33.1216236587 4.95146479853
116.492444694 33.4385405476 4.84933018974
117.838791548 34.1537841356 4.07049882908
115.630120144 33.6318363686 4.93514344711
117.066471823 35.2705594829 3.75131574497
115.567025837 33.22844764 5.07526924827
117.903639086 32.2068038092 5.24517102376
117.361225718 34.8263944908 4.00111161348
118.229137378 31.8539487802 4.96220558464
116.920860988 35.4221208443 3.29944893935
117.429677275 34.9237175163 3.45531121076
118.328730041 33.1328076656 3.92406227737
116.879122409 35.2604996052 4.08294783023
118.371174178 31.8692837377 4.49678300336
117.728706486 33.6736169719 4.51393440563
117.863313385 34.3126089954 3.62471209875
118.024781712 33.9683787276 3.87090337808
116.785807208 34.8386062224 4.4048241603
118.161987614 33.6983592051 3.66403355415
116.370771228 34.6301368227 4.60474776198
116.615526933 35.5779313002 3.03813389318
118.395818154 32.5524936929 4.25167319254
114.336223854 36.3581977081 4.86480655148
115.419253065 35.8096435709 4.69709564517
114.56241657 35.3265430298 5.30021190488
115.5892656 36.1524428329 4.25378433345
114.997363914 34.0923500757 5.09695195183
114.034875335 35.618236524 5.61947792838
115.510281487 35.2345483847 4.80498064886
115.059885119 35.6208358186 4.95505697859
114.990257807 36.2195863677 4.65905108518
114.629614721 34.1227394211 5.3227432359
114.090412472 34.9266229356 5.72731965144
115.24900485 34.5849779003 4.95563487616
114.288696888 34.2807620761 5.60897882573
115.03797101 35.1021956371 5.03077298317
114.66120283 34.6543686103 5.26781901402
113.930148713 36.2025746597 5.27538140014
114.432902208 33.8417775498 5.54241893647
112.878247067 35.7074313442 6.04563831266
114.758100548 33.6845186106 5.30635782706
115.978053312 35.7389844895 4.39955005895
113.391700628 35.8763461544 5.81281880166
116.022371809 36.0246038081 3.9231768344
112.401098183 35.6536862412 5.91228531657
112.91684271 36.0325797773 5.56333223425
114.495749176 36.5020597955 4.32983418908
113.107411039 35.4801484951 6.24826789592
115.673763392 36.2262215987 3.64937375584
114.530315448 35.9455770892 5.16022567073
113.490730765 36.3149276 5.13786062805
113.91615457 36.3738235903 4.99381258159
113.58129572 35.2665764386 6.10688213975
113.933431317 36.4823377719 4.64389615154
113.767778192 34.7968658888 6.09054323015
112.038554405 35.4206830723 5.90756170748
115.098675143 36.4132345179 4.05159530573
111.498261516 32.1208546518 6.04944588293
111.782786357 32.9712961624 5.21447634434
112.487115205 32.096649046 5.47833883139
111.376871844 33.3574748956 5.38516248554
113.57710609 32.7420809447 5.09145358206
112.344020291 31.4867623782 5.74790161054
112.330901225 33.0463749265 5.00356110598
112.065164536 32.5977697665 5.3240492072
111.474307781 32.6813463065 5.63196796613
113.645453725 32.3475491931 5.25509642209
113.013202174 31.5643554517 5.5502402372
113.031699792 32.9028005672 5.03840296049
113.588765416 31.8951849341 5.37826286373
112.580251711 32.6242226394 5.22940631386
113.116924878 32.3073671812 5.3314740246
111.77085385 31.5919648451 6.11035584474
113.979254124 32.1140279919 5.2454625046
112.543148533 30.4750342425 6.42942383806
114.042494552 32.5173574459 5.10530568383
111.706067322 33.5389595608 4.93570946423
112.248403057 30.9191960283 6.17966919341
111.380502491 33.8918451985 5.21866426593
112.688645692 30.3235299223 6.88135243324
112.179909981 30.8218714983 6.72557823101
111.280826906 32.61294489 6.25682276803
112.730484207 30.4850853932 6.09773231817
111.238429644 33.8765691226 5.68414170537
111.880976214 32.0721419296 5.66689717923
111.746272494 31.4331079927 6.55619196056
111.584827903 31.7774037547 6.30995957868
112.823754598 30.9069772118 5.77587367476
111.447560742 32.0474317724 6.51684034094
113.238729817 31.1155377827 5.57600539864
112.993886668 30.1677270798 7.14266674573
111.213803952 33.1933440866 5.92921541809
115.273105126 29.3877573243 5.31566577093
114.190337073 29.9361880958 5.4834959893
115.047027861 30.4193480026 4.88047341291
114.0202822 29.5933627374 5.92680910695
114.612061025 31.6535256732 5.08376424809
115.574568114 30.127792504 4.56123705518
114.099289599 30.511134795 5.37566837064
114.549644506 30.1250225997 5.22558476014
114.619229241 29.5263193596 5.52147634253
114.979775927 31.6230096283 4.85805072929
115.518938531 30.8192800484 4.45353076395
114.360519039 31.1608640375 5.22502962304
115.320648796 31.4649970202 4.57189141682
114.571489304 30.6435164037 5.14994912333
114.948223426 31.0913944293 4.91293604683
115.679284147 29.5433929699 4.90512971717
115.176546576 31.9040944972 4.63815555409
116.731493227 30.0385644586 4.13507232855
114.851246525 32.0611805884 4.87435581633
113.631461215 30.0067742635 5.78109626988
116.217891474 29.8697003658 4.36783419499
113.587125722 29.7211004907 6.25752924735
117.208592102 30.0922827676 4.2684916254
116.692786833 29.713459529 4.61733754406
115.113515787 29.2438902474 5.850835059
116.502372993 30.2658189967 3.93242412506
113.935726012 29.5195348838 6.53128756439
115.079089218 29.8003913349 5.02031920029
116.11876985 29.4310762927 5.04267663367
115.693242324 29.3721423255 5.18666727663
116.028221412 30.479439188 4.07383016734
115.675923358 29.2636465068 5.53661169089
115.841681449 30.9490651587 4.09019908961
117.571034446 30.325297205 4.27323510387
114.510776661 29.3325946527 6.12904939639
117.051359925 32.6297250478 2.38650172255
116.640159355 31.6599975423 3.01252883759
116.073662781 32.6645971159 2.97622866384
117.149562374 31.3711800255 3.01238857022
115.445103542 32.4522000467 4.1221361551
116.098477434 33.1630522118 2.51143859227
116.210137272 31.6959940555 3.41803998363
116.406435796 32.079352104 2.98323264215
116.994902966 31.9935434886 2.67146310714
115.362462149 32.833274726 3.93510783066
115.610583884 33.2559108899 3.0077289418
115.780651967 32.0945139682 3.82993821027
115.297715538 33.1716935984 3.61207489237
116.058453278 32.2101451203 3.35335669199
115.699062244 32.6933930644 3.54307855131
116.72487248 33.1079401629 2.23674188611
115.071644269 33.1071823025 4.01545787401
116.060905049 34.3264845029 2.09600405402
115.100516187 32.7902838447 4.30703913905
116.715810184 31.0913890834 3.28945676374
116.229890968 33.7642057481 2.13868994744
117.246698656 30.9314943486 3.34478218338
116.240727919 34.7835902319 2.17988005288
116.62008636 34.163707559 2.12260314996
117.523993385 32.3774450608 2.59948466843
115.721459602 34.1735801553 2.17723085927
117.654341492 31.1962226977 3.31668115394
116.541276491 32.5586388434 2.55898077012
116.993348757 33.495907237 2.19268398671
117.048753815 33.0520765195 2.26430776569
115.610578928 33.7351136113 2.47009751813
117.384946268 32.9689622686 2.3851306423
115.318233426 33.6418423933 2.87187294489
116.192014202 35.1803023883 2.34098271646
117.564427767 31.7719669674 2.88313666189
113.276455839 35.3629295731 3.1200542777
114.23240276 34.6952252489 2.74328384954
113.513893322 34.3420069178 3.57401236619
114.505998043 35.1352812087 2.47053342171
114.409975343 33.5406445187 4.12984309008
112.867960229 34.5223881958 3.6981066731
114.441626308 34.2311889359 3.0458026001
113.921848887 34.5522623711 3.08150608937
113.849877668 35.1486927636 2.78166177953
114.028085465 33.5578716351 4.33213914937
113.104824988 34.0010890069 4.10451280159
114.451872115 33.8364316234 3.64322607387
113.565863574 33.6019535104 4.41849895568
114.067360661 34.1908347965 3.43268510728
113.867857191 33.9094146719 3.96145155966
112.816527258 35.1567098516 3.44185031862
113.874384993 33.3172387902 4.62283428114
111.872940179 34.7633979545 4.3904912931
114.291613973 33.2464693846 4.5380799955
114.790085834 34.6235410112 2.44387174646
112.260691456 34.8141588555 3.95055884483
115.039810897 35.1020524403 2.30576958435
111.721121713 35.0152215831 4.79285572561
112.107525634 35.2725508431 4.23089500163
113.691294596 35.7465974843 3.0053397657
111.950003023 34.3932640906 4.34265169399
114.956888026 35.5530525036 2.46937694821
113.342979285 34.8305512119 3.20543751245
112.62109129 35.4982140941 3.70614922965
112.94043112 35.4574860373 3.38743948586
112.406284742 34.163041782 4.17215326091
113.156728054 35.7529482566 3.36512145016
112.715339791 33.8084548689 4.35770125793
111.615140744 35.023112391 5.21048423689
114.267393358 35.6326422789 2.68315867715
