# Supplementary material for: PyOIF: Computational tool for modelling of multi-cell flows in complex geometries
Source: PLoS Comput Biol. 2020 Oct 19;16(10):e1008249. doi: 10.1371/journal.pcbi.1008249 (PMC7595628; doi:10.1371/journal.pcbi.1008249)
Supplement: S1 Script — (ZIP) [file pcbi.1008249.s001.zip › S1 Script/input/cell15_nodes.dat]

64.2842006234 66.5925071604 6.25093150822
66.6134291224 63.7327663611 7.6081302492
63.8537727343 64.592840093 2.89520269458
61.3580236425 68.9773464404 5.15639525217
64.1176929948 68.1173711607 9.86942143854
63.6875472892 66.1175798067 6.51370599921
64.7383120458 66.2384508356 6.39424756074
65.2844221471 65.9773896002 6.50535202291
65.8372556077 65.7796482903 6.60308346952
66.3833450821 65.5471716239 6.69992351279
66.8364669205 65.2150232821 6.86367519575
67.0411645094 64.6967789715 7.10490289028
66.9509343895 64.1700606503 7.37441825649
64.3130169917 66.3861417485 5.69527061345
64.4518785673 66.2522567762 5.11079948349
64.6378961997 66.1535524611 4.55429307297
64.7933279678 66.0428232983 3.98419385557
64.8454014102 65.8248999782 3.44342351374
64.6466623207 65.4429121056 3.01517401801
64.2899855099 64.9992971565 2.83000188084
66.5508080819 63.4662555579 6.98402910406
66.4103423016 63.2874130577 6.34154390358
66.1955286644 63.202706117 5.70033778518
65.9149484906 63.2115468147 5.07917699993
65.57415177 63.3182902999 4.49838422566
65.1853266379 63.517588475 3.97530554349
64.7608752387 63.8010507724 3.52361568841
64.3122328805 64.163309792 3.15963115062
63.3994978255 65.0748385098 2.73509071398
62.962892269 65.5958726936 2.68556191979
62.5576916702 66.1400864521 2.74923937875
62.1947177702 66.6909201932 2.92092841398
61.8874041397 67.2315951574 3.20060922943
61.6441947009 67.7451308595 3.57706956012
61.4704498039 68.2173382994 4.03663690049
61.3740065889 68.6325294871 4.56875029914
61.8834007063 69.2270962659 5.01031900535
62.4807320726 69.2477415829 4.97723122048
63.0293200322 69.0031576786 5.06706969783
63.3549446773 68.5695080944 5.28688289061
63.552682073 68.0597317398 5.537021606
63.7199617977 67.5548641367 5.80452839812
63.9494646903 67.0417470412 6.05495825064
61.4205446613 69.2437658751 5.78047825386
61.5609487859 69.4226344109 6.42302251405
61.7757815437 69.5073613143 7.06423548495
62.0563964655 69.4985150529 7.68540467816
62.3972298216 69.3917785972 8.26624966083
62.786122295 69.1925222253 8.78936379651
63.210621791 68.9091125737 9.24104764943
63.6593117676 68.5468658924 9.60497606963
64.5443401517 68.397866241 9.55463250417
64.8751752146 68.5015383556 9.06684230179
65.0203752504 68.3933289105 8.48725349446
64.9449571501 68.0737603393 8.00253469089
64.7521405748 67.6857741773 7.58552846403
64.5526092769 67.2800648561 7.19874363127
64.3747707982 66.8940103316 6.75395199673
64.5719589364 67.6354199013 10.0296153504
65.00856463 67.1143983111 10.0791918819
65.4137777342 66.570171391 10.0154816331
65.7767724818 66.0192880148 9.84367661287
66.0841221935 65.4786529899 9.56389913585
66.3273239717 64.9651638076 9.18742267286
66.5010922951 64.4929639272 8.72778697489
66.5975504777 64.0776952939 8.19574800238
64.022183948 65.6684508546 6.70946529327
64.2516460628 65.1552266299 6.95991265048
64.4189309227 64.6506240412 7.22737150354
64.6166404568 64.1409160608 7.47751038472
64.9421829368 63.7070518564 7.69741419903
65.4906624934 63.4623889333 7.78725673345
66.0880092934 63.483010559 7.7541841629
63.4271306909 64.3123303547 3.20987816683
63.096260221 64.2086470197 3.69768445822
62.9511198909 64.3168082377 4.27720231085
63.0266148173 64.6363140976 4.76173735804
63.2193663717 65.024399425 5.17867499953
63.4189550422 65.4300812092 5.5655886426
63.5969005932 65.8160949453 6.01053054658
61.0205861212 68.5400429476 5.39009367093
60.9304589775 68.0134785599 5.65962404247
61.1351871796 67.4952832544 5.90087965871
61.5884479553 67.1629720448 6.06470822201
62.1345615047 66.9304526807 6.16156579721
62.6874108106 66.7326583614 6.25930082528
63.2334938965 66.471558283 6.37044268678
63.681523021 67.7109492566 9.9347066149
63.3249871845 67.2673165802 9.74952258182
63.1263782709 66.8853381699 9.32120035014
63.178458977 66.6674292112 8.78056235769
63.3339140419 66.5567276944 8.21052213505
63.5198957017 66.4580456354 7.65376939204
63.6586490325 66.3240503344 7.06939506649
66.4271188895 64.3521493883 4.81743432854
66.6116741904 64.9376833469 5.87815713626
65.8122084967 65.2682244246 5.11467326502
66.9165341552 64.505579404 6.12996249439
65.0659224598 65.8704152672 6.02598806003
65.7776274424 65.1560431171 4.44285356289
66.2276826607 65.3287302918 6.10244722722
66.2880508586 65.0737502465 5.54938486736
66.674991999 64.5346197351 5.44555696981
64.9070073078 65.8749054558 5.62525374578
65.2805042549 65.5862762573 4.68915774325
65.5821232059 65.6382962526 6.08925078472
64.87005814 65.8802356936 5.15321795436
65.8767412385 65.3654951828 5.69375804067
65.3350258917 65.5988621305 5.46855196507
66.1242087316 64.5731882303 4.3493217327
64.5987334925 66.0947340969 5.46585836456
65.2251514217 64.9544596103 3.35556810313
64.6320337135 66.1230580836 5.89603694958
66.8429411116 64.9767995922 6.4705069883
65.6285819694 64.9126696642 3.7822073699
67.0230169221 64.490851112 6.67896596966
64.878727033 64.6737884939 3.1327609465
65.4319192996 64.4446621989 3.54845349819
66.5545880821 63.9374498786 5.19739358791
65.2123043042 65.3149654992 3.47851243983
66.9336459384 64.0379692581 6.52887319895
66.2610534024 64.8578218734 4.93415553648
65.9317867422 64.2256811456 4.0893811026
66.2086733468 64.2654020984 4.44427727635
65.3041347526 65.5061830957 3.97375414839
66.2524879505 63.9499723119 4.62952975437
65.0412401389 65.791975835 4.29756748941
64.4787267269 64.6253176083 2.97999541509
66.8004084043 64.0188399743 5.81510364712
63.2521893141 67.3866871637 3.09336145674
64.168141367 66.6219154947 3.37351049402
63.7164923484 67.3598173687 4.13712605022
64.0935118718 66.27107987 2.9105887967
64.083822452 66.6376676584 5.18281947712
63.3782766503 67.9429774019 4.03304475821
64.333822294 66.5064603489 3.93022287337
63.9802259264 66.939752114 3.68177627912
63.7453234211 66.8920096707 3.05433815248
63.8607965325 66.9949405935 5.27468400213
63.5194617074 67.8080444522 4.70743984185
64.2116256307 66.5551735632 4.63398718293
63.6802557575 67.4323708218 5.25827083273
64.0274873813 66.8612488807 4.19821758252
63.8303212998 67.0922342385 4.75165283034
63.0918889472 67.8660142688 3.41610541028
63.8040372913 67.1857587416 5.63399296489
62.5439903214 68.8248464331 4.26561237262
63.9935836443 66.7985592805 5.66751888214
64.530672015 66.1091988057 3.26589274998
62.8815608943 68.4573646242 3.9532376255
64.3316459099 65.7663048118 2.87235833924
62.0632125749 68.8969039882 4.37556786017
62.336300305 68.4910728455 3.83508438258
63.1383667716 66.9028957258 2.80070385915
62.8542021857 68.8339601219 4.48693594557
63.8857452742 65.739271704 2.68256777267
63.5868455864 67.4350761625 3.52053323914
62.631608701 67.9664394114 3.35775732869
62.9368415905 67.6801659887 3.18746358936
63.2224379308 68.4491981819 4.56805114432
62.7851062286 67.4030621177 2.99793185305
63.4087838465 68.2178933581 4.97705828763
61.7542414603 68.9783652349 4.66467405447
63.549815343 66.3828296912 2.70692208055
63.2245990117 69.6955690302 7.20741396905
63.241183659 69.2701408687 6.05829122051
63.8215681159 68.7652435002 6.9180882353
62.772137708 69.5715156903 5.87881496626
63.8370439844 67.5808794273 6.32859510933
64.0442052199 69.0271605086 7.50714237029
63.4377011745 68.729932276 5.91647422123
63.4875872584 69.0726584837 6.4209946178
63.1043551008 69.6146398968 6.52320192339
64.0189005952 67.5947357216 6.71905835784
64.2535350466 68.3676606458 7.38745057876
63.6530349649 68.0776795779 6.11913469106
64.2473798747 67.7420083152 7.10665383456
63.6334676849 68.5697055399 6.39338854898
63.8941778063 68.1124194003 6.7421988584
63.6141154158 69.5435456531 7.63734100122
64.2582087752 67.3200837634 6.9087553264
64.3400994009 69.0246691165 8.70741370494
64.0789033622 67.1753738492 6.54298005291
63.0117200062 69.2324869221 5.4651028332
64.1362751385 69.2252815007 8.19289031599
62.5048142743 69.4583003471 5.40058165773
64.1702591235 68.8943336961 9.15740612606
63.8225035338 69.2870359194 8.65130182627
62.6922750185 69.7878974056 7.00581897525
64.5937602 68.8558288261 8.47850514689
62.1741459452 69.5767022424 5.7355826259
63.593287526 69.351227943 7.00155203095
63.418398817 69.582080899 8.06819325351
63.3081764169 69.6749981745 7.63990820757
64.5305633826 68.687191629 7.97057481809
62.948267067 69.738740033 7.59387675979
64.5988395741 68.2463488071 7.73234496289
64.1639964398 68.6193107376 9.48898619775
62.4888313972 69.7402302144 6.36958708798
66.3996898597 66.6612508508 8.93163413246
65.6847025066 67.5860339247 8.56293546907
65.917351241 66.6736912547 7.89573545234
65.5949113288 67.8061447079 9.09815247039
64.8190947723 66.8139417102 7.17161337634
66.4436736681 66.2403308161 7.91702672097
65.3315891672 67.5522075718 8.08858764884
65.7954794386 67.2066967186 8.28863867635
66.0338609872 67.2574156162 8.91447714673
65.0650186044 66.4749683329 7.06969664753
66.0145265709 66.1460411926 7.36925499431
65.0235013105 67.1609654857 7.57397498945
65.4369911698 66.1899307301 7.00183024834
65.4827951118 67.0738787699 7.88888419958
65.3988587089 66.6191276901 7.45905572917
66.646818482 66.2508759303 8.5707734916
65.0528222318 66.2292079581 6.7407760487
67.0214391231 65.1542209184 7.79739731001
64.717254812 66.5000901374 6.77159575141
65.323987012 68.1001232044 8.66969358611
66.8835537513 65.6805334337 8.02191290193
65.1960260368 68.1828551921 9.20713521001
66.9859536332 64.6712382346 7.91467047615
66.9184439459 65.2405652515 8.3646904861
66.1083648941 66.8226143386 9.40247633663
66.9519870639 65.3367440339 7.47009101709
65.221868671 67.8755889164 9.58188780556
66.267643021 66.7740926748 8.41528909025
66.7190085387 65.8414837007 8.7998536652
66.5803731659 66.2604687331 8.89684551998
66.6123484644 65.7442312164 7.37637411028
66.415899792 66.285898976 9.22548986018
66.231261748 65.8206247858 7.05297617303
66.8885422757 64.266265431 7.80440658803
65.7390809603 67.3764635978 9.47769149413
64.7467612817 63.0145119615 5.55707914637
64.7302904906 63.4399334001 6.70626180328
64.1499610453 63.9449377247 5.84638499387
65.1992334574 63.1385246027 6.88571210841
64.1345809562 65.1291105006 6.4358773006
63.9272469387 63.6829338574 5.25727692677
64.5338494164 63.9803690687 6.84797907814
64.4839438228 63.637485601 6.34360452598
64.8670629264 63.0954281653 6.24142973512
63.9527060511 65.1152765766 6.04539818396
63.7180445509 64.3424651669 5.37691811812
64.3186489312 64.6325329652 6.64540965637
63.7241811384 64.9681216949 5.65775741883
64.3381271714 64.1406343609 6.37112273821
64.0774805847 64.5977387453 6.02229805686
64.357248822 63.1665466238 5.12714956741
63.7133867535 65.3900207298 5.85561565647
63.6313260082 63.6854607117 4.05719686741
63.8927663266 65.5347239719 6.22140358911
64.9596763413 63.4776522795 7.29933137185
63.8351730507 63.4848070127 4.57164018721
65.466505977 63.2517872585 7.36390357704
63.8011720849 63.8158250829 3.60720413474
64.1489106012 63.4230569148 4.11332887772
65.2790709773 62.9221650785 5.75874183972
63.3776816475 63.8543005202 4.28602541222
65.7971497927 63.1333441625 7.02892999584
64.3781680854 63.3588429344 5.76298257534
64.5529371939 63.1280060766 4.6963498508
64.6631497722 63.0350880077 5.12459047861
63.4409358111 64.0228409227 4.79372683093
65.023063759 62.9713266233 5.17063870151
63.3727375303 64.4637173253 5.03192608704
63.8074991829 64.0908691757 3.27555081972
65.4825454504 62.9697986623 6.39502892524
61.571903786 66.0490098911 3.83298505304
62.28678813 65.1242778569 4.20153718319
62.054266743 66.0365069776 4.86864628291
62.3765172446 64.9041308164 3.66641480058
63.1525436433 65.896224815 5.59292851284
61.5280224247 66.4698143698 4.84736997899
62.6399062142 65.1580101721 4.67563875767
62.1759900535 65.503523097 4.47558591088
61.9375762056 65.4529328568 3.85004932321
62.9066303064 66.235166569 5.69497086304
61.9572437822 66.5641030785 5.39534742018
62.9480832127 65.5492421036 5.19024711799
62.5348458082 66.5201628874 5.76288907559
62.4887266506 65.6363301544 4.87534589683
62.5727916055 66.0910606774 5.30539745712
61.324883828 66.4592799559 4.19376211037
62.9189376665 66.480841599 6.02393282884
60.9501868721 67.5561198956 4.96711821676
63.2543946917 66.2099853323 5.99306241483
62.6475461061 64.6100574571 4.09481617954
61.0881261813 67.0296873627 4.74254269878
62.7754259607 64.5273393926 3.55744357647
60.9856443923 68.0390791548 4.84985900478
61.053178163 67.4697477197 4.39983066914
61.8630938763 65.8877055286 3.36208560139
61.0196463399 67.3735482545 5.2944021123
62.7495146655 64.8346720115 3.18267647656
61.7039987465 65.9361234625 4.34920744127
61.2526323133 66.8687566385 3.964673785
61.3912779818 66.4497232536 3.8677317815
61.3593652872 66.9659310537 5.38817994131
61.555679058 66.4243385289 3.53912369047
61.7405004746 66.8894912365 5.71164444595
61.0830060283 68.443945928 4.96012818316
62.2322729057 65.3338670011 3.28686583725
61.5444154844 68.3578519696 7.94717147899
61.3599631945 67.7725938727 6.8863981169
62.1595056086 67.4421091822 7.649980534
61.0550558453 68.2046252968 6.6345602228
62.9059259556 66.8397110252 6.73858538288
62.1940141473 67.5542716684 8.32179260633
61.7439933785 67.3815667601 6.66214378124
61.6836077813 67.6365372439 7.21515697738
61.2966018399 68.1754823232 7.31895527375
63.0647565167 66.8352864229 7.1392487733
62.691298011 67.1240066546 8.07554645826
62.3897257712 67.0719242316 6.67535138513
63.101742885 66.8300316905 7.61131180528
62.0949802276 67.3448143842 7.07078056445
62.6367650431 67.1114354799 7.29591422656
61.8473354713 68.1368805247 8.41520313768
63.3729855271 66.6154719545 7.29870097454
62.7464647607 67.755844268 9.40903630347
63.3397544666 66.5870306784 6.86859362056
61.128722799 67.73347135 6.29408961229
62.3430212019 67.7976159669 8.98236098101
60.9486011635 68.2193500953 6.08561977853
63.092822085 68.0364850835 9.63187416044
62.5396140393 68.2655881834 9.21614527236
61.4168917055 68.7725886889 7.56726137552
62.7593850141 67.3953469122 9.28607177248
61.0378693302 68.6720734573 6.23567654011
61.710565031 67.8523776158 7.83044381113
62.0397485056 68.4843862015 8.67523116056
61.7628464402 68.4446037517 8.32032276655
62.6676068551 67.204101428 8.79087536013
61.7189782253 68.7600730001 8.13510594167
62.9305289496 66.9182758854 8.46717236495
63.4927950103 68.084941189 9.78465115494
61.1710887721 68.6912411599 6.94943122454
64.7194976407 65.3234980105 9.67123831726
63.8036355302 66.0882728557 9.39109019117
64.2553322876 65.3503154575 8.62761195231
63.8781394891 66.4391823953 9.85415158801
63.8879258351 66.0726387608 7.58164170739
64.5934698196 64.7672329983 8.73148122158
63.6379419276 66.203795786 8.83451534615
63.991599073 65.7704107788 9.08284433211
64.2263769884 65.8181778971 9.71030999763
64.1109814573 65.715316416 7.48963182158
64.4523204158 64.9021446478 8.05710536511
63.7601106014 66.1551668181 8.13065614117
64.2914867174 65.2778070064 7.50605647337
63.9442824074 65.8489644858 8.5665876246
64.1415104008 65.6179738457 8.0128480518
64.8798166106 64.8442182986 9.34836070393
64.1676077657 65.5244915813 7.13038258816
65.4275392663 63.8853332157 8.49881627197
63.9780756684 65.9116751316 7.09701861227
63.4410662763 66.6010377582 9.49878651571
65.0901021998 64.2528210658 8.81121029106
63.639989009 66.9439326295 9.89239845564
65.908314196 63.8132782451 8.38887923327
65.6352678414 64.2191086864 8.92935736658
64.8332306737 65.8073014019 9.96399533204
65.1173986222 63.8762123115 8.27754041326
64.0858377452 66.9709779877 10.0822373881
64.3849384425 65.2751031806 9.24397030224
65.3400129052 64.743803942 9.40670107916
65.0348003057 65.0300678154 9.57707021577
64.749313708 64.261010952 8.19643353331
65.186489836 65.3071569681 9.76667902742
64.5629204384 64.4924690914 7.78740034102
66.2172679147 63.7317905382 8.09980479266
64.4217879019 66.3274624023 10.0578692432
