# Supplementary material for: PyOIF: Computational tool for modelling of multi-cell flows in complex geometries
Source: PLoS Comput Biol. 2020 Oct 19;16(10):e1008249. doi: 10.1371/journal.pcbi.1008249 (PMC7595628; doi:10.1371/journal.pcbi.1008249)
Supplement: S1 Script — (ZIP) [file pcbi.1008249.s001.zip › S1 Script/input/cell20_nodes.dat]

80.8140629543 16.5355987039 7.10029624207
81.3874185496 20.3421363133 7.89085942525
80.3957610339 17.4311969984 3.29675209897
81.0284638183 12.7310025032 6.13824164598
82.0205122348 15.6423166244 10.7325329745
81.6021890475 16.5378890517 6.92862051457
80.7587490183 17.111335586 7.23419651994
80.5761350453 17.6721554556 7.40884164796
80.3494434059 18.1885620064 7.59971924952
80.1448608591 18.7263504788 7.77375067867
80.0895771867 19.2871752169 7.93257164402
80.3398608371 19.8360313829 7.9980603949
80.8111049608 20.2044220498 7.98365223656
80.612466198 16.6544671482 6.55498456902
80.283505113 16.7856202701 6.05209649504
79.9183802872 16.9229313161 5.6025379006
79.5734876737 17.0487794651 5.12643146024
79.3694687604 17.1920681914 4.59634177788
79.4794416419 17.3100219732 4.01133625611
79.8550164653 17.3975704275 3.5538322706
81.2436600346 20.4399317903 7.23198624102
81.098689401 20.4193822545 6.56634257387
80.9572174192 20.2798263968 5.91444857931
80.8231499822 20.0288599436 5.29499042074
80.7010508973 19.669058857 4.72878687044
80.5944252054 19.2141354229 4.23264804664
80.5059788876 18.6798123337 3.81923339246
80.439016506 18.0790987204 3.50388740291
80.3768242919 16.7568110345 3.20063918027
80.3830941349 16.0756133593 3.2203410803
80.4146453157 15.4085525525 3.35634781077
80.4698545467 14.7747819427 3.60110814499
80.5480864307 14.1955760242 3.95225896922
80.6464506539 13.6880283891 4.39652568316
80.7613502184 13.265146077 4.91847615377
80.8900721401 12.9426651178 5.50529703761
80.4649530633 12.8654688508 6.2936153322
80.028284367 13.2314200895 6.47696421079
79.8247031754 13.7790792762 6.64138646031
79.9377777412 14.3403941117 6.76360814767
80.1931690067 14.8795543646 6.83749280395
80.4757697615 15.3974399435 6.9172984786
80.7113353833 15.9594330538 7.00084433067
81.1722075469 12.6331920402 6.79711996455
81.3171641079 12.6537794266 7.46274808706
81.4586203345 12.7933321079 8.11458746493
81.5927472748 13.0443780729 8.73399202683
81.71498645 13.4043115263 9.30014794199
81.8217554172 13.8592851265 9.79623566552
81.9102799517 14.3936960553 10.2096906179
81.9772666999 14.9944367032 10.5252191739
81.4215461639 15.6726044554 10.7236111276
80.8892383589 15.7575563864 10.4637438061
80.5452522463 15.8741834578 9.97756945175
80.5095620652 16.0179020657 9.41104190823
80.6245453759 16.1451737363 8.83446917642
80.7686828062 16.2839953678 8.27386363494
80.8579118242 16.416282111 7.68005031466
82.0394400212 16.316693554 10.8286286549
82.0331690913 16.9979098774 10.8089129798
82.0016135343 17.6649599347 10.6729182629
81.9463654513 18.2986675196 10.4281531562
81.8680793474 18.8778261656 10.0769757179
81.769676592 19.385294823 9.63263811196
81.6546539566 19.8081234404 9.11066393155
81.525818557 20.1305096951 8.52383797388
81.7050744977 17.1140127748 7.02814367778
81.9407156877 17.6759173077 7.11176199713
82.2232598519 18.1936755933 7.19164161945
82.4785718403 18.7327876281 7.26554944174
82.5915937826 19.2942189491 7.38777400065
82.387839045 19.8418007829 7.55216559949
81.9509429872 20.2076776785 7.73547299511
80.9947206141 17.4008581835 3.30558846026
81.5272343349 17.3159253763 3.56542918362
81.8712999518 17.1993046432 4.05157638553
81.9070300026 17.0555735948 4.61806676311
81.7920132651 16.9282706008 5.1945355502
81.6477778086 16.7894303778 5.75506253716
81.5583720867 16.6571575555 6.34881172206
81.6047974108 12.868783139 6.04546875613
82.07610432 13.2374100401 6.03106231684
82.3265381651 13.7864034816 6.0965759558
82.2714189214 14.347236507 6.25541213754
82.0669286993 14.8851006089 6.42944986459
81.8402759923 15.401476012 6.62021637559
81.6575749548 15.9621812315 6.79478500532
82.5613811653 15.6759714741 10.4754931505
82.936920349 15.7634767744 10.0179155735
83.046930657 15.8814320091 9.43286885953
82.8429234975 16.0247143689 8.90280000731
82.4979820306 16.1505513223 8.42665060999
82.1329284777 16.2879033366 7.97701730425
81.8039373962 16.4190181303 7.47402614021
79.7524593887 19.467765042 5.7073215198
79.8752449233 19.2514390298 6.90725762461
79.8580664569 18.4080481065 6.12031721274
80.0182688162 19.8009839819 7.05043933254
80.532529706 17.5631464238 6.88359444063
79.591456086 18.4020496531 5.49271315305
80.0539551518 18.7306938852 7.1250553179
79.856916095 18.9063482283 6.57286151249
79.8144439554 19.5534688856 6.39873874379
80.4317276405 17.4159324209 6.49083728059
79.8389467623 17.7806400263 5.70654374587
80.3305702895 18.0787791504 7.01924657198
80.209723648 17.3407550872 6.07988752565
80.0638034071 18.4351983199 6.67336273132
80.1987708756 17.8859915787 6.39215466781
79.6044854282 19.0578972578 5.29602062918
80.4475593159 17.0354620579 6.3399906939
79.5099697642 18.087770402 4.29996363721
80.6328287112 17.0792903586 6.72786460641
80.0035678854 19.4313166326 7.50492521123
79.4761082791 18.4229394123 4.78267336021
80.2370552078 19.9364469859 7.54731286814
79.7754791225 18.0545574592 3.87975583199
79.7295082896 18.6270429829 4.32839194302
80.0743587574 19.9030027635 5.90595582646
79.3976809158 17.8188392103 4.54536609677
80.4526745054 20.2068824201 7.20635945585
79.6674938838 18.9898410681 5.9536271689
79.7794751707 19.1701027832 4.86942455506
79.7530519704 19.3544781061 5.28148454921
79.4933700329 17.7835357136 5.07459671346
79.9803665576 19.6403468654 5.32585217781
79.694597175 17.4305553809 5.37573484079
79.995210866 17.8179453513 3.59447343413
80.1841278487 20.0628430179 6.54704871579
79.478600006 14.9466035378 4.38807651132
79.388460365 16.1448312325 4.62880599757
79.7149395583 15.3726102289 5.42145910048
79.3794829082 16.315511053 4.06856478366
80.3753195761 16.2634233735 6.14366787916
79.593788651 14.7022180501 5.45343229101
79.6225183304 16.3959594319 5.11144039803
79.5139358396 15.814342868 4.95503250909
79.3741628218 15.6350987747 4.3229406736
80.3925161458 15.8579788361 6.29032855034
79.9153320954 14.9641499903 6.01984427385
80.0457098886 16.3523149187 5.6873781015
80.2828739996 15.4085942739 6.39075686733
79.7892004434 15.9571035348 5.37803516289
80.0923467744 15.7114872391 5.87423888864
79.5100248838 14.5130982645 4.80057534444
80.5192404236 15.7139204513 6.65235776251
79.833320409 13.5199432626 5.7233732234
80.6053980493 16.1327812388 6.58913616145
79.3472494875 16.7559842753 4.4536457199
79.6289009873 13.9840618083 5.42445478779
79.455212321 16.8477260455 3.91376431129
80.1823706087 13.1667299888 5.68233935043
79.9237330916 13.5950249914 5.15233133906
79.6527596666 15.2099291588 3.905522292
79.7308189181 13.7354142304 6.02045285595
79.6761577566 16.561374093 3.58960508493
79.4459563975 15.1687416723 4.88403317324
79.7434279331 14.1342213251 4.63560841234
79.5926633932 14.5309522998 4.47944830219
79.7179958202 14.2726742083 6.05927605104
79.740332543 14.6232995053 4.15526411575
79.9206758178 14.6098317285 6.37673375704
80.501984876 12.935405523 5.85569441541
79.5889410587 15.8596682464 3.75580391804
80.4444012894 13.5992423632 8.8050572597
80.0558988368 13.8147746653 7.66289488824
80.3626902488 14.6591414977 8.38691781394
80.129652139 13.2657650176 7.47250389811
80.6538453321 15.5070333 7.41325662057
80.3811165152 14.6643948139 9.06869082353
80.1248245439 14.3362203497 7.39124892285
80.1762999852 14.1602525545 7.97506207183
80.2138031242 13.5130919519 8.1502781057
80.7245067838 15.6539910755 7.81247616407
80.5138323085 15.2869906836 8.77193568091
80.4167261384 14.9899822838 7.37324350648
80.6931705145 15.7284614816 8.27858278625
80.3199519188 14.6324903506 7.79820107487
80.5564770532 15.1828539512 7.9984675526
80.47847935 14.0087768868 9.24112782155
80.7994604668 16.0347071972 7.94361050948
80.8012535187 14.979606394 10.1874536971
80.8070006932 15.9914583552 7.51376894005
79.9251592362 13.634981041 7.06592892724
80.5715834813 14.6436746305 9.76213098223
80.1228184737 13.1309278135 6.92959259815
81.2172788311 15.0147903692 10.4592624157
80.9920763088 14.4414804805 10.0695477093
80.6571317322 13.1655066175 8.49001848778
80.5955793928 15.2476556522 10.0113419251
80.4622752589 12.8619451768 7.14960148083
80.2620024444 14.0764167511 8.61708066977
80.8156208048 13.8980616066 9.55606961235
80.6213256282 13.7130333581 9.19214330551
80.4623310555 15.2828559191 9.49050208275
80.8112642264 13.4283624432 9.05690165269
80.5181800954 15.6366300555 9.13342394827
81.53444477 15.2529378839 10.627727164
80.4913337927 13.0054154603 7.86098974897
80.7185698067 18.1204114686 10.1244397217
80.5431785142 16.9214446971 9.9414864539
80.5061199559 17.6944752939 9.08572610123
80.7689890142 16.751458651 10.4544242854
80.8111532807 16.806511441 8.1531229696
80.3788497718 18.3641663386 9.10786367044
80.5567303281 16.67096226 9.40507535778
80.5197461107 17.2522171317 9.59325530125
80.654548942 17.4314872114 10.2261960818
80.7636153098 17.2117613276 8.01307517697
80.4373240848 18.1031787882 8.45854105928
80.7018395161 16.7163682729 8.70493792699
80.6197751338 17.6603755977 7.96784125686
80.5950141046 17.1104616426 9.09363171011
80.6629906093 17.3571037823 8.51632891801
80.5731347941 18.5536016829 9.7368211653
80.7275432638 17.3560985357 7.63131689145
80.4775849574 19.5474100272 8.76416669523
80.8344271351 16.9378422237 7.65255855717
80.5819686499 16.3102864291 10.1170756457
80.4186771454 19.0825429725 9.12050631525
80.9052137345 16.2198375856 10.5631222403
80.8099754818 19.9024521629 8.65674573061
80.7976639782 19.473454616 9.24584620805
81.079145326 17.8586814474 10.4904896732
80.262102805 19.3310063346 8.53633668813
81.2393821045 16.5078408551 10.7664813627
80.4838480191 17.8974991931 9.68680472255
80.8517456867 18.9339182157 9.79021199504
80.7819418252 18.5365821102 9.99447530706
80.2374573147 18.793562178 8.50568474053
81.0515526249 18.4454718502 10.227716433
80.2917410918 18.4572115945 8.13234653939
81.0272238417 20.1352171734 8.3664395841
81.0870529262 17.2088200749 10.6524180827
81.9719396456 19.4741587608 5.2240013266
82.3604176974 19.258488244 6.36624538039
82.0537962954 18.4142023318 5.64220069927
82.2865038025 19.8074553536 6.55662670821
81.7626323524 17.5664463204 6.61573324488
82.0353797841 18.4090512697 4.9603789959
82.2915518597 18.7369162788 6.63788671114
82.2400770625 18.9129878301 6.05407826953
82.2024610604 19.5602451279 5.87884415702
81.691930867 17.4194230894 6.21646931742
81.9027327669 17.7865095081 5.257089291
81.999768354 18.0833233936 6.65582639035
81.7233236598 17.3449845676 5.75040233469
82.0965273448 18.4407784445 6.23090203178
81.8600508903 17.8905805434 6.03054586382
81.9379387333 19.0646645653 4.78787809187
81.6169356497 17.0387232351 6.08531238512
81.6151916712 18.093921327 3.84159204911
81.6093386495 17.0819660509 6.51511101729
82.4911149532 19.4382951021 6.96321893359
81.8449103856 18.4298610703 4.26688079663
82.2932664047 19.9422668433 7.09953659276
81.1990427974 18.0586927191 3.56977760391
81.4243029498 18.6320393096 3.95938559031
81.7590521077 19.9078272022 5.53908950101
81.8209331021 17.8258879157 4.01774694581
81.953680075 20.2111942436 6.87951461836
82.154380784 18.9969218538 5.41203203057
81.6007850901 19.1754164876 4.47286239117
81.795059188 19.3604087021 4.83684121579
81.9542403784 17.7906959585 4.53855665342
81.6050521725 19.6450598789 4.9720849727
81.8984090909 17.4368766968 4.89563806507
80.8817785173 17.8205177339 3.40138711274
81.924720471 20.0678009452 6.16813748775
81.6979191647 14.9530346872 3.90468388505
81.8733700861 16.1520345402 4.08764565954
81.9104175714 15.3789975758 4.94341164745
81.6475040218 16.3220114722 3.57471888027
81.6052494076 16.2669381314 5.87582931881
82.0376168737 14.7093336585 4.92130940511
81.8598412432 16.4024983593 4.62404073924
81.8968210094 15.8212712169 4.43591174145
81.7619637008 15.6420180288 3.80293644409
81.6527816658 15.861718053 6.01591152967
81.97913672 14.9703093612 5.57055376569
81.714691805 16.3570675618 5.32404584968
81.7966663588 15.413163557 6.06119591341
81.8215365383 15.963007024 4.93545286656
81.7535134533 15.7163701446 5.51267788675
81.8433562466 14.5198700716 4.2923119694
81.6888225921 15.7174171835 6.3976829003
81.9385458722 13.5261145107 5.2649541086
81.581857433 16.1356460625 6.37638878655
81.8345747924 16.7631459675 3.91207538485
81.9976133202 13.9909864989 4.90863092197
81.511257547 16.8536173836 3.46606174952
81.6060729968 13.1708914686 5.37237906955
81.6185462682 13.5999816402 4.78325908776
81.337264125 15.2147482752 3.53870863191
82.1540340122 13.742576992 5.49281353614
81.1769877123 16.565638671 3.26272895151
81.9327005185 15.1759724092 4.34235934557
81.5646133524 14.1395120106 4.23890603929
81.6345217317 14.5368635702 4.0346581677
82.1788274918 14.279984225 5.52345748306
81.3648325572 14.6279589961 3.80144849434
82.1246235805 14.616350179 5.89682599659
81.3887425528 12.9380045408 5.66267960965
81.3293679506 15.8646485467 3.37678631176
82.6636760287 13.6056410459 8.32171235807
82.5408822479 13.8220887269 7.1218575469
82.558190278 14.6655148915 7.90882519727
82.3977102402 13.2724858233 6.97863943263
81.8839107449 15.5105272126 7.14542829145
82.8248871827 14.6714428868 8.53647989413
82.3623044508 14.3428782281 6.90409945287
82.559278204 14.1671462155 7.45627777567
82.6016398577 13.5200329621 7.63031881635
81.98474065 15.6576695441 7.53817868955
82.5773895795 15.292922717 8.32259411619
82.0857875015 14.9949415231 7.00985221512
82.2066953183 15.7328363946 7.9492039246
82.3524434806 14.6384719089 7.35575864963
82.2175657382 15.1877333105 7.63690512838
82.8117546282 14.0155074415 8.73305662689
81.9689161401 16.0380866157 7.68906078571
82.9063798375 14.9856830644 9.72914136844
81.78358377 15.9942440514 7.30113917861
82.4125038936 13.6422546757 6.52419705497
82.940232734 14.6505207796 9.24640780813
82.1788645242 13.1369417986 6.48178861055
82.6408859851 15.0189424411 10.1494100946
82.6868202496 14.4463896111 9.70061387915
82.3416091839 13.1703537903 8.1230746531
83.018683239 15.2546445936 9.48377003593
81.9631516985 12.8663682142 6.82275127688
82.7487110111 14.0836014564 8.07548853868
82.636765761 13.9032975896 9.15957676971
82.6631336421 13.7189094683 8.74753950976
82.9230200485 15.2899735493 8.95458476946
82.4357353952 13.4330405558 8.70315834193
82.7218086506 15.6429600636 8.65349326609
82.42118332 15.2555963817 10.4347672355
82.231779858 13.0105286523 7.48199547611
82.9378204587 18.126846194 9.64126863451
83.0279707247 16.928690372 9.40042919253
82.7015056208 17.7009029053 8.60782872928
83.0369109833 16.758021301 9.96066307961
82.0411734525 16.8100593609 7.88547243628
82.822637432 18.3712661116 8.57584765168
82.793885327 16.6775518099 8.91778203501
82.902512724 17.259174577 9.07423438358
83.0422709096 17.4383595732 9.70633230972
82.0239753235 17.2154220183 7.73879721988
82.5010589163 18.1092015029 8.00943760241
82.3706828806 16.7211910411 8.34182425893
82.1335609227 17.6647300938 7.63839110143
82.6272113916 17.1164171388 8.65123371429
82.3240824659 17.361981928 8.15501195351
82.906378979 18.5604066348 9.22875343434
81.8972535491 17.3594480622 7.37670411304
82.5829211566 19.5533715384 8.30580705223
81.8110712715 16.9406664655 7.43992014011
83.0691558907 16.3175306058 9.57556898245
82.7874465167 19.0893584212 8.60478938721
82.961155799 16.2257920358 10.1154932893
82.2336684329 19.9065022867 8.34676413891
82.4925092805 19.4783249219 8.87684627585
82.7636403259 17.8635004896 10.1238206969
82.6854776993 19.3379383774 8.00874147246
82.7401986887 16.51215861 10.439670494
82.9704823925 17.9047320383 9.14525026362
82.6729168287 18.9392395982 9.39368876145
82.8237357289 18.5425362164 9.54991957452
82.6983702217 18.8007014302 7.96995646803
82.6760657187 18.4501691707 9.87410084614
82.4956959177 18.4633938788 7.65247475077
81.9139026301 20.1377612051 8.17338466019
82.8274451152 17.2138056585 10.2734911001
