# Supplementary material for: PyOIF: Computational tool for modelling of multi-cell flows in complex geometries
Source: PLoS Comput Biol. 2020 Oct 19;16(10):e1008249. doi: 10.1371/journal.pcbi.1008249 (PMC7595628; doi:10.1371/journal.pcbi.1008249)
Supplement: S1 Script — (ZIP) [file pcbi.1008249.s001.zip › S1 Script/input/cell34_nodes.dat]

81.7101122076 16.3092874031 14.7610557016
85.4279452257 17.2583104874 15.6119891591
83.0070834254 14.0171452203 11.8436975445
78.1392225757 14.7142496771 14.3711191672
80.5598128123 17.9552926397 18.1393297124
81.8570293772 15.6633275382 15.222156042
82.2484984536 16.5577700332 14.7959876359
82.7465126366 16.9161077857 14.7652035757
83.1932521188 17.3065452702 14.7137015976
83.666173676 17.674855325 14.667038173
84.1875784702 17.9375845643 14.718508937
84.7551408155 17.9285610368 14.931392789
85.1914048294 17.6794893934 15.2566141665
81.8653755553 16.072885766 14.2388802167
82.0065706138 15.9537288378 13.6530965099
82.1409755246 15.8976449201 13.0756452806
82.2713339659 15.8072459948 12.4956269863
82.4471422336 15.5874258884 11.9815255827
82.6546496864 15.1161307915 11.6616696887
82.8571671427 14.5543779214 11.6232060169
85.5853596644 16.8971547691 15.0559834867
85.627445063 16.5082391666 14.4978687193
85.5516785283 16.1033979433 13.954890636
85.3637294992 15.6949190494 13.4426386662
85.0644738267 15.2953276984 12.9783439207
84.6654102515 14.9169999698 12.5755719486
84.1807003918 14.5704760701 12.2446347507
83.6219892465 14.2672948299 11.9980558646
82.3557793231 13.8259694777 11.783576349
81.6868904721 13.7003073081 11.8207431827
81.0210440399 13.6447702265 11.9549737555
80.377682335 13.6589899442 12.1797654663
79.7778056879 13.7454638469 12.4920601091
79.2393042425 13.900116669 12.8802245367
78.7764841249 14.1167789194 13.3311661563
78.4058665179 14.3910731432 13.8334657813
78.1634818764 15.2264539713 14.0600615159
78.4306464198 15.7209635325 13.8544202822
78.9136403534 16.0835862001 13.8020231885
79.466165848 16.2088537032 13.951726986
80.024879679 16.2005357969 14.1740519292
80.5666467489 16.1738381033 14.4202747687
81.1423371947 16.1902036668 14.6336633185
77.9817810173 15.075418411 14.9271057767
77.9397729434 15.4643226816 15.4851934378
78.0156631032 15.8691962298 16.0282293881
78.2037230439 16.2776835573 16.5404940985
78.5029858665 16.6772195665 17.0048258274
78.9018949207 17.0555411279 17.4075570273
79.3864604145 17.4020431293 17.7384081014
79.9449828359 17.705170557 17.9849795782
80.4975038842 18.3516009641 17.6933421347
80.5309914811 18.5333825774 17.124149381
80.6540354804 18.433743598 16.5391940006
80.8611702522 18.0764091435 16.1231713978
81.0771757385 17.6093759119 15.8121088323
81.3064228716 17.1362897536 15.5323344352
81.5253947428 16.6751169716 15.190708678
81.211068103 18.1464774014 18.1994806467
81.8798908914 18.2721165764 18.1623034655
82.5458076702 18.3277302632 18.0280137293
83.1892273686 18.3135981866 17.8031873127
83.7892806184 18.2271219989 17.4909852713
84.3278698685 18.0723984875 17.1029162665
84.7907387814 17.8557009352 16.6519869679
85.161382234 17.5814375057 16.1496853855
82.4248746654 15.7823315844 15.3494767623
83.0007294435 15.7986377217 15.5629604213
83.5421620368 15.7719989044 15.8091836009
84.1008100739 15.7636994354 16.0313931383
84.653597347 15.88895068 16.1811680974
85.136537442 16.2515745115 16.1287255023
85.4036377789 16.7460920244 15.9230439494
83.0695263995 13.6208926694 12.2896560246
83.036154597 13.4391414202 12.8588510422
82.9131986758 13.5387825849 13.4438120848
82.7061287858 13.8960746555 13.859834488
82.4901522165 14.3630451221 14.1708833588
82.2607629484 14.836193326 14.4507128731
82.0417415176 15.2974077851 14.7923989145
78.3758890035 14.2930468865 14.7265524669
78.8121900503 14.0439498681 15.0517918325
79.3796319477 14.0348865694 15.2646719872
79.9011998717 14.297716033 15.3161621809
80.3743138929 14.6660524402 15.2694855882
80.8208792855 15.0564838406 15.2179956115
81.3186950182 15.4148848208 15.1872069802
80.7096469781 17.4180317309 18.3599308633
80.9121665104 16.8563289052 18.321719706
81.1197623446 16.3850614862 18.0019398214
81.2956998809 16.1652842161 17.4877521105
81.426097768 16.074944896 16.907645012
81.5605488886 16.0188939721 16.3301253045
81.7017645868 15.8997352124 15.744321605
84.5948845935 16.5900044558 12.9540019184
84.2490268703 17.3321778678 13.8657926819
83.520531413 16.6072679289 13.3417251044
84.7915017765 17.4502723766 14.0525434338
82.6997283329 16.5437178891 14.3789081649
83.5531563869 16.3293491266 12.719805907
83.7388403804 17.2674352103 14.1593965796
83.9506576685 17.0340481607 13.6347184936
84.6003124564 17.0653268054 13.4670198394
82.5893451081 16.2969784643 14.0416557978
82.9557034057 16.196248102 13.063946072
83.1567411604 16.8780741351 14.3084237095
82.5348477876 16.1329066584 13.6018928185
83.5084098087 16.8758731406 13.8678880881
83.0274355551 16.4742208388 13.7909469243
84.2237421593 16.309295556 12.5777135378
82.2392744442 16.1026380991 13.961811631
83.3845539807 15.4593322828 11.8582946611
82.2619030274 16.2686931454 14.3597256144
84.3690827763 17.7145587993 14.3609873849
83.6461371568 15.8971538898 12.1521667879
84.8942711091 17.6915536327 14.5469556238
83.4469299087 14.9732546419 11.7678158753
83.9433639223 15.441918453 12.023279167
85.046013545 16.6069201999 13.3126969059
83.072301116 15.6576035593 11.9502920911
85.2370481375 17.3559617278 14.465519953
84.0825268659 16.7284910493 13.0719269682
84.414154955 15.9077315984 12.4125388052
84.5378057133 16.260242537 12.6683560982
82.9852718212 15.9691623817 12.3810879038
84.8471157673 16.1981982081 12.8562623938
82.6324355926 15.9831464414 12.743050619
83.2855492684 14.5746321905 11.7417071475
85.1380506153 17.0290571343 13.82454645
80.2913559866 14.9181277247 11.9832015589
81.4202449071 15.3903206127 12.0472099617
80.613647099 15.592823941 12.8470098201
81.6573783617 15.0256074017 11.6551817399
81.4971524818 15.8551533163 13.7976783599
79.9339433938 15.562510774 12.7988108572
81.6412271699 15.6339208406 12.5396436563
81.074530533 15.4769723979 12.3700566426
80.9578206915 15.0773765887 11.8430841137
81.0834713259 15.8690052051 13.9220207848
80.1686069943 15.8109093417 13.412260268
81.5908902557 15.7609898967 13.2427602349
80.6141201987 15.9239809885 13.9212323155
81.2033298405 15.6287022597 12.8554647436
80.9467778778 15.7375034834 13.4220341246
79.819279186 15.1079939536 12.2982215651
80.9169024766 16.017444295 14.2638775023
78.7789463173 15.3632798576 13.1910225987
81.3481807327 15.99814982 14.2719437059
82.0348062263 15.4128462741 11.8810189978
79.2397862283 15.375226455 12.8249646329
82.2106279541 14.9704162197 11.5908828285
78.4923451968 15.0321274375 13.4288399087
78.9393760747 14.9060614956 12.8669516763
80.6378466449 14.5068201047 11.77544147
78.9361220187 15.6888465957 13.3117163446
82.0054881669 14.5321495539 11.540158622
80.4398661291 15.3416543132 12.2899130775
79.5053618856 14.7598076627 12.3684417425
79.8908091991 14.826495722 12.1404887726
79.4553790568 15.8321790487 13.313792546
80.0445323988 14.513330449 12.0261815263
79.7768693371 15.9944807222 13.6687022209
78.293657335 14.8996515307 13.7875412406
81.2834409374 14.5701418457 11.6086974306
78.5591245534 17.2000068647 15.7315130975
78.855175956 16.6754744043 14.6643536709
79.6378868869 17.1633600373 15.3576043604
78.3532116372 16.379765905 14.6043750693
80.6385164188 16.436189094 14.8851710284
79.5589937294 17.6445603119 15.8344482873
79.4112175512 16.5374887961 14.515530504
79.172592814 16.8900013701 14.9551261358
78.5221750763 16.8627922938 15.1198445862
80.7432519516 16.7074874985 15.204863849
80.2272754415 17.4664288572 15.7124235361
80.099579877 16.4614372606 14.698943783
80.7504731547 17.0794656967 15.4961328957
79.6801796991 16.7612314471 14.9269064632
80.2305436485 16.8589234172 15.2208987762
78.909139062 17.5734427689 16.041599571
81.1100432559 16.8279265417 15.3374200782
79.7904592221 18.2371824424 16.893964196
81.1232927637 16.5040383676 15.0522060562
78.7347644611 16.2950417276 14.167812811
79.4798397654 18.0151334127 16.4460717265
78.2898133053 15.9654441969 14.2335412016
79.8550211511 18.1651474534 17.3827848123
79.3081545175 17.9184912702 16.9688770823
78.2075624657 16.7453032271 15.6854239806
80.0433862189 18.2997701966 16.6158513828
78.0505573404 15.8457505496 14.6400070936
79.0216375435 17.2803976342 15.4573700547
78.8139678338 17.5561769194 16.5057162578
78.6490829943 17.3852404282 16.1203013234
80.123578063 18.0186201518 16.1633364165
78.4174950518 17.1058470037 16.1761943059
80.5243093776 17.7942492056 15.9515063133
80.1163132381 18.1239972463 17.7228440619
78.1049955014 16.3690106639 15.1408513231
82.8622742562 18.8720794115 16.7022246366
81.6837857031 18.6174334314 16.4830664004
82.5445552888 18.1778801892 15.8524012826
81.4869667075 18.8044507592 17.0019046008
81.8408285935 17.124857108 15.4663954471
83.1779602241 18.4114389054 15.7553798983
81.5090207295 18.1710636387 16.1353278671
82.0486627405 18.4471549765 16.2197391063
82.1643581322 18.8508414028 16.7438443996
82.2490341876 17.1355268813 15.3245064629
83.0141730806 17.8519604839 15.3642214262
81.6652480823 17.5785352193 15.7646988245
82.6711644899 17.2884647276 15.1768628011
81.9852051896 18.0084032078 15.9393748407
82.3110080264 17.5956855831 15.5898903489
83.3133524104 18.7749374615 16.320984316
82.4324180293 16.9131105275 15.0354253903
84.3960938232 18.3332939893 15.5611237859
82.0369660031 16.7746885901 15.1400640406
81.068864246 18.5967653891 16.6479533839
83.8861420688 18.5371493632 15.7731323482
80.9732184599 18.6865906398 17.1896965189
84.8097050131 18.1063186697 15.7218633127
84.3121342852 18.4544704985 16.1251555526
82.6153060276 18.8455343645 17.2225277851
84.1795821569 18.2685676149 15.2542493238
81.2818082208 18.6695962905 17.565372376
82.6640213184 18.6673409779 16.2392935705
83.7226030395 18.7043879517 16.5497724969
83.2957395836 18.8192424852 16.6480806135
83.6533830357 18.1556460067 15.2305204659
83.2196076783 18.7909820979 17.0061354073
83.3797627749 17.7830769487 15.0258910236
85.1084194988 17.7989811908 15.6771611958
81.9592261554 18.827871925 17.35664111
85.0082735748 14.7726472651 14.2516197374
84.7120899172 15.2971455877 15.3188383718
83.9291704149 14.8092699091 14.6255747056
85.2140124284 15.592847197 15.3787423975
82.9288365736 15.5362811817 15.0980123064
84.0081921265 14.3280740761 14.1487019151
84.1556840213 15.4351015578 15.4675990141
84.3946185288 15.0826042507 15.0280614421
85.0451544765 15.109859161 14.8632822343
82.8240604283 15.2649702315 14.7782437443
83.3399486909 14.5060922204 14.2706902083
83.4675734791 15.5110514733 15.2842615323
82.8168681798 14.8929473085 14.486901048
83.8868029242 15.2113402406 15.0562535955
83.336728346 15.1135706603 14.7622791788
84.6582677172 14.3991867421 13.9415552274
82.4571543538 15.1445213023 14.6456081239
83.7767519502 13.7354000477 13.0891576086
82.4438715971 15.4684355236 14.9308568367
84.8324779237 15.6775441037 15.8153655963
84.0874161088 13.9574569208 13.5370481573
85.2773556687 16.007138401 15.7495734369
83.7121512314 13.8074046092 12.6003323958
84.2591192619 14.0541042615 13.0142317841
85.3597601696 15.2273682607 14.2976621981
83.5238166154 13.6728077873 13.3672770584
85.5165490954 16.1268336474 15.3430874008
84.5457418859 14.692212522 14.5257682861
84.7534588383 14.4164448351 13.4774378229
84.9183451382 14.58740151 13.8628415262
83.443649365 13.9539493889 13.819786932
85.1499412827 14.8668082912 13.8069230662
83.043012858 14.1781620295 14.0314889978
83.4507380653 13.8485079004 12.2602282886
85.4622131431 15.6036162287 14.8422424525
80.7049028368 13.1005762765 13.280856664
81.8832983837 13.3551681058 13.500060383
81.0227865097 13.7947765236 14.1307673213
82.0800554578 13.168141402 12.9812305656
81.7262959957 14.8478233605 14.5168039978
80.3893896736 13.5612287001 14.2277867156
82.0580784104 13.8015336982 13.8478246947
81.518501423 13.52539625 13.7633483361
81.4027652117 13.1217479399 13.239253627
81.3181896139 14.8371903461 14.6587124455
80.5532985608 14.1206775855 14.6189486721
81.9018670468 14.3940569281 14.2184699341
80.8962088422 14.684172533 14.8063331496
81.5819429829 13.9641933034 14.0437737136
81.2562517813 14.3769981524 14.3933169446
80.2538323901 13.1977274335 13.6621139529
81.1348381579 15.0595346275 14.9477685519
79.1711823998 13.6392452427 14.4220374327
81.5301887246 15.1980541624 14.8431885584
82.4983647013 13.3757920489 13.3350724504
79.6810904579 13.4354574914 14.2100409761
82.5939395845 13.2859514164 12.7933209582
78.7575969201 13.866212889 14.2613263677
79.25512863 13.5180898247 13.8580103834
80.9517935351 13.1270610181 12.7605217006
79.3876474735 13.7039682003 14.7289267526
82.2852229803 13.3029337834 12.4176751803
80.9032642678 13.3053143183 13.7438323223
79.8445690294 13.2682584445 13.4333330838
80.2713989933 13.1534250451 13.3349889639
79.9139152776 13.8169585942 14.752689775
80.3474808911 13.1816772124 12.976903599
80.18767198 14.1895541729 14.957309846
78.4588796777 14.1735417205 14.3060291469
81.6077539389 13.144675024 12.6264418875
78.9724446557 15.3823898023 17.0291895034
79.3182325849 14.6402040598 16.1173599334
80.0470260875 15.3652098621 16.6413756699
78.7758791677 14.522189252 15.9306073726
80.8676064076 15.4288630468 15.6042700889
80.0142173632 15.6430898759 17.2633873309
79.8285356188 14.7050477874 15.8237953328
79.6166299572 14.9383535758 16.348469332
78.9670767568 14.9070776664 16.5161237996
80.9778741246 15.6755863169 15.9415085014
80.6116593098 15.7762293186 16.9192344758
80.4108560659 15.0945026028 15.6747889488
81.0323538546 15.8396605943 16.3813116766
80.0591512207 15.0966537246 16.115263853
80.540081198 15.498309589 16.192223198
79.3434434843 15.6630999191 17.4055052461
81.327873357 15.8699729258 16.0213507797
80.1823563965 16.5131197616 18.1250294763
81.3052524103 15.7039112426 15.6234103783
79.1981869402 14.2578882294 15.6221814698
79.9209619126 16.0752719129 17.8310886529
78.6730881757 14.2809583075 15.4362097857
80.1199348767 16.9991723463 18.2153629655
79.6236673771 16.5304756255 17.9598717644
78.5215217491 15.3655677206 16.6705326416
80.4946624475 16.3148623041 18.0330935615
78.3302666133 14.6165718191 15.5175999697
79.484662696 15.2439085329 16.911304816
79.1530459597 16.0646629591 17.5706357774
79.0294718354 15.7121413232 17.3148435805
80.5819271475 16.0032898772 17.6021878398
78.7203032959 15.7742475943 17.1269485294
80.9347338241 15.9893782266 17.2402507435
80.2812938946 17.3977806624 18.2413612473
78.4293971166 14.9434509474 16.1586296154
83.2754645819 17.054386762 17.9999181111
82.14662318 16.5821160549 17.936066543
82.9534100847 16.379713101 17.1362881163
81.9093103121 16.9467849439 18.3280494228
82.070001839 16.1174347253 16.1856510558
83.6330675004 16.4100579228 17.1844402269
81.9258012396 16.338556194 17.4436548178
82.4925359094 16.4955289613 17.6132754532
82.608986566 16.8951143062 18.1401244154
82.4838424299 16.1035461229 16.0612038912
83.3983998823 16.1616655093 16.5710221083
81.9762201666 16.2115591042 16.7405445757
82.9531847266 16.0485375244 16.0620324187
82.3638374579 16.3438065994 17.1278399301
82.6205227529 16.235042435 16.5612542408
83.7477338339 16.8645512175 17.6849728064
82.6503977652 15.9550844119 15.7193138549
84.7882050268 16.6091974206 16.7921521476
82.2190164718 15.9744505149 15.711323028
81.5319295119 16.5596004804 18.102392192
84.3273228171 16.5972625292 17.1582122861
81.3560705879 17.0020155902 18.3924188211
85.0748332795 16.9403831366 16.5543188065
84.6277401893 17.0663996381 17.116204428
82.9288901809 17.4657083208 18.207580191
84.6310677489 16.2836317374 16.6714572586
81.5611515872 17.4402355137 18.4429677412
83.1270064401 16.630883834 17.6933451179
84.0617347498 17.212730467 17.6147150533
83.6761524709 17.1460138939 17.8426363276
84.1117120286 16.1403304691 16.6693582557
83.5223912955 17.4591284523 17.9568449232
83.7901307845 15.9780674262 16.3144882047
85.2735176253 17.0728743894 16.1955784732
82.2832598159 17.4022770394 18.374412787
