# Supplementary material for: PyOIF: Computational tool for modelling of multi-cell flows in complex geometries
Source: PLoS Comput Biol. 2020 Oct 19;16(10):e1008249. doi: 10.1371/journal.pcbi.1008249 (PMC7595628; doi:10.1371/journal.pcbi.1008249)
Supplement: S1 Script — (ZIP) [file pcbi.1008249.s001.zip › S1 Script/input/cell1_nodes.dat]

119.428004779 36.5972963507 10.6541452142
119.684740905 34.0301767613 13.6190274245
122.64617254 38.4087786411 11.9990925957
119.699740465 38.6736457524 7.32846303638
116.738289706 34.2950792493 8.94824945015
119.95623334 36.1065158221 10.2931610449
119.387254122 36.3066499022 11.1695882181
119.245864362 36.0940404264 11.7304783843
119.060795967 35.9260842315 12.2701953182
118.90553471 35.7409046856 12.8206183564
118.838475457 35.443695558 13.3195626327
118.999094003 34.9750000108 13.6722792081
119.302897027 34.4681843691 13.7677771696
119.819053388 36.9656351957 10.9055775956
120.115301982 37.4001198873 11.2268184911
120.348372668 37.8294635528 11.5662170013
120.612105659 38.263984445 11.8874391355
120.992176519 38.6133867754 12.1614940798
121.569032817 38.7746539688 12.2666554544
122.158521125 38.690258993 12.2056903225
120.197766508 34.4224451014 13.8363191726
120.69559645 34.8733547383 13.9517291291
121.162612394 35.3695965157 13.9604834164
121.586299204 35.8951646923 13.8658485589
121.951052157 36.4352693032 13.6651881284
122.246696973 36.9723539849 13.3674153937
122.466687729 37.4910660265 12.9840404164
122.601344429 37.9751148059 12.5230117154
122.60289342 38.7808668366 11.4298899264
122.471355895 39.0794571871 10.8315197298
122.254492945 39.2943186704 10.2221985851
121.961520065 39.4220153629 9.62010447472
121.597506843 39.4538725494 9.04439074993
121.175817839 39.3911508214 8.51261423564
120.71021316 39.2385305206 8.03889471535
120.212824851 38.9968231294 7.63984416199
119.317428743 38.9457197677 7.70199358365
119.012363355 39.0046503245 8.21353762794
118.868217693 38.8190605404 8.77446381161
118.914384981 38.416656296 9.19606937249
119.067579956 37.9448200387 9.53582044688
119.223904216 37.4595458852 9.84209118448
119.363171917 36.9860480407 10.2109377401
119.186708487 38.2814113383 7.11106610574
118.688822564 37.8305387578 6.99559309092
118.221738771 37.3342977907 6.98686091698
117.798069289 36.8087248082 7.08152017833
117.433385339 36.2686801413 7.2821842596
117.137806545 35.7314893425 7.57990577374
116.917788158 35.2127066075 7.96324701487
116.783090962 34.7286755833 8.42428057096
116.461833247 34.7236385222 9.26389101442
116.442462954 35.2050015367 9.61905397731
116.714557893 35.6494036394 9.93251252782
117.20783808 35.8936006705 10.129309708
117.780088164 36.041383329 10.2397342512
118.354621071 36.1534441382 10.3457181024
118.931508676 36.3271409821 10.475032188
116.781660177 33.922997009 9.51749819353
116.913292616 33.6244154915 10.115950889
117.130174926 33.4096026471 10.7253193108
117.423043833 33.2819698048 11.3274675909
117.786981339 33.2500829259 11.9031700926
118.208715621 33.3127507925 12.4349349466
118.674286966 33.4653626419 12.9085978623
119.171685879 33.7070230145 13.3076524711
120.021088115 35.7177713341 10.7364829359
120.160506761 35.2442535992 11.1053241158
120.316803178 34.7590346974 11.4115290527
120.4700062 34.2872174268 11.7512181487
120.516253336 33.8848769471 12.17282763
120.372114591 33.6992638715 12.7337609946
120.067067918 33.7581479593 13.2453914061
122.922673074 37.9802360322 11.6835301108
122.942091592 37.4988135419 11.3284017805
122.669925953 37.0544646349 11.0148775907
122.176483426 36.8103138929 10.8180644267
121.604103613 36.6625535082 10.7076132254
121.029644559 36.5503878521 10.6016109444
120.452611679 36.3767564196 10.4723307508
120.081551192 38.2356765391 7.17979807931
120.385370141 37.7289071906 7.27528764442
120.545961714 37.2602071931 7.62794018564
120.478892849 36.9629904361 8.12694075138
120.323524977 36.7777432973 8.67733083656
120.13829797 36.6096995586 9.21686268539
119.99691385 36.3971013348 9.77767492107
117.225994163 34.0136355646 8.7416102336
117.815470723 33.9293086744 8.68066663586
118.392199149 34.090537268 8.78584968139
118.772277587 34.4398688478 9.05994612624
119.03606636 34.8743271563 9.38119129353
119.269145799 35.3036512001 9.72062775674
119.565338925 35.7381745659 10.0418744454
120.618110539 36.7286344698 13.8532532802
119.60983183 36.1331546404 13.4907957112
120.1312507 36.9301910607 12.839310117
119.651100765 35.7037971203 13.8870179071
119.655841122 36.4396546584 11.7069569265
120.540094582 37.444366601 13.0225494496
119.419178992 36.1321295011 12.9301219723
119.828355638 36.4738554429 13.2308300649
120.06926619 36.2952053516 13.8317593288
119.918396293 36.7781624304 11.6660443559
120.368856133 37.440917604 12.3416210438
119.530919125 36.2826993793 12.2391999341
120.15153091 37.1836627721 11.7442767339
119.76059989 36.4884550837 12.7110106911
119.972303128 36.7837359762 12.1947156449
120.828129339 37.233842796 13.6054897681
119.990698269 37.0196731604 11.339041991
121.470398756 38.2493489738 12.9019705308
119.754430046 36.6678179282 11.2507553039
119.189903908 35.6555544386 13.5285623016
121.097521137 37.8768847898 13.1642377197
119.354940945 35.2307278399 13.8531399852
121.953435177 38.2820531901 12.7850713853
121.645325076 37.826548406 13.2634354116
120.678421769 36.1928275899 14.0582763098
121.15922322 38.331177588 12.6981849332
119.797399993 35.1209098897 14.0167340187
120.281690215 36.8858383608 13.4533523116
121.298820358 37.2677487467 13.6609955328
120.965784981 36.9947271054 13.7951879252
120.744750733 38.0109743835 12.5710270057
121.086149618 36.6729719725 13.9309022984
120.522705073 37.8742863375 12.1378960264
122.264000421 38.3740680551 12.5005788304
120.208686992 35.7158656499 14.0832451913
120.836621736 39.671477005 10.1720338747
120.79362621 39.0653226198 11.2364087808
120.137236785 38.7818631851 10.3307399764
121.299759652 39.2758590964 11.4427582938
119.991146709 37.5264172845 10.72018873
119.935189345 39.162475034 9.80199889559
120.535890667 38.5356535944 11.296493945
120.51707458 38.9610918225 10.8570059879
120.961162738 39.464092962 10.8284233923
119.804371971 37.626652915 10.3456940955
119.649837271 38.5212239587 9.82120380058
120.238317994 37.9558275895 10.9994912934
119.58586332 37.8609553149 9.9959719742
120.31163103 38.4810198746 10.8083470834
119.989580044 38.1217879073 10.4008962889
120.420943742 39.639187168 9.73967690942
119.527866681 37.4163789718 10.1224998956
119.615004498 39.3944370583 8.63081847422
119.696384827 37.1925817497 10.4524889164
121.029590942 38.902915839 11.8053525233
119.852983733 39.4814275151 9.16224983781
121.562373231 39.0546441756 11.8840279668
119.757881186 39.3218584941 8.15896321192
120.161949941 39.5816548886 8.70728082491
121.380582998 39.666217688 10.3635483411
119.347834972 39.2204271435 8.83958628067
121.896858402 39.1873719072 11.5598253352
120.433064807 39.3422922925 10.335111068
120.611734267 39.7263523091 9.31326506538
120.742260248 39.7332928241 9.74503152052
119.401034846 38.9636243297 9.31014397872
121.10903413 39.7458879644 9.7867561789
119.284836684 38.5002953392 9.47592920903
119.723334353 39.1072907563 7.78691036959
121.590634396 39.4896928248 10.9745554926
117.278186093 37.3580687722 8.11121370052
118.108565401 38.1186485001 8.59518782632
117.781196292 37.1414637784 9.11423166108
118.212718715 38.4129461308 8.09959468526
118.903768299 37.0305354614 9.80407390484
117.205597097 36.7821020598 9.04477693806
118.465286757 37.9653173847 9.04245820742
117.95845416 37.7145369692 8.80853025226
117.714235587 37.8962374809 8.20976425124
118.620775596 36.7111914928 9.8590959469
117.632099127 36.5484605405 9.55137526864
118.734709341 37.4606828269 9.47314174181
118.218551565 36.462821106 9.89651307833
118.261382106 37.4814497302 9.16781539003
118.29859736 36.9548249913 9.51394078366
116.990760875 36.924615431 8.41174259298
118.609894196 36.4126056018 10.1442169246
116.502628172 35.7659601895 9.01000925178
118.975563285 36.6441277405 10.1438176384
118.526889863 38.5978653588 8.55855796124
116.698653499 36.3027419202 8.86861790887
118.65185015 38.7531804618 8.03579297014
116.476532316 35.3083544511 8.81434965206
116.602895998 35.9329560796 8.46045329827
117.576581552 37.560512887 7.66104728876
116.601137015 35.8820641817 9.35939707516
118.580714561 38.5180298077 7.61842275461
117.435025348 37.3675780891 8.63380442945
116.864429216 36.5707127408 8.12090497283
117.050703017 36.9802123575 8.0870776235
116.989713309 36.2260296225 9.50402842851
117.210643804 37.0415834544 7.7598612271
117.384293672 36.2024320297 9.8193120348
116.52597354 34.8820767485 8.85299879427
118.008897258 38.0721937126 7.66159916848
117.0598237 34.4149665511 11.7926301391
116.924947454 35.1864332758 10.8496779953
117.775232336 35.2897010105 11.6227961253
116.564273775 34.840848499 10.5438728713
118.568496951 35.9435298849 10.7907992605
117.810559662 35.0640102927 12.2654638894
117.348565935 35.5618388675 10.6761597789
117.269789587 35.2272307684 11.18237971
116.822506062 34.7272097408 11.2131947525
118.734626988 35.8623555704 11.1794310309
118.351076027 35.4681146612 12.0717867179
118.027276798 35.7874543411 10.7125827971
118.78404309 35.7852943301 11.6448139139
117.71023798 35.4888625945 11.0703089863
118.281320694 35.6165531874 11.3075855556
117.398176158 34.5191300398 12.2778852099
119.072540944 36.0156896429 11.3607304913
118.35811044 34.6208658625 13.2813431513
119.0334388 36.1190916931 10.9421323118
116.687291932 35.3504314131 10.2818081206
117.943260707 34.6981445724 12.8708610248
116.444600423 34.9292939329 10.00486429
118.672404732 34.2688798588 13.44060953
118.086397174 34.1778804569 13.0168487362
116.874519294 34.0869853536 11.3557550113
118.412353611 34.9924874106 13.2181636246
116.481466954 34.4515695673 10.0753213757
117.283834441 34.911013726 11.7521648862
117.551759256 34.1120717006 12.4689105118
117.274414484 34.2414749336 12.1374886337
118.333448639 35.2733641371 12.764918774
117.187860277 33.9685072538 11.9041689904
118.622151849 35.576425734 12.4811982031
119.066740094 34.1489135248 13.5668710261
116.627091488 34.2983122662 10.7702099972
122.106260177 35.3458440468 12.8363173269
121.275919154 34.5853539094 12.352123615
121.603249366 35.5625257544 11.8332427026
121.171821022 34.2910507358 12.8477564175
120.480466821 35.6734696756 11.1433424832
122.178794379 35.921880218 11.9026216546
120.919099629 34.7386040056 11.9048426717
121.426043235 34.9894706483 12.1388549127
121.670271392 34.8077459936 12.7376701638
120.76355901 35.9927522844 11.0882711947
121.752253436 36.1555298496 11.3960186235
120.649720156 35.2432957259 11.4742791881
121.165789992 36.2410978782 11.0508066652
121.123042389 35.2225196439 11.7795699442
121.085720763 35.7491174065 11.43347741
122.393666177 35.7793305643 12.5357312866
120.77446974 36.2912628709 10.8031569527
122.881879034 36.9379053869 11.937370578
120.408654789 36.0598449301 10.8035456526
120.857661666 34.1061476116 12.3887524119
122.68581142 36.4012211365 12.0787178247
120.732667749 33.9507614781 12.9115155732
122.907974478 37.3954332069 12.1330421239
122.781612541 36.7709148658 12.4868825749
121.807837822 35.1433803583 13.2864208349
122.783336011 36.8218413418 11.5879689965
120.803805305 34.1859004562 13.3288832342
121.949408217 35.3363511477 12.3137018394
122.520026386 36.1332067829 12.8264569185
122.333735825 35.7237026476 12.8604001879
122.394671568 36.4779720106 11.4432982358
122.173797979 35.6622965214 13.1875976156
121.999952809 36.5015384527 11.1280105276
122.858501573 37.8217378031 12.0943779012
121.375595127 34.6317526002 13.285795236
122.324709879 38.2888109043 9.15498596424
122.459579844 37.5175278445 10.0978134264
121.609228745 37.4143149939 9.32470069885
122.820327813 37.8631058758 10.4035997417
120.815776158 36.7603425748 10.156523515
121.573986837 37.6399344174 8.68214415274
122.035649138 37.1420574549 10.271234163
122.114638509 37.4767803624 9.76509276918
122.562055714 37.9766869538 9.73435222441
120.649544844 36.8415280127 9.76797427069
121.033391857 37.2358565107 8.87565487073
121.357018332 36.9164641555 10.2348096186
120.600198996 36.9185962347 9.30262074168
121.674038679 37.2151143559 9.87710894685
121.103022157 37.0873750393 9.63984210458
121.986334475 38.184645181 8.66974713999
120.311622484 36.6881851578 9.58669109291
121.026439359 38.0830161298 7.66622993152
120.350641408 36.5847475516 10.0052413639
122.697253783 37.3534564396 10.665633494
121.441281235 38.0056735378 8.0767511174
122.939986685 37.7746238282 10.942598901
120.711967647 38.4352181129 7.50688061765
121.298085843 38.5258838672 7.93069650888
122.510073971 38.6168121244 9.59173839093
120.972262807 37.7111809112 7.72944676076
122.903114856 38.2523965599 10.8721288626
122.100632036 37.7929155728 9.1954154639
121.832725359 38.591724409 8.4786466925
122.110083738 38.4623061028 8.81009195368
121.051092438 37.4306313697 8.18252670232
122.196668331 38.7353517457 9.04340591328
120.762326639 37.1275453013 8.46622853383
120.317734511 38.5548776096 7.38066194697
122.757519462 38.4055709129 10.1772574812
118.766475518 35.975282288 7.09416299042
119.774471613 36.5706557595 7.45660970056
119.253302098 35.7737139226 8.1081598593
119.733247114 37.0000281882 7.06044788688
119.728445077 36.2640612647 9.24022831126
118.844431799 35.2594012837 7.9248121055
119.965101444 36.5716332125 8.01735113425
119.556089837 36.2300778504 7.71656047352
119.31515157 36.4086927921 7.11562336782
119.466051559 35.9256713149 9.28130097775
119.015627779 35.2628457808 8.60575024249
119.853336744 36.4210234387 8.7081729747
119.23296338 35.5202096994 9.20323613557
119.62384552 36.2154493098 8.23643502932
119.412205846 35.9201553154 8.7526904387
118.556460197 35.4700144913 7.34189205
119.393714886 35.6842071505 9.60838872374
117.914061663 34.454459401 8.04540204545
119.629913722 36.0359655691 9.69654706332
120.194456748 37.0482710473 7.41896040205
118.28693945 34.8268843127 7.78313453143
120.029458 37.4731376253 7.09440299368
117.430731275 34.4217864808 8.16224008476
117.739107586 34.8771965339 7.68395913935
118.706031999 36.5109735048 6.88909664548
118.225511166 34.372669659 8.24923494049
119.587070592 37.5829746401 6.93073352886
119.102894933 35.818087936 7.49407053626
118.085651814 35.4360619389 7.2863920716
118.418770603 35.7091334752 7.15221212394
118.639677424 34.6928066149 8.37633329933
118.298351454 36.0309067178 7.01649277008
118.86174105 34.8295185369 8.80949105213
117.120457287 34.3297615759 8.4467034853
119.175727145 36.9880032244 6.86415609476
118.547991789 33.0323121829 10.7754270347
118.590852627 33.6385503457 9.71095188059
119.247260239 33.9220067497 10.6166489995
118.084760458 33.4280725699 9.50453892094
119.39331994 35.1772484348 10.2272635925
119.44923293 33.5413262483 11.1453423641
118.848566473 34.1683250729 9.65093427824
118.867472541 33.7428041508 10.0903826854
118.423358683 33.2397152098 10.1189390131
119.580100202 35.0770046688 10.601715593
119.734565898 34.1825306581 11.1261594728
119.146100194 34.7479905819 9.94788537431
119.798530478 34.8426854583 10.9513930299
119.072855913 34.2229663402 10.1390725706
119.394852613 34.5820361934 10.5465032081
118.963688273 33.0646307285 11.2077978894
119.856550133 35.2872591253 10.824928298
119.769456611 33.3094638963 12.3165218024
119.688050029 35.5112268598 10.4950390624
118.35482552 33.801028558 9.14199910943
119.53144945 33.2224525136 11.7851643227
117.822155804 33.6493288641 9.06329034466
119.626813582 33.3820534674 12.7881656115
119.222594184 33.1222415097 12.2401823637
118.003872455 33.0376592025 10.583798223
120.0364616 33.4834258212 12.1079753465
117.48774023 33.5165377715 9.3875069792
118.951513126 33.3614911401 10.6122746958
118.772925408 32.9774869531 11.6342427143
118.642404937 32.9705209881 11.202462768
119.983370041 33.7402295647 11.6371765526
118.275548027 32.9579507375 11.1607231921
120.099547525 34.2034970099 11.47138811
119.661189813 33.5965842647 13.160518224
117.793861093 33.2142168361 9.97271023207
