# Supplementary material for: PyOIF: Computational tool for modelling of multi-cell flows in complex geometries
Source: PLoS Comput Biol. 2020 Oct 19;16(10):e1008249. doi: 10.1371/journal.pcbi.1008249 (PMC7595628; doi:10.1371/journal.pcbi.1008249)
Supplement: S1 Script — (ZIP) [file pcbi.1008249.s001.zip › S1 Script/input/cell26_nodes.dat]

137.858952515 28.3762746572 5.21051306389
138.038205985 27.8814487199 9.10534804894
141.315773473 26.5392683113 4.85998973165
137.376095298 28.1230097838 1.31855544321
134.099344803 29.4653122563 5.56356779322
137.555813276 27.6284098596 5.21285427905
137.953307449 28.4272291781 5.79453275488
138.082548674 28.607533878 6.36774217057
138.211087588 28.838397627 6.90125875048
138.3462075 29.039461753 7.45162920642
138.41740734 29.1053549284 8.02930953665
138.38773486 28.8686872703 8.58699828313
138.245283003 28.4263937843 8.96422862651
138.430558068 28.2315359963 5.14184372909
139.042813336 28.2141388485 5.08924990616
139.635936465 28.2549459759 5.05602038525
140.234953075 28.2659895208 5.00545878239
140.803011173 28.1285260038 4.96399852494
141.231925006 27.7039545268 4.90336906462
141.405627834 27.1321466029 4.87077138822
138.659780539 27.6292174698 8.98545220468
139.252643404 27.3882533752 8.7509898573
139.7981361 27.1661227264 8.40814097384
140.281537014 26.9687719328 7.96996483722
140.685126497 26.8035048885 7.44576115428
140.997725369 26.6748708474 6.85402191675
141.21255411 26.585652778 6.21345275886
141.319732775 26.5399273559 5.54162371649
141.203813758 26.5823745873 4.18918714536
140.985619722 26.6686017592 3.54923652606
140.667081042 26.7956682897 2.96035082892
140.260242791 26.95872163 2.43822809054
139.773731606 27.1542536509 2.00206388396
139.224676232 27.3754821761 1.66398071541
138.630593691 27.6152277491 1.43144540368
138.007775892 27.8670919852 1.31503401081
137.607027645 28.6593324324 1.45599489897
137.813635677 29.0782999589 1.83005635846
137.958537526 29.272195118 2.38612696488
137.965217296 29.1786453783 2.9645543118
137.923785771 28.9434417565 3.51628619302
137.856674892 28.6912210561 4.05150931799
137.825267631 28.4751366939 4.62616266796
136.754552494 28.3753234593 1.4384060749
136.16180388 28.6162715106 1.67276767312
135.616468347 28.8383594622 2.01565463572
135.133188109 29.0357094644 2.45382036489
134.729730073 29.2009839103 2.97776106271
134.417211694 29.3296576807 3.56954726407
134.202361971 29.4189229632 4.21016175108
134.09524 29.4646295035 4.88197339668
134.447484112 29.9535248851 5.54911305468
134.970039078 30.2429979474 5.51360186576
135.573269066 30.2489601741 5.45152839445
136.076801912 29.951941965 5.4105771839
136.499089744 29.5267215406 5.36139413063
136.89638782 29.0845478944 5.32978784208
137.347969746 28.6707695077 5.27856799489
134.211237142 29.4222240252 6.23429616323
134.429254957 29.3360244279 6.87417591756
134.747766183 29.2089795797 7.46322562931
135.1545028 29.0459396353 7.9853734632
135.64075464 28.8503728794 8.42140197952
136.189618643 28.6291833792 8.75949908693
136.783613253 28.3893460352 8.99223730874
137.406451569 28.1374006216 9.10881055265
137.589480793 27.5295073594 5.79733147998
137.558225565 27.3133483852 6.37195032501
137.491114408 27.0611962104 6.90714873338
137.449587107 26.8259319865 7.45907118567
137.456228511 26.7324428737 8.03732213424
137.600950609 26.9262916082 8.59353927425
137.807388259 27.3452059959 8.96785458291
140.967710488 26.0511202301 4.8744405218
140.445034141 25.7616621009 4.90990729419
139.841768119 25.7556724296 4.97194264048
139.338388614 26.052571145 5.01287283221
138.915975611 26.4777700632 5.06197626071
138.518442982 26.9199078717 5.09352261566
138.066927465 27.3337645348 5.14480601332
137.16898178 27.5779786091 1.45969555665
137.026685605 27.1357524701 1.83658821215
136.997199096 26.8991019671 2.39411714998
137.068506669 26.9650901806 2.97200371178
137.203795464 27.1660853212 3.52225142881
137.332379304 27.3971010488 4.05582151233
137.461512137 27.5775159061 4.62911130732
134.009447379 28.8723346848 5.55276689191
134.183151173 28.3004452388 5.52015523158
134.612064221 27.8759005225 5.45951821422
135.180071267 27.7385285282 5.4179877186
135.779052039 27.749624482 5.36744460479
136.372150516 27.7904442918 5.33423790591
136.984116125 27.7729836733 5.28148597088
140.390213696 28.1482733784 7.49209936241
139.324212486 28.7274973751 7.66483215511
139.69995199 28.4118761629 6.62061308149
139.294018528 28.6219521933 8.24008323708
138.484201455 28.3696690119 6.09936515505
140.335200798 28.2908506732 6.40373535669
138.903095171 28.7599989824 7.24963391061
139.493858506 28.6009309434 7.23295417737
139.842296137 28.4643573753 7.79069155485
138.803102029 28.2561735048 5.83154277388
139.849758428 28.2761107979 5.89666262293
138.64143673 28.5500942519 6.61692676723
139.22454196 28.2247940852 5.61938752691
139.162850591 28.5401524574 6.83049930927
139.146614612 28.3398542169 6.23207271035
140.672892283 28.0947241923 6.96698220585
138.800458206 28.2058648904 5.42582116774
141.21753945 27.7442732281 5.73248979367
138.408486155 28.2587976385 5.59930660993
138.840145838 28.9261811748 8.02817713552
140.958339503 27.9962820287 6.19706320727
138.825069217 28.6961486399 8.53621604249
141.388060828 27.2983178672 5.58935353334
141.231254401 27.5139369557 6.26792286372
140.184194757 27.9382577695 7.9881355847
141.010028155 28.0035188339 5.54527570858
139.050307502 28.2987100215 8.70277101919
140.106124861 28.4096268246 7.10874368496
140.94088683 27.7036589822 6.95336042037
140.688251476 27.9291039657 7.25344079483
140.534638193 28.2171052585 5.68132708592
140.611562988 27.7309292372 7.553295166
140.085274867 28.2565330926 5.45272961358
141.419055037 26.9883582518 5.29169277032
139.670661611 28.1784297792 8.34477041215
140.247490462 28.1902043343 2.77673344035
140.460573961 28.2547061121 3.98176551495
139.436269878 28.5083244754 3.51526648846
140.951805343 27.9359232727 3.97044383627
138.767436079 28.2498252559 4.62780466748
139.28224966 28.7055933276 2.88075233023
140.028431593 28.2944553305 4.38461858811
140.040281043 28.367917252 3.7771240238
140.557648683 28.1597689575 3.40288205443
138.524416995 28.3635977639 4.28960097746
138.739361405 28.7172380738 3.32583731825
139.332318184 28.2632605239 4.54923079841
138.376477145 28.562341959 3.88684899519
139.599940678 28.3537965157 4.06157347362
138.973186177 28.4024738296 4.00203782494
139.782314757 28.4403739393 2.49440069206
138.131042913 28.4730888761 4.27329891128
138.5931629 28.7943303171 1.8584063452
138.254990073 28.3177265031 4.65671277587
140.798650345 28.1208456579 4.50503428942
139.075216083 28.7456269104 2.19275276091
141.185986419 27.7257746502 4.43329140281
138.328005133 28.5243046641 1.53418240002
139.009704419 28.3986104011 1.75983434577
140.603802256 27.7511364249 2.8896756734
138.481770572 29.0162634079 2.14749658744
141.232256224 27.3991084478 4.07616788057
139.944396217 28.4618009131 3.13761958354
139.669995537 28.2020082643 2.09997619736
139.991483007 28.1950037831 2.41847796767
138.615783181 28.984287252 2.66824305724
140.188675929 27.8848861892 2.41585226895
138.354772351 28.9496300575 3.09994450719
137.94797599 28.3812347168 1.38995849021
140.945974496 27.6452819286 3.45563935134
135.877403248 29.9612681133 2.92430550822
137.045493558 29.6341313638 2.75086104865
136.558392782 29.6752773861 3.79582844838
136.992164772 29.5339755654 2.17629087148
137.403453687 28.8016293679 4.32037212006
136.018708149 30.0317301946 4.01211446991
137.371506166 29.366802827 3.16677558982
136.836616494 29.6638897033 3.18299782532
136.489951211 29.8050965759 2.62532854447
137.095973545 28.9436906723 4.58813098067
136.358178972 29.6861207257 4.52036344765
137.414923833 29.0376206959 3.80121412151
136.771949715 29.2157211174 4.79939956198
137.032907411 29.3922582688 3.58644976036
136.906583021 29.2405264096 4.18622502314
135.638460286 30.1226360066 3.44906926746
137.063784833 28.908129843 4.99394268524
135.006373595 30.2571773648 4.68433220549
137.38175807 28.6723099473 4.82114882546
137.530427448 29.4377501918 2.38732320413
135.366750344 30.2550728142 4.2189588692
137.379730215 29.2590748641 1.8808347833
134.573913692 30.0564563076 4.82966851331
134.834873193 30.098217486 4.15030045208
135.877855635 29.6641197639 2.43021394232
135.336231111 30.2999801862 4.8704700837
136.940881671 29.1294987476 1.71616432895
136.264130881 29.953515116 3.30678644777
135.173830216 30.0283516169 3.46436563633
135.511450079 30.0126885309 3.16355031114
135.825951258 30.1216293853 4.73436144865
135.42781509 29.8152125514 2.86507540967
136.176519606 29.8385012595 4.96374405073
134.336681872 29.8571936795 5.12903407954
136.412703036 29.4770397226 2.0733604101
136.019883021 29.9195762948 7.6397073644
135.90914728 30.1069870941 6.43375123347
136.822154977 29.5788074973 6.90117421304
135.3346196 30.2200524583 6.4457394043
137.11998975 28.9213621671 5.79170208991
137.071424592 29.6170854586 7.53493576056
136.246322097 29.8322491494 6.03177415459
136.290096821 29.8969725896 6.63873541095
135.774673998 30.1098484208 7.01286517147
137.374390974 28.8360497462 6.12997572649
137.468450664 29.2448993407 7.09115929752
136.724073954 29.3243199386 5.868901533
137.619952694 28.8779820154 6.53197464371
136.595843362 29.5785796336 6.35549109276
137.079909701 29.1777838549 6.41626219913
136.528566619 29.7771135475 7.92164472043
137.733153738 28.6408014781 6.14664033739
137.630231652 29.2071135002 8.55845001476
137.53514554 28.613285663 5.76374976484
135.572187904 30.2430428607 5.91059733939
137.2495156 29.5057107857 8.22310702063
135.019309608 30.2294122328 5.98367484595
137.633344227 28.8308090451 8.88489153713
137.055865183 29.2135792236 8.65829689856
135.458330528 29.8515058937 7.52852936322
137.863979763 29.2870526471 8.26845191808
134.759487819 30.0291540538 6.34245945083
136.425690402 29.9014844932 7.27792912313
136.444156709 29.5301013123 8.31760114246
136.207780127 29.7469590913 7.9984999713
137.744431141 29.3544631381 7.74733717832
135.850395628 29.6614730954 8.00249255289
137.906796726 29.145420027 7.31664699228
137.80697109 28.4644178159 9.03109067138
135.137682311 30.0103299587 6.96218421167
139.537543965 26.0433783088 7.49917002597
138.369333591 26.3705166831 7.67277691895
138.856488838 26.3294940719 6.62760903282
138.422485219 26.470647422 8.2473451253
138.011592791 27.202903377 6.10325873055
139.396295781 25.9729715642 6.41148173648
138.043471482 26.6378280619 7.25672090409
138.578212541 26.3408251257 7.24055837405
138.924754626 26.1995594301 7.79829998377
138.318967667 27.0608656825 5.83554111504
139.056848039 26.3185564203 5.90324023415
138.000181059 26.9669689687 6.62217385394
138.642935372 26.78889348 5.62419654162
138.382044794 26.6124527568 6.83695452617
138.508415407 26.7640633209 6.23736654951
139.776556982 25.8820627699 6.97439416833
138.351053933 27.0964295564 5.42920111016
140.40858225 25.7475371884 5.73918033292
138.033179266 27.3322896225 5.60237610769
137.884461621 26.5668610419 8.03611746146
140.048184853 25.7496620627 6.20458268664
138.034928358 26.7455031626 8.54278123869
140.841118594 25.9481997823 5.5939163699
140.580065877 25.9064929867 6.27329526032
139.536981305 26.3404821985 7.99346160775
140.078695876 25.7047330297 5.55296977859
138.473576761 26.8750667631 8.70757306803
139.150736209 26.0512158493 7.11665486729
140.241145199 25.9763349648 6.95912901425
139.903542062 25.9919817743 7.2599424849
139.589113486 25.8830201312 5.68913624542
139.987127651 26.1894123484 7.55847884413
139.238528835 26.1661537215 5.45975344384
141.078399911 26.1474197529 5.29454938583
139.001865523 26.5275654022 8.35032300065
139.394740634 26.0851325677 2.78373457261
139.505833806 25.89765214 3.98963969564
138.592737267 26.4257175418 3.52209113546
140.080317831 25.7846217038 3.97768044979
138.294801495 27.0831462755 4.63192231006
138.343337207 26.3874837552 2.88845773631
139.168778139 26.1722681819 4.39170952609
139.124711372 26.1077066951 3.78465855236
139.640173158 25.8948701276 3.41045405901
138.040465678 27.1685120728 4.29348618337
137.94645848 26.7595740212 3.33233943441
138.690758026 26.6801817645 4.55446378306
137.795008524 27.1265669067 3.89155024178
138.818931423 26.4260687615 4.06797605478
138.334881718 26.8267642957 4.00717229184
138.885987301 26.2275134893 2.50176804134
137.681748621 27.3638842067 4.27694675492
137.784210812 26.7972768566 1.86503674585
137.879735458 27.3913285812 4.65972715603
139.842951378 25.7615518773 4.51293762866
138.165076552 26.4987294235 2.20028241686
140.395784602 25.7752368288 4.43987419327
137.781010765 27.1737509354 1.53861187591
138.358514366 26.7909025112 1.76518642804
139.956567616 26.1531930764 2.89503387125
137.550429253 26.7171916327 2.15521293417
140.655538305 25.9755177934 4.08100132535
138.989001676 26.1031938565 3.14547030195
138.970233658 26.4745128399 2.10574972399
139.206718736 26.2577025298 2.42492249687
137.670202849 26.6500145077 2.67613378069
139.564123899 26.3432014726 2.42096719366
137.507954325 26.8591604811 3.10704932134
137.607239405 27.53992006 1.39281169224
140.277200314 25.9943815557 3.46122072751
135.024530692 27.8560206241 2.93136497202
136.090576719 27.2768802656 2.7587041022
135.714773311 27.592527906 3.80279324964
136.120589541 27.3824627445 2.18347181624
136.930561099 27.634897702 4.32424413592
135.079641143 27.7135210176 4.01988255087
136.511652997 27.2444222392 3.1737224517
135.920929276 27.4034407354 3.19048266831
135.572336961 27.5399923704 2.63294873166
136.611593878 27.7484068834 4.59222103293
135.565228885 27.7283592679 4.52690627694
136.773368828 27.454371131 3.80639579654
136.190217208 27.779772393 4.80430997201
136.25184466 27.4642572827 3.59270520944
136.268147967 27.6646767891 4.1915113737
134.741969019 27.9095853086 3.45649299047
136.614269195 27.7986856827 4.99773247859
134.197406155 28.2601616922 4.69101943889
137.006195006 27.745749114 4.8241854051
136.574543275 27.0782480145 2.39523563817
134.456591132 28.0080982659 4.22651007114
136.589441414 27.308304197 1.88737142102
134.027017896 28.7059090896 4.83417370891
134.183617387 28.4905134438 4.15565777925
135.230438315 28.0661229929 2.43558219057
134.404821037 28.0011503768 4.87818268385
136.364144823 27.7057454421 1.7209595368
135.308559841 27.5946863339 3.31469319918
134.474052641 28.3006559721 3.47015540587
134.726576765 28.0752236229 3.17003646178
134.88039596 27.7873477124 4.74219491251
134.803214991 28.2734369593 2.87021836112
135.329638643 27.7479784257 4.97073471039
133.995951514 29.0161551748 5.13184521031
135.743872561 27.8260025244 2.07889760626
135.167207935 27.814352917 7.64683531681
134.954204892 27.7498601631 6.44170112506
135.978725078 27.4962884021 6.90813081898
134.463105423 28.0685746622 6.45296354632
136.647438262 27.7546572441 5.79562271656
136.132520438 27.2989896885 7.54270981805
135.38646784 27.7100938568 6.03890236819
135.374341466 27.6366966823 6.64635564744
134.857133015 27.8447717985 7.02052384346
136.890243216 27.6407930903 6.13391797789
136.675531842 27.287304145 7.0977198169
136.082832951 27.7412887069 5.87426292405
137.038377103 27.4420649722 6.53673407106
135.814979226 27.6507866019 6.36192649214
136.441934735 27.602015035 6.42149552927
135.632333522 27.564189057 7.9291228599
137.283682166 27.5313916888 6.15021348022
136.82126096 27.2103161472 8.56518802463
137.159655315 27.6867855882 5.76668684537
134.616449451 27.8835839675 5.91853566642
136.339350887 27.2589757171 8.23069265905
134.22907922 28.278650643 5.99026450623
137.086248056 27.4802321809 8.88944598768
136.404643254 27.6060594174 8.66374383219
134.810988264 28.2534595133 7.53391737879
136.932838584 26.9885397925 8.27622617239
134.182709249 28.6054130004 6.34729821391
135.470305456 27.5427824093 7.28589993607
135.744524319 27.8025871534 8.32347503739
135.423126981 27.8095729964 8.00504928287
136.798911437 27.0203117622 7.75522040697
135.22594541 28.1197282523 8.00769622329
137.059984272 27.0549098279 7.32367898605
137.466325999 27.623333198 9.03391429596
134.468890032 28.3592296053 6.96776047473
