# Supplementary material for: PyOIF: Computational tool for modelling of multi-cell flows in complex geometries
Source: PLoS Comput Biol. 2020 Oct 19;16(10):e1008249. doi: 10.1371/journal.pcbi.1008249 (PMC7595628; doi:10.1371/journal.pcbi.1008249)
Supplement: S1 Script — (ZIP) [file pcbi.1008249.s001.zip › S1 Script/input/cell32_nodes.dat]

70.5549216406 15.8163621442 4.93678503511
70.2039318563 16.5962950159 8.77266248168
72.1820478226 12.3525331666 5.83251968702
70.2086059214 14.6413662436 1.2027365528
68.2312584033 18.8850085838 4.14266853114
69.8584351905 15.4213237099 5.03834672004
70.6319223676 15.9903146061 5.49941714224
70.816065557 16.238755494 6.03019077345
71.0328102175 16.5129364654 6.51219747215
71.2355430932 16.7663952445 7.01844547085
71.3039063979 16.9624147565 7.5667930915
71.1085518886 16.9798377585 8.14025153833
70.7074101215 16.8467416895 8.56385556426
70.9218771039 15.3607051275 5.03912676047
71.3973561011 14.9839848347 5.13671589549
71.8928074554 14.6682003401 5.23454735849
72.3753952317 14.3211633223 5.32446634294
72.7424466779 13.8815404784 5.44931467815
72.8249870965 13.2974149189 5.58916056415
72.6146954104 12.7548338502 5.72897076153
70.547002165 16.0142829713 8.86217699695
70.8798280501 15.4201247551 8.83408641088
71.1920473904 14.8321200046 8.68822290804
71.4750256078 14.2674087115 8.43211094735
71.7185631385 13.7443964996 8.06890675863
71.9159740231 13.2788054626 7.61202197864
72.0626454634 12.8828120403 7.07709847828
72.1522964197 12.5707206527 6.47754923847
72.152639085 12.2321459403 5.16246169716
72.064144599 12.2144974736 4.48695143374
71.918762111 12.3011732676 3.82677048458
71.7222923413 12.4867006583 3.20093753057
71.478643404 12.7695642344 2.63041162967
71.1962562039 13.1390872854 2.13200072909
70.8843941924 13.5822964245 1.71861727473
70.5516664947 14.0884489912 1.40554351978
70.7118922975 14.9617199664 1.26481480509
71.1127588098 15.2832831506 1.5715478964
71.3183855079 15.5279340282 2.08664064127
71.2386220705 15.6397877254 2.65646471754
71.035224844 15.6629948441 3.22192677964
70.8022583518 15.6821537338 3.76954697708
70.6174841204 15.7214924875 4.35388468584
69.8655764346 15.2232840284 1.11320135135
69.5327762748 15.8173680187 1.14120310353
69.220633196 16.4053454764 1.28710476162
68.9378060978 16.9701326118 1.54339051847
68.6943447097 17.4931728124 1.90652227839
68.4971002992 17.9588218239 2.36330142141
68.3506383006 18.3548111752 2.89816495917
68.2610713959 18.6668555648 3.49766650478
68.8052180577 19.0535474994 4.09955098496
69.3968221288 18.965769013 4.12258087642
69.8801956698 18.6089986327 4.20402294123
70.0989664554 18.0852149238 4.35048722827
70.1754675292 17.5077680248 4.49955354667
70.2210291516 16.9369832792 4.66298938221
70.3275452881 16.3511627319 4.81424421997
68.2605987644 19.0053767784 4.81274768871
68.3490489659 19.0230254729 5.48831018288
68.4943588481 18.9363658036 6.14850784034
68.6908203128 18.7508324526 6.77434845002
68.934489761 18.4679841809 7.34481007143
69.2166560832 18.0985616001 7.84322172353
69.5282235395 17.6553918691 8.25667662026
69.8608831417 17.1492316558 8.56980705451
69.7959231728 15.5161931127 5.62127670821
69.611159784 15.5554873644 6.20576425061
69.3781171245 15.5746397659 6.75345463579
69.174606232 15.5978215793 7.31896699615
69.094619649 15.7096331609 7.8886917129
69.2999831721 15.954273104 8.40376625116
69.7006698369 16.2759047787 8.71056558487
71.6079525935 12.1839799571 5.87569745349
71.01646542 12.2717899061 5.85266002979
70.5332801099 12.6285891223 5.77121398862
70.3144831474 13.152342422 5.6247397463
70.2379665217 13.7296888481 5.47560287733
70.1924581542 14.3006562803 5.31220266016
70.0858394749 14.8865009853 5.16100784751
69.7052373041 14.3908113784 1.41158379568
69.3042606852 14.2576484988 1.83512407187
69.1091583891 14.2750439386 2.40852927015
69.1777204008 14.4711172108 2.95689567195
69.3805018269 14.7247399464 3.46309701542
69.5972590807 14.998936233 3.94505356312
69.7814182692 15.2473529994 4.47577986486
67.7986838551 18.4826864454 4.24621387077
67.5883734919 17.9402175564 4.38608060258
67.6709054931 17.3561863961 4.5259220503
68.0380078493 16.916483532 4.65079975667
68.5205569565 16.5693572569 4.74071482006
69.0158905163 16.2535138178 4.8385984815
69.4914483301 15.8769805363 4.93608657144
72.3046778039 14.9463552703 7.73806630391
71.807561952 16.0449704937 7.51999197971
71.9627972911 15.2557866979 6.69273720046
71.6910836925 16.1676544409 8.08060639321
71.0013709718 15.7442538783 5.92448787084
72.4014726888 14.7343639105 6.66388289106
71.5149086196 16.1739878602 7.02145084341
71.8854243755 15.7134824545 7.18021597459
72.0501752773 15.5925753079 7.82005769632
71.1972583259 15.3906185028 5.77154423822
72.0336334976 14.834397998 6.07438902642
71.2108175282 15.9588363604 6.40987253285
71.521682154 15.0599065559 5.6775998802
71.6064114555 15.7248837843 6.73615370294
71.5003626885 15.3890523783 6.21226891365
72.5208773186 14.5762039802 7.32047972531
71.1843258307 15.2234195644 5.39932087921
72.7977567805 13.603651667 6.36033942321
70.8985067664 15.541530716 5.45967463709
71.5285429414 16.5870597577 7.70502449657
72.7241000334 14.0914529475 6.68145057952
71.3512728169 16.5852772926 8.23353768093
72.6672863277 13.1226627648 6.3663414043
72.6417723722 13.5938616151 6.9219376077
71.989349014 15.06369507 8.20624817637
72.8013011609 13.8573422465 6.07592359839
71.2783853744 16.2097667095 8.53421943084
72.2587436927 15.181313104 7.2499121931
72.4945782515 14.1234046088 7.45870398999
72.4180215414 14.5347316899 7.6318802686
72.5492757602 14.3324681818 6.04459189963
72.2219530725 14.5242422921 7.94214229811
72.2295496492 14.5429880249 5.71442442409
72.5169404633 12.7739722728 6.16265920704
71.7127697759 15.6517164405 8.36847466231
72.4479124166 13.5373120534 3.23793990525
72.5969003187 13.8544654202 4.41228793658
71.9649323305 14.4763089842 3.67384376708
72.7909554522 13.3308360902 4.58906478531
71.2240530663 15.0183229916 4.6278573912
71.9947250875 14.5082006884 2.99313823497
72.2599291161 14.2593815615 4.6827472972
72.3438423301 14.1123175013 4.09471729035
72.6438986686 13.5407133692 3.90941591139
71.1179461495 15.1331924311 4.22492266495
71.5511077704 14.9680929371 3.28412103635
71.6826061573 14.68302363 4.68245177354
71.1424836008 15.2371754066 3.76466516096
71.9732881756 14.4427761416 4.26362796287
71.5106759875 14.8152707644 4.04956762784
72.2469498959 13.8987685797 2.80543870456
70.8748899928 15.4334729385 4.09279660629
71.5541609012 14.6356376507 1.84543007584
70.8593545519 15.3689923892 4.51939543134
72.7566472672 13.7304380936 5.01630959578
71.8891349369 14.4336725837 2.28536459495
72.8250252045 13.1886548462 5.12923091168
71.1954758884 14.476265922 1.53820219052
71.6465228411 14.0677813473 1.93970713357
72.4557908359 13.0388942662 3.52794973522
71.5875944238 14.960347878 2.04203151257
72.6795078555 12.7990396666 4.87666698766
72.3566321283 14.0312162792 3.44600980953
72.031754945 13.6547438193 2.46054029691
72.2661940848 13.5704879894 2.83863332923
71.6485885543 15.0283354257 2.5729325452
72.2326129613 13.222927891 2.9523683849
71.4000755375 15.2892207395 2.92775314065
70.8147115848 14.536411325 1.34546993671
72.6339826828 12.947541674 4.16724045521
70.0683728222 17.4026633886 1.95176962305
70.8003073297 16.4371077427 2.1355538319
70.3895047439 17.0812591533 3.00004771115
70.7249371116 16.2058682726 1.60292799989
70.4982448863 16.109396362 3.89245641526
70.1700675826 17.7271101899 2.99697470181
70.8744368689 16.1840173726 2.66579417888
70.6324076149 16.7173693998 2.48824033203
70.4717448909 16.8407794083 1.84799368824
70.328670277 16.4780697075 4.04157061215
70.2025560478 17.4366785918 3.63542519278
70.6766092835 16.1146104831 3.35066210474
70.2286487484 16.9358611905 4.10290788965
70.6018432319 16.5304844598 2.97755654038
70.3800721818 16.6805206518 3.54933835799
69.9523378406 17.8296024844 2.35462907875
70.2619421492 16.6000524359 4.42539300175
69.4748421683 18.6883076101 3.34403598735
70.3775595821 16.1854929994 4.38965198739
71.08122564 15.8962851156 1.95027154812
69.7811630411 18.3324244184 2.98904260896
70.8780591624 15.6824419313 1.47717837506
69.0034073444 18.8279102849 3.42569043187
69.2683711781 18.4924898054 2.83521509471
69.9112974826 17.0175197273 1.55248050683
69.7526220807 18.5941505422 3.58750454876
70.4599183515 15.779510669 1.24801862946
70.3504400455 17.3014981295 2.40531441637
69.5270547022 18.0262607618 2.28223654059
69.7992959419 17.7260089419 2.08063847648
70.0374015775 18.1375444252 3.61410133678
69.6270744368 17.5277200739 1.82425254875
70.1303589717 17.7983747232 3.9773124016
68.6794824237 18.9076286957 3.69843478006
70.2371927522 16.4575239971 1.38287934269
69.9252754958 18.8118691803 6.45167031482
70.0112310437 18.627770204 5.24324716555
70.3874442403 17.8608329346 6.01885009815
69.6255217269 19.0426715738 5.09439067129
70.2755890153 16.8353366971 5.18917455695
70.5767358307 17.9532013326 6.66756947159
70.1295920447 18.0988186747 5.0046224997
70.174085941 18.318827807 5.57393438922
69.8783051241 18.8929039108 5.75852417158
70.4080829074 16.7353850918 5.58834149328
70.6849134524 17.3030578294 6.42552054646
70.2049642268 17.3905494612 5.07804565896
70.6078212155 16.7585835735 6.01589623461
70.2351751009 17.812777016 5.45015415247
70.3699238199 17.2543384592 5.71200287314
70.2261979301 18.5070401404 6.86964900701
70.5713587284 16.3899094856 5.73202320812
70.7180158225 17.6563231666 7.85897307536
70.4167012676 16.3579677604 5.33016676669
69.8534899987 18.7529830042 4.6388225953
70.6158289462 17.9900916939 7.38510513776
69.4047787856 19.0790464799 4.58129894157
70.4746927099 17.4744670254 8.25391813545
70.2631410014 18.0186190824 7.8174676223
69.4452361121 19.042410104 6.2305126278
70.9659334162 17.4910237697 7.62137327622
69.0592757233 19.1901767828 4.90546270028
70.2526212978 18.4517891401 6.20918500728
69.98971685 18.4949525378 7.28035711383
69.9511177898 18.6902976522 6.87373755705
70.9378903979 17.4415264669 7.08560869963
69.616498781 18.8289758983 6.81368180337
70.9595884375 17.0520580516 6.76388650795
70.381045525 17.1453334916 8.51575482574
69.3164701732 19.1617497515 5.58412608366
70.3446833135 13.8348563225 8.02348229986
69.6127828541 14.8004597271 7.8397433195
70.0238148582 14.1562635371 6.97515857343
69.6879096432 15.0316743844 8.37240722647
69.9151371758 15.1282292928 6.08279444197
70.2432717374 13.51048373 6.97822167037
69.5388346892 15.0536079665 7.30955458348
69.7808392962 14.5201418118 7.48697828104
69.9412172941 14.3966730753 8.1272125248
70.084715566 14.7595875648 5.93370033364
70.2109011304 13.8007955121 6.33979998182
69.7367618837 15.1229990872 6.62463548633
70.184828784 14.3017278685 5.87230587628
69.8114696192 14.707109817 6.99767257207
70.0333295915 14.5570561385 6.42591250374
70.4608887035 13.4079616083 7.62056503495
70.1515081326 14.6376083844 5.54985322254
70.9384933526 12.549210382 6.63114081378
70.0358287322 15.0521751143 5.5855493431
69.3317448728 15.341308434 8.02510771964
70.6322652374 12.9050750824 6.98612025296
69.5347075187 15.5551298457 8.49821921568
71.4097843081 12.4096252688 6.54954117038
71.1449476145 12.7450152297 7.13998385072
70.5016105394 14.2198251356 8.42279015966
70.6608452778 12.6433745308 6.38766198491
69.9528136184 15.4580377909 8.72739711567
70.0627146224 13.9360708195 7.56988221432
70.88620681 13.2112691438 7.69297916146
70.6138573333 13.5115482877 7.89460983651
70.3760952722 13.1000116152 6.36109468508
70.7860764952 13.7098589716 8.15116603574
70.2830879978 13.4391542414 5.99791791332
71.7337534098 12.3299169219 6.27678893339
70.1755349138 14.779888824 8.59234473408
70.4880092066 12.4257168812 3.52341520552
70.4021510203 12.6098468276 4.73193782809
70.0258862194 13.3765993626 3.9563128897
70.7877682904 12.1949211696 4.88088617604
70.1378652611 14.4023917898 4.7860292361
69.8364822635 13.2842944337 3.30762121129
70.2838331477 13.1386774845 4.97055562878
70.2393053404 12.9187203441 4.40120829125
70.5349926518 12.3447051931 4.21666929964
70.0053457452 14.5023861488 4.38692809197
69.7284213437 13.934492359 3.54973744862
70.2084633263 13.8469562612 4.89711229516
69.8056007257 14.4791474265 3.95942046671
70.1782406365 13.4245489844 4.52500927487
70.0434869461 13.9832336441 4.26320417091
70.1870081804 12.7305184563 3.10546917323
69.8419824938 14.8477667642 4.24326403123
69.6949022609 13.5811776243 2.11627792066
69.9966542346 14.8797015373 4.64511677634
70.5599176115 12.4846254299 5.33644654333
69.7972518052 13.2473920247 2.59010810146
71.0084866354 12.1585114619 5.39396049675
69.9381203531 13.7631043132 1.72135889619
70.149755308 13.2189475573 2.15775472343
70.9680646656 12.1951586352 3.74474368344
69.4470986521 13.7464003373 2.35387475057
71.3538902838 12.0473399505 5.0698100219
70.1606911425 12.7857880613 3.76594197866
70.4234224803 12.7426295729 2.69475313337
70.4620841297 12.5472979103 3.10135798427
69.4753152373 13.7959174107 2.88962920021
70.7967660307 12.4086138583 3.1614826292
69.4537428979 14.1854870199 3.21142679404
70.0316488315 14.0922804212 1.45960080518
71.0967494129 12.0758085575 4.39117358333
68.1082676845 16.2911302525 2.23729276024
68.6054593087 15.1925685833 2.45532018911
68.4504359934 15.9817379907 3.28261129368
68.7217539096 15.0699189724 1.89472131037
69.4119330996 15.4934000451 4.05066504379
68.0117586368 16.5031925698 3.31143272403
68.8982603433 15.0635611859 2.9538380008
68.5276693602 15.524021678 2.79505531581
68.3627542059 15.6448574322 2.15524003442
69.215958486 15.8469973862 4.20363464825
68.3796996239 16.4031493968 3.90092974102
69.2024072813 15.2787612681 3.56531629675
68.8915382626 16.1776037941 4.29770353173
68.8067560198 15.512624842 3.23907835337
68.9128168411 15.8484556385 3.7629999295
67.892190971 16.661403667 2.65483368005
69.2289258533 16.0141890609 4.57589071478
67.6155596015 17.6340637135 3.61493391886
69.5148038558 15.6961924454 4.51543947871
68.8844366441 14.6505182458 2.27034427107
67.6891410046 17.1462057161 3.29385378756
69.0614877497 14.652299526 1.74186879646
67.7460682321 18.1149500083 3.60890274867
67.7714683584 17.6438184726 3.05333253866
68.4234024413 16.1737534035 1.76920645803
67.6120178411 17.3803778766 3.89935430845
69.134279085 15.0278218897 1.44114381337
68.154352688 16.056159504 2.72539963883
67.9184959196 17.1142403599 2.51662265407
67.9949656666 16.7028668578 2.34347165526
67.8640409317 16.9051716828 3.93069049314
68.1909181516 16.7133210526 2.03330059945
68.1838316599 16.694616092 4.26087248198
67.8964518199 18.4635757297 3.81255220907
68.6999876351 15.5857943097 1.60681943647
67.9653030967 17.7004430413 6.7373027455
67.8164557382 17.38326994 5.5629553335
68.4484296862 16.7611979108 6.30140192832
67.6224128515 17.9067955904 5.38613711618
69.1892265593 16.2191676369 5.34749875886
68.4185273656 16.7293084562 6.98208925647
68.153493315 16.9782584194 5.29252858352
68.0695275893 17.1253492484 5.88055181616
67.7694192667 17.697013823 6.06578679569
69.2953647448 16.1043402794 5.75046518252
68.8621582531 16.2693880358 6.69123129302
68.7307048119 16.5544517111 5.29286056426
69.2708277906 16.0003815869 6.21073876104
68.4400999425 16.7948022247 5.71162064403
68.902589705 16.4221399138 5.92579661487
68.1662109019 17.3389053229 7.16984979724
69.5384746755 15.804175797 5.88254873429
68.858727414 16.6019993087 8.12987619104
69.5539930104 15.8686671614 5.45590832643
67.6567009911 17.5073172199 4.9589041948
68.5239226284 16.8038956022 7.68986051961
67.5883432413 18.0489487778 4.84598659226
69.2171933518 16.7614688064 8.43716412962
68.766363313 17.1698740887 8.03557909508
67.9574709664 18.198726375 6.44730392851
68.82538328 16.2772324934 7.9332371064
67.7338588135 18.4384953064 5.09854470824
68.0566592183 17.2064390799 6.52926422537
68.3813133992 17.5829447789 7.51473761509
68.1469439023 17.6672471554 7.13665390795
68.7645940654 16.2092294323 7.40237149337
68.1805254773 18.0147240572 7.02291051203
69.0131594472 15.9483513573 7.04765826229
69.5978006448 16.7012988505 8.62988854042
67.7793525498 18.2900441404 5.80800250604
