# Supplementary material for: PyOIF: Computational tool for modelling of multi-cell flows in complex geometries
Source: PLoS Comput Biol. 2020 Oct 19;16(10):e1008249. doi: 10.1371/journal.pcbi.1008249 (PMC7595628; doi:10.1371/journal.pcbi.1008249)
Supplement: S1 Script — (ZIP) [file pcbi.1008249.s001.zip › S1 Script/input/cell13_nodes.dat]

135.027243907 42.1517714275 6.19118255794
135.859090056 44.2413797904 2.96852416485
132.539808826 39.9617723786 4.07872264392
134.753714151 39.5547507581 9.12844859896
138.073094976 43.834495505 8.01802884738
135.585570199 41.6445780746 5.90570505052
135.042482023 42.5462409836 5.74832830903
134.975836744 43.0269057858 5.36941617082
134.883315977 43.5196957246 5.04920290604
134.798473502 43.9993253704 4.69659298293
134.82895392 44.4061956136 4.27752953909
135.060803399 44.5905498461 3.74706623549
135.435673037 44.5243812715 3.28528153843
134.553232511 41.9012982963 5.93699994299
133.9963403 41.7498842263 5.72217160616
133.440219189 41.6591325269 5.53164527194
132.885723792 41.5331735329 5.33627934241
132.418339302 41.3081885896 5.06600366823
132.180357696 40.8769016728 4.71022564369
132.235027253 40.3978762197 4.3556464947
135.370259058 43.8697745169 2.67299504986
134.879350827 43.4382051312 2.47986050171
134.401568516 42.9594560236 2.39615872234
133.950363687 42.4490942535 2.42079430486
133.541365407 41.9211503364 2.55856320623
133.186583169 41.3927952886 2.80258972968
132.894596682 40.8796049642 3.14282936084
132.676597873 40.3974813747 3.57278503134
132.485677552 39.5839998036 4.64331628578
132.517069173 39.2763299949 5.25070427079
132.633932827 39.0492046299 5.88251373739
132.8301664 38.9065369059 6.51955128691
133.103900375 38.8571314885 7.14212119008
133.444478204 38.900452064 7.7309344876
133.840105975 39.0325870388 8.26985448229
134.281235481 39.2530025812 8.74077682408
134.369738114 40.0052390464 9.22492274895
134.101313416 40.5235238362 9.09229926794
134.011294735 41.0003466215 8.7264409397
134.161246069 41.2986702105 8.24620328694
134.402308233 41.4821441201 7.72676598125
134.67037383 41.6472733182 7.22197245512
134.90025616 41.8587190725 6.69123568745
135.24252478 39.9263578935 9.42394095391
135.733367416 40.3579508598 9.61707759264
136.211061701 40.8367682693 9.70077257439
136.662168351 41.3472389088 9.67619419712
137.071185255 41.8750893972 9.53836903178
137.426086549 42.4033755324 9.29430191968
137.718140996 42.9166817236 8.95398395139
137.936198636 43.3989022103 8.52397285036
137.570403561 44.1319505191 8.1542035001
136.981884576 44.237202804 8.12886236055
136.422093042 44.0982037571 7.93788643287
136.07410733 43.7646063039 7.60647999651
135.845463893 43.3425924571 7.24431210665
135.649873332 42.9243679816 6.86914589897
135.389504748 42.5036139809 6.50233398392
138.127320124 44.212176317 7.45348592297
138.09600522 44.5198303958 6.84606132964
137.979111364 44.7469392882 6.21426716212
137.782862134 44.8895601585 5.57727098634
137.509227071 44.9389578053 4.95473057165
137.168622816 44.8956774977 4.36589148404
136.772856779 44.7636062223 3.82701017327
136.331649777 44.5431812085 3.35618157196
135.712581782 41.9375593845 5.40563637026
135.942501188 42.1488809742 4.87488694843
136.210528775 42.3139436638 4.37031994484
136.451623229 42.4974568876 3.8509458794
136.601594086 42.7957886765 3.37057438393
136.511500566 43.2725585186 3.00469229449
136.243041039 43.7908704098 2.87207114066
133.042505799 39.6641977332 3.94255359786
133.631244378 39.5588861384 3.96796173576
134.19103912 39.6979383605 4.1589987674
134.538888315 40.0315900966 4.49033511179
134.767430291 40.4536400787 4.85251754221
134.962922035 40.8718831445 5.2275964962
135.223218375 41.2926713703 5.59428928658
135.177139024 39.2717361745 8.81164364118
135.55205844 39.2055595286 8.34971723758
135.783951132 39.3899645996 7.81922887186
135.81445116 39.7968657333 7.40021782449
135.729636068 40.2765994978 7.04764748379
135.636986786 40.7694757556 6.72738796938
135.570328573 41.2501608181 6.34843939441
138.377847131 43.3984821721 7.74110531004
138.432419279 42.9194534819 7.38658039209
138.194416984 42.4881182753 7.0308447152
137.727158961 42.2630144555 6.76058446081
137.172745244 42.1369947737 6.56524225252
136.616462859 42.0463685839 6.37474111489
136.059630386 41.8949348591 6.15985527607
133.304149049 43.0091365867 3.36948835982
134.080196936 43.7353115624 3.98017822637
133.645863563 42.7669034591 4.43255752869
134.266474722 44.029293114 3.50913515646
134.64979427 42.6095285485 5.27910030074
133.074622602 42.4293097843 4.27460666741
134.361531351 43.5659966122 4.47279849109
133.886262102 43.3353753787 4.1638407659
133.739428884 43.5302492138 3.53809021938
134.350495904 42.2998580464 5.28804901451
133.413178439 42.1763996692 4.83538438869
134.546493119 43.0483478421 4.93188335001
133.938784015 42.0668467207 5.26207696819
134.124486596 43.0887883132 4.56055893312
134.091735279 42.5584159173 4.90156141409
132.960784989 42.584422753 3.61828391562
134.287399601 42.0007956592 5.56398224934
132.349303297 41.4397159413 4.12397268688
134.656886694 42.2185671953 5.62045370804
134.515766796 44.1991449164 4.01154140564
132.582726914 41.9700421298 4.01980170356
134.721917986 44.3538721812 3.51556094089
132.336253789 40.9850777314 3.92086323985
132.535229364 41.6070402803 3.59746446026
133.672517389 43.2039956084 2.9707810175
132.399127342 41.5494490026 4.4853596015
134.70481982 44.124456358 3.08870259117
133.382245589 43.0088175497 3.90921291872
132.866122957 42.23733578 3.30817036721
133.069643855 42.6404062571 3.30767327285
132.774011931 41.8779815541 4.6899866215
133.277566131 42.6979648955 3.00854321114
133.116664292 41.8376331433 5.05961536585
132.364594421 40.5569898941 3.9608331016
134.11765209 43.6995538562 3.04150531239
132.442251791 40.0486781076 6.9404129538
132.475040798 40.8315067615 5.99807735313
133.205033987 40.8978241054 6.88909846695
132.151507107 40.5016008487 5.63806036629
134.13501014 41.5289618485 6.19179483998
133.137295071 40.6661870969 7.52694909446
132.932711432 41.1925493722 5.89369770308
132.76828267 40.8570869901 6.37845339237
132.303999197 40.3735055504 6.33659977033
134.239558876 41.43912858 6.59977103289
133.714166259 41.0519466001 7.42015841231
133.605901915 41.3930110446 6.03251064695
134.216082839 41.356427849 7.0657779275
133.229404098 41.1033910964 6.33586469737
133.763147051 41.208590365 6.65615890088
132.708510412 40.1362937914 7.47110421449
134.551143282 41.5782787085 6.82988828546
133.512998915 40.1960528839 8.60670041439
134.578151692 41.6862243089 6.4118136569
132.329628013 41.0083264393 5.40354819245
133.16629815 40.291358978 8.14060408807
132.11597235 40.5989311634 5.08848550176
133.787772656 39.831475539 8.80604307335
133.267984133 39.7653327645 8.29939038277
132.311966289 39.7310032609 6.47710773324
133.58890968 40.5660375371 8.5571233348
132.125214474 40.1190437707 5.15751811972
132.686864568 40.5358512752 6.9401039099
132.818197702 39.7230666392 7.67789930057
132.597353785 39.8654370627 7.31069358653
133.58771617 40.8527525149 8.10082079287
132.536822918 39.597615387 7.06444667196
133.925441902 41.1471879238 7.86659410732
134.15474202 39.6964244065 8.9873459243
132.161183454 39.955429574 5.86425410975
135.736298411 42.2154329662 9.53191265251
134.772353722 41.6600153476 9.01759074464
135.411562235 42.4421991898 8.46024419637
134.739714746 41.2265105278 9.40998979291
135.091545186 41.9783533043 7.26356693813
135.806739404 42.9398553292 8.70823158675
134.666460347 41.6700705831 8.43513740968
135.038496369 41.9943153794 8.79695328305
135.181829495 41.8025958123 9.42439682733
135.369080751 42.3075773681 7.26550429697
135.737740392 42.9478541958 8.00949449753
134.884064304 41.8217095726 7.76970208071
135.601914776 42.7032049371 7.38316395245
135.048636722 42.0152799088 8.27293496002
135.344392408 42.3066334144 7.79708699235
135.998263716 42.7140996896 9.32475932651
135.496781236 42.5479704431 6.95653735489
136.772220489 43.7111453578 8.73602920484
135.264108868 42.2059365212 6.83012392974
134.335026711 41.1977853777 8.98708946135
136.351983431 43.3506127493 8.9358452504
134.435014345 40.7649427426 9.32648294075
137.268102041 43.7272468573 8.69190194691
136.876983993 43.2797113995 9.11382528263
135.746907026 41.6763658344 9.73677252977
136.497463487 43.8057794334 8.48979829006
134.844738049 40.6376666989 9.55230100578
135.468689505 42.3879335012 9.08928670024
136.456318888 42.7309552547 9.44891192924
136.097292997 42.4692213996 9.52895126909
136.095476492 43.5019106523 8.29894158249
136.185271774 42.1428243136 9.67668989761
135.935054039 43.3766827509 7.83609841155
137.620042606 43.8099997314 8.45728032004
135.262298906 41.2167485947 9.68629169182
136.598480388 45.1759362702 5.9607894236
136.377672373 44.5638694738 6.99940678436
135.852543832 44.3113349267 6.00362883641
136.854809093 44.7541420776 7.28077175617
135.606336427 43.0591466398 6.35095657447
135.744302125 44.7029701082 5.45581918034
136.095430768 44.043367189 7.01407338583
136.156627178 44.4726811248 6.58214301578
136.617477745 44.9593430555 6.6256672057
135.480200669 43.1686297363 5.95410960992
135.436842529 44.0724305627 5.42470509924
135.824828543 43.4771922068 6.66932286453
135.324666028 43.4137688127 5.57971052548
135.943898865 44.0006926685 6.4976985755
135.673074071 43.6565996579 6.04287024986
136.250855294 45.1622702239 5.47172536162
135.233006414 42.9705593624 5.6907637036
135.608582699 44.9550525908 4.25323036673
135.343097623 42.7385370635 6.03884369638
136.521345373 44.3885343518 7.59491949416
135.768511998 45.0293672245 4.81484009506
137.04107339 44.519908981 7.75324399305
135.816715931 44.8808491269 3.806848874
136.144410831 45.1215960039 4.41162153883
137.107710716 45.1493528655 6.230330951
135.307649889 44.7894684239 4.41796613723
137.424479787 44.6430361881 7.48331930527
136.164167613 44.8608816519 6.05818041903
136.504693543 45.2453122312 5.07891417359
136.57002286 45.2442375804 5.5257154059
135.281816607 44.5273209007 4.88808130958
136.926524549 45.2432175132 5.62060525114
135.126247157 44.0673196582 5.02907797002
135.830022405 44.6703589578 3.43106291503
137.218923834 44.9607632482 6.8633407929
134.876515546 41.5807035276 2.56499504258
135.840475219 42.1361404582 3.07938388337
135.201245639 41.3538857791 3.63656341536
135.873100037 42.5696136584 2.68703307173
135.521334582 41.8179427827 4.83327377076
134.806126352 40.8563371413 3.38857384397
135.946365245 42.1260533275 3.66194343549
135.574316226 41.8018770941 3.29983756829
135.430962594 41.9935881754 2.67253188932
135.243708168 41.4886296333 4.83125287661
134.87511518 40.848350465 4.08731422266
135.728806512 41.9744784274 4.32720457345
135.010950275 41.093009445 4.71354879167
135.564172968 41.7808980615 3.82391373919
135.268401329 41.4894955707 4.29969874294
134.614569705 41.0820733368 2.77211078746
135.115982799 41.2482017769 5.14018566306
133.840755585 40.0849888339 3.36083995991
135.348631748 41.5903469213 5.26672028059
136.277803518 42.5983291441 3.10996849548
134.260915137 40.4456137703 3.16103352915
136.177738274 43.0311412218 2.77054462394
133.344777889 40.0689366711 3.40489083982
133.735860036 40.516451768 2.98306029958
134.865876545 42.1198654889 2.3602226658
134.11554304 39.9903318529 3.60710064721
135.768015717 43.1584550399 2.5447083342
135.144153788 41.4081846981 3.0075188056
134.156375906 41.0652246385 2.64801499011
134.515501642 41.326924454 2.56796758563
134.517377521 40.2943270539 3.7978248419
134.427463378 41.6533192835 2.42027269459
134.677837631 40.4195745008 4.26070755764
132.992768852 39.9862556272 3.63946300531
135.350540372 42.5794017613 2.41074258264
134.014740239 38.6203053081 6.13603855981
134.235518658 39.2323504839 5.09741700951
134.760431668 39.484837115 6.09321965023
133.758440769 39.0419843902 4.81609903067
135.006463365 40.7372627796 5.745720972
134.868745767 39.0932760565 6.64115071765
134.517620892 39.7527725811 5.08273444504
134.456453034 39.3235370836 5.51464473488
133.995778545 38.8368875813 5.47118005486
135.132605496 40.6278214863 6.14266221285
135.176154537 39.7238619986 6.67219274065
134.788102102 40.3190329692 5.4275435062
135.288228489 40.3827554697 6.51708026219
134.669146183 39.7955199087 5.5991244304
134.939873557 40.1397073822 6.05398002194
134.36221096 38.6339704471 6.62514998669
135.379760554 40.8259364136 6.4059536996
135.004373503 38.8410873439 7.84355305134
135.269698306 41.0578780866 6.05788736187
134.091883288 39.4076067423 4.50193510045
134.844508544 38.7668166869 7.28198691376
133.572129169 39.2761803636 4.34356771897
134.796212344 38.9153050698 8.29000959066
134.468581916 38.6745628026 7.6851293534
133.505648431 38.646770109 5.86659343598
135.305294339 39.0066643821 7.67881060139
133.188646709 39.1530512331 4.61351683009
134.448876351 38.9353709513 6.03867956861
134.108439629 38.5508841957 7.01786849303
134.043172434 38.5519848104 6.57110922472
135.331174716 39.2688732711 7.20881478809
133.68678684 38.5529448889 6.47624500113
135.486717178 39.7289526209 7.06778186424
134.782847565 39.1257939222 8.66589223181
133.394332782 38.8353354177 5.23356719708
137.308552492 40.7871016983 8.72733621586
136.532723356 40.0609373315 8.1166200771
136.966949831 41.0292985271 7.66421601518
136.346378262 39.7669142756 8.58766942915
135.96298724 41.1866334173 6.81769343497
137.53814737 41.3669416843 7.82218053283
136.251412144 40.2303426396 7.62387055595
136.72662066 40.4608243603 7.93296675002
136.873353262 40.2659151608 8.55877046776
136.262195174 41.4962851468 6.80882120956
137.199645729 41.6197331071 7.26147491886
136.066308272 40.7477666325 7.16484252517
136.673981726 41.7293163855 6.8348497292
136.488378575 40.7073637379 7.53620353663
136.521052933 41.23770392 7.19525585049
137.652005952 41.211857618 8.47859979315
136.325359252 41.7954877108 6.53282922522
138.263486583 42.3565601684 7.97290417228
135.955878128 41.5776749217 6.4764027692
136.097129773 39.5970741235 8.08517248644
138.030084954 41.8262243727 8.07710203171
135.89094337 39.4422822549 8.58122934273
138.276555377 42.8112972185 8.17594574938
138.077530732 42.189217347 8.49948122443
136.940117348 40.5922276655 9.12602795609
138.21366064 42.246790113 7.61151867804
135.907971992 39.6716931397 9.00812007795
137.230539145 40.7874086635 8.18762797448
137.74662511 41.5588700637 8.78873712617
137.543084537 41.1558420992 8.78915061399
137.83878638 41.9182286283 7.40686508466
137.335072294 41.0983053312 9.08827868431
137.496193235 41.9585034095 7.03725783444
138.248243661 43.2394359435 8.13593924655
136.495101662 40.0966408895 9.05532272654
138.170715224 43.747553724 5.15634176439
138.137815162 42.9647046152 6.09873659654
137.407979552 42.8982473312 5.20766173874
138.461317006 43.294630715 6.45873309176
136.477817886 42.2672656137 5.90517052489
137.475662156 43.1298575915 4.56981186768
137.68032467 42.6036212571 6.20320082985
137.844662626 42.9390203899 5.71837299723
138.308869332 43.4226344882 5.76021277446
136.37331431 42.3571073824 5.49702343919
136.89880015 42.7442043102 4.67663994686
137.007064809 42.4031068901 6.06439687752
136.396785283 42.4397122146 5.03110159977
137.38363394 42.6926682705 5.76100270025
136.849749994 42.5875036073 5.44062699612
137.904481358 43.659879938 4.62560880147
136.061737815 42.2178902864 5.26689352331
137.09991162 43.6002043956 3.49009613385
136.034843386 42.1100640626 5.68501057299
138.283142806 42.7879726301 6.6932510012
137.446638628 43.5048129169 3.95616843671
138.496831797 43.1973711199 7.00827325411
136.825086701 43.9647506266 3.29082330025
137.344963683 44.0309165553 3.7974208013
138.300974527 44.0652875865 5.61976554884
137.024052934 43.2301549362 3.53975379479
138.487693929 43.6771640134 6.93925913754
137.926064397 43.2602137756 5.15662737627
137.794837447 44.0731277863 4.41889370593
138.015661671 43.9307830005 4.78605829102
137.0252464 42.943433475 3.99604218485
138.076193346 44.1986556698 5.03236038216
136.687469191 42.6489714309 4.23041607132
136.458092558 44.0997521132 3.10959642567
138.451747399 43.8407883591 6.23257619285
