# Supplementary material for: PyOIF: Computational tool for modelling of multi-cell flows in complex geometries
Source: PLoS Comput Biol. 2020 Oct 19;16(10):e1008249. doi: 10.1371/journal.pcbi.1008249 (PMC7595628; doi:10.1371/journal.pcbi.1008249)
Supplement: S1 Script — (ZIP) [file pcbi.1008249.s001.zip › S1 Script/input/cell6_nodes.dat]

24.2096767507 30.4593900311 14.6783607945
22.273525695 33.8440204562 15.1691208308
27.6065615833 32.3873473763 15.1125521419
26.1493661841 27.0556850995 14.993328174
20.8162233364 28.5123104163 15.0498900153
24.2130460777 30.4403817203 15.4838564925
23.9330857852 30.9798924431 14.6109287969
23.6458524652 31.4865675521 14.4095084589
23.3646863045 31.9480933053 14.1608697347
23.0896143361 32.4339667262 13.9379314312
22.7921204604 32.9314788791 13.8645037671
22.52524435 33.419753324 14.1097599879
22.3402981676 33.7364296011 14.5828260415
24.7279616647 30.7373126556 14.6020899767
25.2287470203 31.0285677329 14.3923304149
25.6829381339 31.3147499961 14.1365154373
26.1627322113 31.5943969183 13.9055410203
26.6584357324 31.8935749292 13.8239978041
27.1533096828 32.1558805377 14.060711688
27.4828123609 32.331851257 14.5282770577
22.8924886001 34.1292534942 15.1732200386
23.5515565932 34.3029575137 15.1745399622
24.2308412694 34.3583416173 15.1730189771
24.9098227457 34.2979322744 15.1687667377
25.5673180721 34.1173126639 15.1617653001
26.18304589 33.8249613177 15.1522998177
26.7403102952 33.4327345087 15.1407467764
27.2199774614 32.9484736026 15.1273601133
27.8918780828 31.7686695423 15.0968093391
28.0656083604 31.1098728678 15.0805904953
28.1210689357 30.4308664119 15.0643949698
28.0607469379 29.7520466478 15.0487053205
27.8799677127 29.0946873696 15.034011091
27.5873961277 28.4790907296 15.0207649825
27.1951986025 27.9220219054 15.0093042088
26.7106826777 27.4423706284 15.0000568963
26.0777274778 27.1907307288 14.413387179
25.8888812335 27.5292900067 13.9573486662
25.6200920246 28.0286103816 13.7375760536
25.3232473678 28.5221815295 13.8367899875
25.0499825068 28.9970090358 14.0846088028
24.7709115301 29.4461645746 14.356965465
24.4855429529 29.9426679335 14.5843220458
25.5304950444 26.7705049504 14.9892263977
24.8714474762 26.5968650057 14.9879014637
24.1922287864 26.5414543276 14.9894366277
23.5132357555 26.6018280916 14.9936943374
22.8557593053 26.782420147 15.000687086
22.2400387135 27.0746657441 15.0101337409
21.6827174217 27.466813052 15.0216840022
21.2028920009 27.9511461744 15.0350764336
20.9351401288 28.5952327129 14.4678213043
21.2608588161 28.7930520033 14.0062713033
21.7539019975 29.0662939847 13.7780020328
22.2501883735 29.3614187419 13.8692893515
22.7315285858 29.6300272316 14.1090891515
23.1878693448 29.9041410473 14.3743318367
23.6906860918 30.1853437451 14.5933183211
20.5309865208 29.1310605874 15.0656220821
20.3573183801 29.7898806715 15.0818396312
20.3019093321 30.4688938211 15.098048716
20.3623306501 31.1476933181 15.1137558261
20.5430501074 31.8050550095 15.128436138
20.8354544896 32.4206022514 15.1416506625
21.227702118 32.9776971852 15.1531159748
21.712194281 33.4574006516 15.1623822682
23.9371458743 30.9571264834 15.578117225
23.651735406 31.4536811937 15.8056576257
23.3727284311 31.902831128 16.0779993446
23.0995840744 32.3776625839 16.3257645484
22.8027900112 32.8711957744 16.4249648687
22.5339936939 33.3703710913 16.2051429841
22.3451739421 33.7089098615 15.749055651
27.4875588042 32.3044037231 15.6945163182
27.161859241 32.1065665684 16.1560510635
26.6689085231 31.8333108193 16.3843362566
26.1724726008 31.5381769868 16.2930162544
25.6907870828 31.2695842596 16.0532254459
25.234532068 30.9956478248 15.7880512575
24.7320298841 30.7144856473 15.5688818829
26.0825334957 27.1633306847 15.5795585537
25.8975103396 27.4800381552 16.0525633217
25.6306374842 27.9684512572 16.2978074639
25.3330678015 28.4661329669 16.2243939947
25.0578562331 28.9519762015 16.0014662226
24.7766172867 29.4132975208 15.7528390436
24.4895320249 29.9198391845 15.5513555125
20.940018076 28.5678257559 15.6341597856
21.2695810743 28.7437920727 16.1017290199
21.7645528751 29.006100769 16.3384569788
22.2601478206 29.3053012469 16.2570055406
22.7395587088 29.584993965 16.0260950567
23.1937020656 29.8713355025 15.7702311452
23.6946838748 30.1625826312 15.5604037519
24.895740386 33.7400585407 14.0194344092
23.8069573407 33.1958445559 13.875448468
24.787993454 32.6027106955 14.0054450889
23.4881743808 33.6714786178 13.9989995641
24.1767504631 31.5286534572 14.4770274002
25.4315187325 32.790263278 13.8799832526
23.7148511096 32.6222684882 13.9890564783
24.2222332856 32.9574317779 13.9202480456
24.2103886998 33.6287582318 13.9336006786
24.6059749316 31.5039480064 14.4590383867
25.3579076303 32.1154727297 14.0592952687
23.9439734176 32.0022740543 14.2645402875
25.0585548069 31.5604428851 14.3292969212
24.2204719972 32.4608207185 14.0880302359
24.6132203001 31.9992563392 14.2657783288
25.4280270136 33.4700069365 13.9518418075
24.8546891949 31.1768268591 14.4971637398
26.6557370168 32.8202597176 14.0490039253
24.4408615931 31.0972705332 14.5959904181
23.1698567162 33.1947282567 13.8768313277
26.1145995191 33.0132666937 13.9208166944
22.940572206 33.6487524943 14.1099011488
27.0063359704 32.8797297129 14.3980656616
26.4323537494 33.3106518155 14.271580407
24.5217320846 34.0755753286 14.3027966179
26.5240440983 32.5052721587 13.8795691732
23.1402017525 33.9810321274 14.4003538662
24.8161730551 33.2210755904 13.8705339591
25.7606884347 33.6801713006 14.2182754938
25.3280689893 33.7479350918 14.1096007433
26.0187495543 32.3196119141 13.8578566315
25.1581464872 33.990846159 14.3299975228
25.7964233526 31.882242754 13.9802821506
27.297499748 32.7117415423 14.667559073
23.8530393661 34.0449769834 14.2763340485
27.4710475444 29.7880619561 13.9159017951
26.9229455398 30.8789841948 13.8080232247
26.3336395535 29.8954851947 13.9354997026
27.4017593625 31.1955372072 13.9244985463
25.2729258553 30.4966777565 14.4483213228
26.5180358967 29.2545240388 13.7924333864
26.3524627392 30.9684473592 13.9393065163
26.6859576655 30.4629123993 13.8513443763
27.357350724 30.4748323011 13.8463609467
25.2480029341 30.0680047321 14.4226039266
25.8482390098 29.3242554886 13.9917411899
25.7401105942 30.7337259302 14.2273751362
25.3008292162 29.6180162265 14.2826634887
26.1937620428 30.4610611326 14.0329392799
25.7374250918 30.064875901 14.2157064994
27.1992695427 29.2570334757 13.8455485092
24.9219924428 29.8182803935 14.4649176153
26.5526657806 28.0274485923 13.9368877263
24.8451989974 30.2301169819 14.5739447949
26.9218555932 31.5159110653 13.8217769873
26.7419655061 28.5710062107 13.8138608785
27.3821519875 31.7408791547 14.0465461745
26.6217827636 27.670122192 14.2772975744
27.0490391481 28.2467222622 14.1500615027
27.8143221242 30.1567699995 14.196962611
26.2331337072 28.1621974175 13.7788359094
27.7223283023 31.5359091829 14.3237713702
26.9481695248 29.8702764452 13.7829849881
27.4167496658 28.9193838432 14.0995445834
27.4814569443 29.3540254874 13.9974514632
26.046888431 28.6675623285 13.7719780434
27.7304610762 29.5198027983 14.214250777
25.6129898933 28.8871342624 13.9106875177
26.4613091903 27.3735895388 14.5456035388
27.7828758668 30.8256866587 14.1842594008
23.5178130743 27.213116637 13.8718396037
24.6054073 27.7638180425 13.7444637108
23.6255586127 28.3500862663 13.9104174138
24.9250740908 27.2829677313 13.8428892214
24.2407297658 29.4006139499 14.4266873246
22.9809156935 28.1682528044 13.7815594794
24.69845332 28.3315750511 13.8841527709
24.190624852 27.9998328077 13.8038837315
24.2025192751 27.3285143029 13.7855825474
23.8113264388 29.4260470525 14.4133730176
23.0559457882 28.8338964168 13.9917055044
24.4716935997 28.9377028016 14.1903059069
23.3574936316 29.3757636806 14.2849624273
24.1938268893 28.4880734372 13.9947890182
23.8025503322 28.9405522015 14.1972463251
22.985004851 27.4859442952 13.8214153077
23.562847254 29.7513252769 14.4689541108
21.7583285912 28.1299976001 13.9592692445
23.9776851442 29.825919565 14.5679078071
25.2424452117 27.7650321866 13.740652693
22.298354847 27.9433979848 13.8176136413
25.4736512345 27.3005151234 13.9502027433
21.4107339026 28.054285254 14.3078238598
21.9835104485 27.6297104858 14.1566941391
23.8942392205 26.8647653819 14.1359802458
21.8884820878 28.4524579221 13.8038953522
25.2763823694 26.9549167023 14.2263391482
23.5962002203 27.7385820438 13.7468193786
22.6546282724 27.2634022906 14.0804646529
23.0862588371 27.2009325911 13.965119642
22.3936882008 28.6392627212 13.7864598605
23.2579929988 26.94797012 14.1724485789
22.6168784353 29.070436368 13.9273470505
21.121581625 28.2092317144 14.5875533077
24.5625738142 26.8967235104 14.1054015395
20.9423226508 31.1649913983 13.9754703888
21.4892984565 30.0804692043 13.811883669
22.0799727055 31.0571042433 13.9805533051
21.0114076373 29.7587225544 13.9173567097
23.1443882771 30.432822709 14.4556634995
21.89447632 31.7040244886 13.8692831471
22.0609996899 29.9851087884 13.934087359
21.7268555238 30.4941838544 13.8727676057
21.0553090804 30.4823000009 13.8727978582
23.1691547478 30.8623913928 14.4498714597
22.5657923928 31.625217843 14.0594735148
22.6752926194 30.2062100399 14.2276758656
23.1152718139 31.3184388249 14.3316174856
22.2204690966 30.4876151965 14.0501124813
22.6781033336 30.8749719925 14.2474448738
21.2135520154 31.6988284697 13.9278657509
23.4955958622 31.1099057815 14.5010924469
21.8611774804 32.9230202392 14.0714943561
23.5733484274 30.6934281021 14.5900527117
21.4904102936 29.4435824523 13.7956834724
21.6707387567 32.3857506745 13.9246414104
21.0319308524 29.208250982 14.0134847062
21.7950051439 33.2639271455 14.4289129183
21.3665911829 32.6937679768 14.2782665976
20.6014774541 30.7834850669 14.2418171257
22.179348564 32.7959031062 13.9045940479
20.694149012 29.399926373 14.3028987644
21.4639793511 31.0892669336 13.8344592479
20.9982978459 32.0241136693 14.1992846652
20.9326626064 31.594711024 14.0774204429
22.3654450044 32.2914348801 13.8724483669
20.6855839331 31.4189075103 14.2882955714
22.800384367 32.065817422 13.9970249992
21.9577781594 33.5475151866 14.7095655725
20.6326324563 30.1159137322 14.1974308397
24.9050962315 33.6865259952 16.2905692849
23.8174473171 33.1359435025 16.4179779682
24.7971693237 32.549742564 16.2520807719
23.4977520699 33.6168100355 16.3195632924
24.1820218767 31.4989528019 15.7357563941
25.4417147673 32.7313555107 16.3807958669
23.7243282478 32.5682830219 16.2783434064
24.2322659436 32.8999646925 16.3585613184
24.2204803039 33.5711956544 16.376831713
24.6113710198 31.473547197 15.7489946018
25.3665164714 32.0657031184 16.1706576927
23.9510953298 31.9619133395 15.9721646956
25.0649310208 31.5239151639 15.8774542304
24.2290378896 32.4116769268 16.1676513466
24.6202070138 31.959099062 15.9652026982
25.4378130616 33.4136734011 16.3409430422
24.8597181261 31.1485735119 15.6934218406
26.6645580869 32.7695176514 16.203110003
24.4450744302 31.0737351005 15.5943326089
23.1804041632 33.1347836927 16.4218644506
26.1245327615 32.9561588209 16.3447448838
22.9492985232 33.5992027522 16.212289507
27.0122693474 32.8454383404 15.8543028496
26.4394648 33.269790369 16.0056801771
24.5288533652 34.0349382472 16.0264353108
26.5342359978 32.4468694402 16.3586643307
23.1465764529 33.9448232716 15.9361112044
24.8266175401 33.1611000699 16.4156101693
25.7683401067 33.6362231881 16.0818900268
25.3366425882 33.6987081636 16.1972463934
26.0290547532 32.2603111717 16.3758844139
25.1649782468 33.9516966421 15.9899391946
25.8056232936 31.829125803 16.2349542394
27.301187831 32.690399178 15.574834802
23.8604027179 34.0030102493 16.0570354732
27.4803204214 29.7346780486 16.1868253227
26.9333276211 30.8192150092 16.350443079
26.3428148898 29.8426885047 16.1818492502
27.4112249737 31.1409694847 16.2449488589
25.2781594747 30.4670154473 15.7067506377
26.5282611037 29.1957410517 16.2931028196
26.3618032261 30.9146103765 16.2283111482
26.695892977 30.4056221176 16.2896073034
27.3673169464 30.4174244536 16.2895090134
25.2533293722 30.0376053844 15.7125103912
25.856881594 29.2746088629 16.1029198644
25.7471187664 30.6935131221 15.9346848868
25.3071557134 29.5816036503 15.8307076636
26.2022361118 30.4121900441 16.1122727979
25.7443870778 30.024895912 15.9149304423
27.209033185 29.2008836785 16.2344449793
24.9269073998 29.7900919494 15.6612200006
26.5615171 27.9768370541 16.0908411079
24.8493639725 30.2065459353 15.5722355987
26.9322456819 31.456036518 16.3666218833
26.7519059246 28.5140628137 16.2376975594
27.3907219333 31.6914344221 16.1488075825
26.6277644967 27.6359083809 15.7334466909
27.056158054 28.2059815151 15.8840533649
27.8213577133 30.1162616781 15.9205181795
26.243328267 28.1039564556 16.2577293076
27.728580284 31.4997979779 15.8594267134
26.9585675836 29.8104599631 16.3278410516
27.4243714387 28.8755924484 15.963045839
27.4899769246 29.3049593658 16.0849030905
26.0572313769 28.6084020134 16.2899071153
27.7372298762 29.480788038 15.8740417959
25.6222468758 28.8341524643 16.1653178222
26.4650429492 27.352278716 15.4528608067
27.7901429391 30.7838256359 15.9649005899
23.5272434865 27.1597375967 16.1429585788
24.6159223937 27.7040828457 16.2869809829
23.6348810138 28.2973419554 16.1569431971
24.9346626785 27.2284245456 16.1634018242
24.2458977224 29.3709754674 15.6854790821
22.9912974604 28.1094783051 16.2824761979
24.7078875336 28.2778710811 16.1733438853
24.2007156082 27.9425661264 16.2421856996
24.2126423472 27.2710901105 16.2288252119
23.8166650862 29.3956925326 15.7035666866
23.0647370041 28.7842980423 16.1032365225
24.478727104 28.8976005854 15.8979394897
23.3639495337 29.3393825268 15.8332654872
24.2024175287 28.4393093354 16.0744052186
23.8095999051 28.9006377098 15.8967290622
22.9949332626 27.429780026 16.210584971
23.5679042153 29.7230381426 15.6653851168
21.7672707423 28.0793591483 16.1133736395
23.9817994772 29.80239468 15.5665350601
25.2529504697 27.7052241262 16.2855119196
22.3084197169 27.8864123964 16.2415935391
25.4823222493 27.2510969105 16.052442291
21.4166095532 28.0199004354 15.7643444272
21.990717625 27.5889500267 15.8908026279
23.9013829146 26.8242620775 15.8596070672
21.8989798907 28.3943508369 16.2828138111
25.2827241658 26.918826991 15.7620380016
23.6067616761 27.6787452755 16.2918721382
22.6623723377 27.2195984427 15.9441345589
23.0949271343 27.1518631318 16.0528093124
22.4041612468 28.5800868196 16.3046176439
23.2648823514 26.9089619942 15.8323998777
22.6262797288 29.0174588164 16.1822900498
21.1253627601 28.1878921858 15.4949000427
24.5699396122 26.854877128 15.886072354
20.9518389931 31.1115658508 16.2465953579
21.4998842879 30.0206738944 16.3544624884
22.0893879085 31.0042240139 16.2269706075
21.0210691156 29.7041456927 16.2379949088
23.1495499684 30.4033558678 15.7141978945
21.9049310188 31.6451047323 16.370028999
22.0705771517 29.931284999 16.2231601745
21.737049468 30.4368429945 16.3111093084
21.0655050342 30.4248618046 16.3161309957
23.1745756471 30.8320252333 15.7399508751
22.5746583121 31.5754286197 16.1707786858
22.6824652491 30.1660609027 15.9351921068
23.1217946078 31.2819622555 15.8799815577
22.2292051209 30.438695207 16.1295530264
22.6852503832 30.8349654113 15.9468543559
21.2235446032 31.6425806704 16.3169397279
23.5006526142 31.0817577565 15.6976934395
21.8702097341 32.8723120407 16.2255654571
23.5775086006 30.669943688 15.5885205
21.5010023038 29.3837357669 16.3407128144
21.6808802483 32.3287220378 16.3485889963
21.0406867938 29.1588258395 16.1159460551
21.8011172269 33.2296077606 15.8851294028
21.3738922417 32.6529703144 16.0123865104
20.6087101061 30.7429668513 15.9654928925
22.1897294246 32.7375637269 16.3836534982
20.7005597483 29.3638303598 15.8387079079
21.4745963749 31.0293787858 16.3795391392
21.0061294106 31.980259877 16.0628996906
20.9414243529 31.5455705005 16.1650121622
22.3760039982 32.2321391826 16.3905197157
20.6925763356 31.3798541968 15.9481965903
22.8098358586 32.0126523302 16.2518761746
21.9615624755 33.5261103904 15.6168229656
20.6400738732 30.0740487458 15.9782071585
