# Supplementary material for: PyOIF: Computational tool for modelling of multi-cell flows in complex geometries
Source: PLoS Comput Biol. 2020 Oct 19;16(10):e1008249. doi: 10.1371/journal.pcbi.1008249 (PMC7595628; doi:10.1371/journal.pcbi.1008249)
Supplement: S1 Script — (ZIP) [file pcbi.1008249.s001.zip › S1 Script/input/cell19_nodes.dat]

133.549765973 34.4112737241 8.1930076174
134.846769172 34.7917077733 11.8836182084
136.398049862 36.8355024543 6.98633139536
132.825263288 33.4652436555 4.44816725148
131.274025306 31.421529831 9.34531910145
134.122200443 33.8457213904 8.13836458605
133.655157593 34.5789519852 8.75240385584
133.652409019 34.827046189 9.31579935147
133.594814994 35.0889120348 9.84701045891
133.570854365 35.3478844916 10.3891516842
133.651743044 35.4985333519 10.9488566666
133.969270664 35.4387608324 11.463007377
134.396610894 35.1769599846 11.7902452575
133.873414194 34.8721880107 8.00570281219
134.099594397 35.4217087619 7.84604865122
134.269426358 35.9775274991 7.7182426165
134.465058833 36.5257828117 7.56730265881
134.786096716 36.9889605158 7.40954047446
135.315559586 37.2124562138 7.21346504534
135.892546318 37.1477586211 7.06804642396
135.276435359 35.2517385629 11.622592752
135.662512683 35.6778352086 11.2566645551
135.992507536 36.0563640496 10.795942137
136.258596977 36.3777986773 10.2569656135
136.44933759 36.6293482568 9.65253219932
136.560288749 36.8045186649 9.00317004478
136.590410958 36.9002825909 8.32908175272
136.535786443 36.9107400891 7.64955417484
136.183834538 36.6795001427 6.35863923589
135.898358283 36.4460466901 5.78548964148
135.549699777 36.141479886 5.28532065739
135.149919374 35.7769987568 4.87060918098
134.708962267 35.3609984748 4.55845207623
134.241808122 34.9076600595 4.35637191113
133.762633362 34.4313333481 4.26721953999
133.285359535 33.9452847066 4.29808972024
132.447513131 33.8979883326 4.62068701904
132.215383952 34.2878373929 5.01080114283
132.203085237 34.5539721032 5.55644868836
132.406280029 34.5836845446 6.1045972538
132.716371268 34.5125581867 6.61475928041
133.028597991 34.4089563173 7.11076239959
133.329731448 34.3567804637 7.64490233819
132.395588523 33.0051901523 4.70908109161
132.009605463 32.5790603876 5.07490143081
131.679605313 32.200500543 5.53550557846
131.413466173 31.878989396 6.07457388675
131.222758353 31.6274632888 6.67905019022
131.111828476 31.4524725556 7.32836350495
131.081681366 31.3567974891 8.00245852268
131.136301757 31.3463354717 8.68204287516
130.951637716 31.9272548538 9.3427470148
130.86897394 32.5142778751 9.26040804411
131.068662537 33.0637005083 9.09588812248
131.512168326 33.4059519233 8.92641749332
132.041898592 33.6240369422 8.74350386173
132.581633242 33.8143899579 8.58019421378
133.111482838 34.0637425442 8.39139474022
131.488233502 31.5775774208 9.97315128906
131.773764135 31.8110917972 10.5463679255
132.122460045 32.1155636175 11.0464532259
132.522185826 32.4799410521 11.4611361788
132.963114632 32.8959966791 11.7733308935
133.430335927 33.3493206342 11.9754534582
133.909519388 33.825670489 12.0645264473
134.386765288 34.3116722936 12.03367566
134.342191691 33.9002178681 8.68674281534
134.643360481 33.848023579 9.22101537964
134.955613868 33.7444384375 9.71688314727
135.265738289 33.6732709509 10.227004876
135.469022233 33.7029794654 10.7750501062
135.456735033 33.9691104017 11.3207529137
135.224546134 34.3589565532 11.7110562823
136.720318844 36.3297031661 6.9890030688
136.80289025 35.7427258902 7.07132742725
136.603185174 35.1932280287 7.23580145891
136.15963838 34.8508868561 7.40524132429
135.630046932 34.6328435617 7.58826015517
135.090525112 34.4425218147 7.75132354019
134.560554435 34.1933526675 7.93993554753
133.275417305 33.0799636148 4.54146667215
133.702825432 32.8182147324 4.86857667456
134.020391701 32.7584318151 5.38274082635
134.101171302 32.9090440559 5.94253734083
134.077159274 33.1679688307 6.48455772976
134.019423275 33.429909967 7.01598052504
134.016696729 33.6779989127 7.57928165176
131.779568613 31.1093548233 9.26356674743
132.356501836 31.0446872788 9.11821416974
132.886116558 31.2682175239 8.92219243047
133.207295901 31.7314916763 8.76442842936
133.402823818 32.2796513382 8.61331542898
133.572595843 32.8353365613 8.48542011871
133.798551042 33.3848149126 8.32583156346
135.127064446 36.8824994252 9.94553883672
134.250074347 36.1463640779 10.3824613136
134.463519283 36.2603433253 9.25435926727
134.450891494 36.1381171158 10.9326220073
133.959590044 35.0752918865 8.95092939413
134.758938235 36.773385421 8.9155672584
133.985491746 35.7295338157 10.055422313
134.339800699 36.2080465071 9.91401276953
134.701663456 36.5330362022 10.3771052468
134.124197494 35.2960541644 8.61914987742
134.495910221 36.2695150385 8.50334060059
133.955480852 35.3426954232 9.4537311512
134.261922816 35.6476662987 8.33347483364
134.195290029 35.839247947 9.57028619662
134.251943359 35.6846162667 8.96080930278
135.17163722 37.0662257635 9.37633082568
134.087729192 35.2318642022 8.21521674745
135.440106381 37.3014426516 8.02942285763
133.9329428 34.9107175842 8.45966426628
133.967693924 35.8172524113 10.8490377208
135.210330247 37.2095234406 8.56355709942
134.274667338 35.7680401836 11.3131751239
135.87899674 37.2706659614 7.79532864528
135.762451136 37.2811408959 8.51478072845
135.343788018 36.6642927764 10.4333621399
135.091761993 37.1913843062 7.92092590861
134.750450476 35.8384371065 11.3780273117
134.708994232 36.6822454582 9.65944379276
135.622479304 37.1596455824 9.26049155194
135.38712936 37.0464305784 9.62935470242
134.753073106 36.8522207308 8.16681823704
135.600090636 36.9303761206 9.90670115993
134.509560321 36.4316306988 8.02743319076
136.112898341 37.1486552383 7.45465347925
135.011645075 36.3232665393 10.904559831
134.091221264 36.2755661986 5.38288977254
134.351159174 36.621560725 6.52957367739
133.657418676 35.7312015175 6.28912070035
134.816181529 36.9477818978 6.38711397804
133.875581945 35.1353483906 7.44990132155
133.294870482 35.6000486906 5.72645830096
134.240036907 36.282480788 7.00230540518
134.05554003 36.258481342 6.41934211379
134.356384186 36.6135264568 5.93509218711
133.617035717 34.9219867772 7.17910107151
133.177992752 35.1531847112 6.2553058824
134.050693543 35.6492960262 7.27819166954
133.300947426 34.8193986645 6.84174548477
133.966802426 35.8787462041 6.77025137851
133.684713613 35.3167318284 6.82751309631
133.638142402 35.91562837 5.22530586026
133.371067909 34.6000948456 7.24720695683
132.76073068 34.8959816597 4.86233910747
133.634535898 34.6940339189 7.57688527513
134.699748672 36.9343235558 6.96127647356
133.045774887 35.3539941008 5.09782271469
135.185286291 37.1296508612 6.76592935547
132.846296939 34.5150125159 4.55279364077
133.25157547 35.1150250432 4.63648044209
134.642333533 36.4446482711 5.36715373327
132.576554261 34.9093888751 5.19573559377
135.42743498 37.0088925271 6.3631033111
133.807057008 36.1400551882 5.82760375355
133.736759549 35.6801090614 4.82511764511
133.923098372 36.0049173514 5.07803275649
132.758250719 35.0743811507 5.67524647446
134.277056015 36.0664161729 4.99654243577
132.782398797 34.8666865255 6.13566454737
132.810541903 34.0964831377 4.45671690538
134.975591328 36.7765731464 5.84414459617
130.932780201 32.9671110444 6.54023881029
131.616967166 33.8937613416 6.12177322514
131.613845003 33.572139493 7.22988639739
131.573806682 33.7465044653 5.55653675563
132.818884033 34.0643922973 7.46642193779
131.137983353 33.2374007324 7.5857778159
132.06141517 34.132880734 6.43153927806
131.60125999 33.758818993 6.58312565849
131.235896956 33.4373667916 6.12032106534
132.63229556 33.8654812062 7.80005572356
131.677186487 33.4683425868 7.97166718401
132.504312588 34.1118694573 6.99396311812
132.310882556 33.6954571677 8.10321724778
132.000560737 33.8761042434 6.90260156862
132.213596421 33.7643026185 7.48650000644
130.805144664 32.8656111389 7.11732799938
132.734926661 33.8644748468 8.19765298124
130.702830067 32.4665305863 8.44843043025
133.029795692 34.0470828622 7.93959745132
131.897744346 34.2247248345 5.65530606129
130.741171654 32.7475243261 7.93250571355
131.904268488 33.9641564693 5.16119172128
130.759209409 32.0079451463 8.63512643843
130.678662937 32.1922126048 7.934405861
131.104600395 32.8014866722 6.01510584463
130.820246642 32.8047670316 8.57905419542
131.831368811 33.4956782909 5.0578348155
131.156633701 33.3593262946 6.84495172266
130.726651743 32.4043766611 7.19747044388
130.802023245 32.6755181446 6.84399960808
131.131638247 33.1708496812 8.33577466081
130.892342003 32.4919220202 6.53767712387
131.561986628 33.4069740312 8.45725707795
130.91515467 31.7447364932 8.93852807491
131.396293915 33.1826901655 5.54786656612
131.968752424 33.5743087655 11.1030210229
131.515954858 33.4189491045 9.97478351686
132.419993384 34.101227698 10.1951905654
131.208449079 32.9371148975 10.1022239391
132.902882303 34.0042832174 8.96714833719
132.60208273 34.4106448296 10.7750342122
131.806828673 33.5800399923 9.48484541604
131.885725448 33.7087326036 10.0779598881
131.581258205 33.3572895662 10.5626367052
133.139451193 34.2394246929 9.24023554728
132.995138356 34.5846398764 10.2197678754
132.409163693 33.805225627 9.16948739777
133.271847693 34.5236229722 9.59511335594
132.229096465 33.8366492936 9.70266642371
132.780883652 34.1321448586 9.61962318051
132.338796356 34.01624086 11.2685058343
133.451533838 34.4959653399 9.16576421509
133.382262853 34.8717754659 11.6155088145
133.328179258 34.2635407723 8.82260903362
131.165541111 33.1078229819 9.54316270703
132.905750167 34.6028536882 11.3983405134
130.993563754 32.6027374612 9.70856927952
133.79197995 34.7634646389 11.8778159472
133.18958127 34.3581370065 11.8129377297
131.806107391 33.0213426116 11.0815771137
133.335456237 35.0865599606 11.3041511317
131.154395699 32.3254132819 10.0729443804
132.058640541 33.9016787499 10.676974146
132.612511974 33.8839026928 11.6330967394
132.26624609 33.717162031 11.3954613429
133.126351227 34.9485533964 10.8273114751
132.215537072 33.3560454918 11.4479447163
133.288922407 34.9717408439 10.3491087003
134.217537182 34.7967998742 11.936665962
131.432323062 32.729635686 10.608545635
136.739201439 35.2896446899 9.79134489707
136.054904295 34.3630677562 10.2098867715
136.058090729 34.6846333945 9.101854487
136.098226134 34.5104350019 10.7750968144
134.853124281 34.192508688 8.86543908881
136.533999855 35.0193420336 8.74587030079
135.610451818 34.1239873968 9.90005024446
136.070552579 34.4979592704 9.74860407579
136.43601717 34.8193933231 10.2112614881
135.039768519 34.3914731242 8.53146941752
135.994747834 34.7884727264 8.35996176483
135.167694294 34.1449891699 9.33782505334
135.361179526 34.5614502264 8.22834571163
135.671396753 34.3807480503 9.42920912322
135.458373144 34.4925263309 8.84540634038
136.866882626 35.3912346025 9.21420202208
134.937211579 34.392499019 8.13384325883
136.969131023 35.7905018194 7.88329918033
134.642245981 34.2100037458 8.39179087024
135.774327266 34.0321918343 10.6762699731
136.930867762 35.5094811179 8.39913715995
135.767830632 34.292751302 11.1703885472
136.91273952 36.2490281109 7.69655767459
136.993345221 36.0647837728 8.39718307307
136.567454505 35.4553143248 10.3163104745
136.851717992 35.4522818292 7.75263185789
135.840700174 34.7612630051 11.273763385
136.515364919 34.8974141104 9.48670859319
136.945373607 35.8525708014 9.13401415562
136.869978058 35.5813385928 9.48751817697
136.540342688 35.0860398301 7.99591833657
136.779637628 35.7649826198 9.79388904164
136.110042471 34.8499241474 7.87435514562
136.756845176 36.5121909127 7.39315911522
136.275780866 35.0742605412 10.7836454288
135.703282079 34.6827091963 5.22877044535
136.155954811 34.8380364762 6.3570307957
135.252034948 34.1556593728 6.13665536807
136.463475567 35.319906564 6.22968847964
134.768995176 34.2527004509 7.36450958404
135.069949226 33.8461477685 5.55668795115
135.864918004 34.6768072742 6.84695276606
135.786306525 34.5482596412 6.25382517304
136.09073174 34.8996984006 5.76925872389
134.532420132 34.0176670939 7.09147215772
134.676839567 33.6722298343 6.11202752529
135.262757784 34.4516215361 7.16234442461
134.400127346 33.7334176741 6.7366062125
135.442965414 34.4202960251 6.62909447372
134.891111985 34.1248338649 6.71213657576
135.333252054 34.2407083267 5.06323999324
134.220344152 33.7610327942 7.16591057909
134.289776538 33.3850669059 4.71621401956
134.343645941 33.9935041281 7.50904590204
136.506253161 35.1490978638 6.78863714156
134.766263123 33.6539613843 4.93338999811
136.678316432 35.6543032668 6.62330084271
133.880109851 33.4933665763 4.45391907929
134.482484506 33.8986926204 4.51886097658
135.865937789 35.2356125346 5.25018791532
134.33659722 33.1703253542 5.02753414643
136.517570939 35.931642798 6.25896085418
135.613377883 34.3552543953 5.6548361327
135.059546325 34.3730802916 4.69868015678
135.405803283 34.5398787779 4.9362902876
134.545654943 33.3082825893 5.50436782966
135.456533604 34.9010357995 4.88382192679
134.383029339 33.2851542192 5.98265638047
133.454582206 33.4600673625 4.39507362854
136.239678515 35.5273628657 5.72325798014
132.544941871 31.3743745638 6.38628067689
133.422032861 32.1106084929 5.94912584056
133.20864193 31.9967981052 7.07744716836
133.221249947 32.1188619817 5.39901341401
133.712315894 33.1816783293 7.38099316628
132.913233708 31.4837645253 7.4161035141
133.686554931 32.5273776939 6.27607289239
133.332273848 32.0488906863 6.41756686873
132.970429065 31.7238638997 5.95456711621
133.547900121 32.9609091291 7.71260880628
133.176241085 31.9875406922 7.82843003413
133.716494602 32.9142734215 6.87796049776
133.410266532 32.6093826602 7.99813943112
133.476779897 32.4177661328 6.76131112181
133.420123247 32.572479464 7.37110420578
132.500344144 31.1907600667 6.95543711195
133.584434206 33.025141646 8.11651565356
132.23198514 30.9557741934 8.30227148724
133.739058733 33.3462470149 7.87192175709
133.70447283 32.4397692987 5.48250357201
132.461704784 31.0476140006 7.76812217218
133.397429345 32.4889707178 5.01838963257
131.793188424 30.9865373113 8.53628700032
131.909687244 30.9760494041 7.8167780401
132.328194979 31.5925454672 5.89827197736
132.580332069 31.0657957487 8.41090603278
132.921561036 32.4184925684 4.9535910903
132.96313258 31.5747522199 6.6723457555
132.049525074 31.0973773045 7.07115125665
132.284818101 31.2105049563 6.70240516667
132.919127458 31.4049455215 8.16495693989
132.071870522 31.3264887681 6.42502088373
133.162727951 31.8255978276 8.30429954563
131.559275137 31.1084732243 8.87692689067
132.660457362 31.9336077863 5.42709057212
133.581015322 31.9814556187 10.9488574231
133.321045729 31.6356317091 9.80218724269
134.014717343 32.5256776872 10.0426172906
132.855964192 31.3094341148 9.94465652191
133.796381975 33.1215026641 8.88170899829
134.377196302 32.6568473946 10.6052907344
133.432124948 31.9744926138 9.32946284377
133.616686175 31.9986056524 9.91243019567
133.315815262 31.6436644209 10.396754993
134.054903507 33.3348978105 9.15269798494
134.493986596 33.1038109279 10.0763618622
133.621447876 32.6075611546 9.053499103
134.370964946 33.4375843079 9.4899808541
133.705318102 32.3780717843 9.56148857185
133.987367235 32.9400780309 9.50421844143
134.034091026 32.3413195576 11.106383145
134.300813623 33.6568401598 9.08460516463
134.911351614 33.3609990398 11.4692429458
134.03730784 33.5628664363 8.75486076969
132.972390715 31.3228147764 9.37040564843
134.626286194 32.9029706433 11.233782438
132.48677453 31.1274770854 9.5657268377
134.825810064 33.7420091795 11.7789287936
134.420538852 33.141921492 11.6951898456
133.02976082 31.8124336597 10.9645783129
135.095492721 33.3475911257 11.135811584
132.24466739 31.2482620208 9.96866270329
133.865163477 32.1169180787 10.5042440291
133.935475636 32.5768197538 11.5065316357
133.749167831 32.2520547558 11.2536560122
134.913755426 33.1825679939 10.6563875473
133.39518883 32.1905807747 11.3351453015
134.889558035 33.3902928033 10.1959826995
134.861543351 34.160507134 11.875066628
132.696594963 31.4806282675 10.4876916372
