# Supplementary material for: PyOIF: Computational tool for modelling of multi-cell flows in complex geometries
Source: PLoS Comput Biol. 2020 Oct 19;16(10):e1008249. doi: 10.1371/journal.pcbi.1008249 (PMC7595628; doi:10.1371/journal.pcbi.1008249)
Supplement: S1 Script — (ZIP) [file pcbi.1008249.s001.zip › S1 Script/input/cell38_nodes.dat]

116.113412501 29.5914198449 15.2152368179
114.590572042 30.9360844414 11.8508529796
117.032041855 26.2253425314 13.4059433619
118.33475818 28.5065962756 18.2701611698
115.893998362 33.2174228029 16.7153638944
116.812297853 29.8513452617 14.9060174228
115.763954907 29.734933202 14.757009191
115.303353186 29.8448356834 14.3661794345
114.818996798 29.9406035849 14.0327344644
114.350294806 30.0366993186 13.6685089511
113.996716272 30.1986124573 13.2296972166
113.931212499 30.4379688001 12.6770380229
114.152722923 30.704787882 12.1892290418
116.136102706 29.034639681 15.0093073058
116.035093405 28.4510807536 14.8475989874
115.880248307 27.8927949352 14.7085425422
115.757164528 27.3221967107 14.5645466684
115.762262071 26.7791525741 14.3433280233
116.04964029 26.3502548906 14.0261192827
116.506727891 26.1625236968 13.6885234225
114.717634647 30.3106277046 11.6119716288
114.897758414 29.667143444 11.477758857
115.125747697 29.0253635726 11.4533163856
115.393628998 28.4041009155 11.5364074051
115.694939525 27.823475041 11.7288663893
116.019519301 27.3010197808 12.0227159228
116.357237148 26.8506068006 12.4069329284
116.698337639 26.4882033118 12.8729430398
117.348617498 26.067197949 13.9882986021
117.638370126 26.0199487824 14.6033338123
117.892094106 26.0860516128 15.2323700952
118.10333282 26.2606060812 15.8564754886
118.263710559 26.5426847118 16.4561110717
118.36897722 26.9212676982 17.0129263519
118.417485981 27.3831899083 17.5115394128
118.405975666 27.9172889383 17.9351446318
117.762730693 28.3621078489 18.3786345811
117.179933345 28.3295481307 18.2469228451
116.712695363 28.4192822561 17.8721017803
116.5078902 28.6365507137 17.3674843806
116.446662302 28.8843624182 16.822853257
116.413632887 29.1481052921 16.289797752
116.322837076 29.3957575948 15.735447282
118.207597859 29.1320785847 18.5089836214
118.027486273 29.775527838 18.6431894877
117.799476747 30.4172852483 18.6676855433
117.531574879 31.0385614242 18.5845567381
117.230365489 31.6191756368 18.3921269017
116.906014263 32.1416497135 18.0985059696
116.568559684 32.5920799515 17.714294698
116.227608624 32.9545433561 17.248348826
115.409420135 32.9043705011 16.8796181325
115.062178725 32.4172511851 16.8980144334
114.947671248 31.8389232446 16.7587058223
115.101399108 31.3512566854 16.4717817032
115.385564922 30.9321919728 16.1473189628
115.68182782 30.5419374386 15.8084636357
115.950624663 30.0960932802 15.4831491766
115.577479796 33.3755587113 16.1329626982
115.287742091 33.4227776215 15.5179018187
115.034080182 33.3567363571 14.8888602961
114.82286021 33.1822342416 14.2647399463
114.662440164 32.900142121 13.6650803864
114.556974782 32.5214344175 13.1082410421
114.50823354 32.0595167676 12.609572157
114.51955524 31.5253906702 12.1859531848
116.602858634 30.0468911484 14.385711496
116.512123798 30.2945596369 13.8312995199
116.47907316 30.5583653227 13.2983398182
116.417790341 30.8060340594 12.7537253038
116.212831387 31.0232228712 12.2490646741
115.745374166 31.1129629318 11.8741389942
115.162485121 31.0804598471 11.742335146
117.516586083 26.5384687691 13.241763815
117.863796458 27.0254911165 13.2234010509
117.978289308 27.6039425257 13.3627114962
117.824528722 28.0918185109 13.6497373513
117.540372528 28.5107898808 13.9740850038
117.243998608 28.900768001 14.3128238665
116.975075026 29.3466673304 14.6381826156
118.772792317 28.7379537845 17.9318780132
118.994515707 29.0047603954 17.444121035
118.929114193 29.2440848612 16.8914487109
118.575627597 29.4059518729 16.4527128914
118.106835173 29.502035199 16.0885618418
117.622345203 29.5978326265 15.7551997422
117.161713368 29.7078443273 15.3642994935
116.419364175 33.2801253981 16.4327377019
116.876471742 33.0924151559 16.0951160459
117.163869757 32.6635547375 15.7778975275
117.16891002 32.1203932575 15.5566893404
117.045764556 31.5497058929 15.4126568131
116.890865835 30.9918279637 15.2735579836
116.789679908 30.4081922211 15.1118852126
114.608329434 28.1484368903 12.51053976
114.282892236 29.2120722419 13.0248651262
114.970677865 28.4496280589 13.5510806444
114.098399385 29.4619806606 12.5283646478
115.541813684 29.3637416708 14.3206724976
115.031499025 27.7771942348 13.4544263501
114.555053211 29.4380248614 13.499468295
114.560714689 28.8838052783 13.2401783923
114.323344786 28.7775689431 12.6210455399
115.694632508 28.9618418792 14.3680296962
115.40326829 28.0252068478 13.9959056693
115.100807477 29.425934475 13.9632729306
115.726087446 28.4907098357 14.3824523376
114.884472935 29.0293501924 13.6261884852
115.34865395 28.805022422 13.9906879894
114.843938012 27.6819496173 12.801364535
115.934402019 28.805021921 14.6578027121
115.614898719 26.688697582 13.4050003535
115.895793486 29.2346119163 14.6745674392
114.050459931 29.8047195773 13.0011586749
115.236222963 27.1154012173 13.2600159655
113.999949263 30.0113627309 12.48614499
116.020568288 26.4639118143 13.2226029912
115.544767604 26.8791756559 12.8585477561
114.591065587 28.5262583963 12.0752753075
115.535802736 26.8131329144 13.7563965876
114.201485526 29.8585378522 12.0699740144
114.64087056 28.2662045823 13.0399658998
115.118122257 27.4193965381 12.5175002761
114.839921172 27.7755007857 12.4850650857
115.399658094 27.3094933254 13.9156810365
114.878633598 27.9571801942 12.1686893848
115.581693416 27.6344936179 14.2575346975
116.419575233 26.3109535005 13.278191121
114.333714054 29.1446135314 12.0885178426
116.9042975 26.4371228666 16.2597133198
116.213353651 26.7140537401 15.2863809255
116.46401575 27.4805890706 16.1110857766
116.373695889 26.2492703019 14.9680628945
116.293660586 28.5252797305 15.3146133225
116.642785087 27.3794216665 16.761529091
116.083433657 27.2701721912 15.1299842201
116.314954942 27.0236341552 15.6400285524
116.552992893 26.395854596 15.6564150856
116.419050321 28.6199003909 15.7175213592
116.541491979 28.0533043101 16.5918684773
116.19038362 27.9743614678 15.204777928
116.482198699 28.6024909852 16.1851204169
116.289952618 27.5395100208 15.5496372691
116.422824553 28.0943272945 15.8205075974
116.939182313 26.7605424061 16.7616611322
116.425475564 28.9774007573 15.9128411222
117.225162472 27.6158178477 17.8253187884
116.340875949 29.0089290357 15.4908131801
115.992947215 26.6041291445 14.6988703458
116.991934622 27.3019138294 17.3856127194
116.270328958 26.2097273348 14.4193466774
117.671775248 27.7256219371 18.0169325898
117.510145332 27.1835264518 17.557304559
117.136598695 26.1418802432 15.8222794297
116.923234909 27.83723593 17.7546085212
116.70933891 26.0184289723 14.5075199501
116.570282041 26.863902792 16.2206743766
117.357437217 26.7040385062 16.9770573514
117.133258152 26.5327894522 16.6227201901
116.665590066 27.9169430095 17.2883339883
117.350213973 26.3424921804 16.3962115733
116.544733593 28.3249931805 17.0150977733
117.950384838 28.0152108853 18.1725352364
116.870689325 26.0456085188 15.2151636225
116.350826605 30.5624735227 18.480681217
116.44089684 29.4112101142 18.070635705
116.009817196 30.26908832 17.4309687609
116.817410636 29.2328603752 18.4819394717
116.294317337 29.6735210703 16.2826683345
115.729128173 30.8597872979 17.624924637
116.388082938 29.2669082633 17.4989480128
116.253622479 29.7731797527 17.8153316767
116.486384403 29.8776729174 18.4362868021
116.115044092 30.0655481919 16.2470344274
115.694020931 30.7369388913 16.9344917234
116.346089663 29.466421579 16.8121730394
115.858404426 30.4527842764 16.3322337491
116.240426556 29.74317959 17.2918696234
116.105173508 30.0898714733 16.7817500222
116.015358412 30.9918067148 18.2342496379
115.955007354 30.2521193264 15.9219890701
115.44586953 32.0599306263 17.5416926181
116.164267224 29.8860531556 15.8297705457
116.67127281 28.8178157273 18.0951739491
115.591057928 31.5464178979 17.7899371457
117.102789877 28.7530527791 18.4414486555
115.643863602 32.5092787875 17.4568847236
115.879450248 32.0046741383 17.9271995372
116.841718094 30.3608625263 18.7062210199
115.242799664 31.8305687042 17.3152061824
117.394005813 29.0892897801 18.6393926841
116.081802371 30.3566774994 18.0561396786
116.193886225 31.4227776171 18.3176687576
116.275210725 30.9934461476 18.4371672831
115.346140858 31.3220822702 17.1704393953
116.605654306 30.9491670081 18.5899827536
115.391651534 31.0816538544 16.727924936
115.720831004 32.839411989 17.190686516
117.049465672 29.7241178668 18.7148912429
114.055726055 32.2739507644 14.7315785483
114.510952667 31.9094288814 15.8091670209
114.516742878 31.2381352789 14.8709766052
114.542865112 32.4455856875 16.0424198447
115.542448574 30.5122137144 15.2887706771
114.118133618 31.2576065819 14.3178365328
114.860078101 31.4349927956 15.8685441429
114.49973422 31.6336077936 15.4155113012
114.257498952 32.2596209044 15.4010220307
115.390719379 30.4076671145 14.897525997
114.555845549 30.7088935303 14.3384014682
115.256561812 30.9181961928 15.5708714033
115.102356918 30.3411413052 14.5294643056
114.835138697 31.2330275014 15.368518839
115.031106363 30.8006704431 14.9520713036
113.920685953 31.9133331317 14.2739157378
115.464059255 30.0798178412 14.6668838811
113.835198767 31.1327572339 13.1211974513
115.719209688 30.1119193608 15.0134733493
114.729388191 32.0184837734 16.3976278572
113.835266409 31.3598663187 13.6641788304
114.83318381 32.5546398701 16.5084645444
113.992190459 31.2476037858 12.6624473723
113.913918471 31.7003544166 13.2282828647
114.297050555 32.7454483733 14.9593748932
113.854963619 30.8063027876 13.3167901565
114.88699723 32.9294189256 16.2021145162
114.152985673 31.7591633622 14.8754013498
113.955034261 32.1382247515 13.8581179505
113.982625133 32.2362894282 14.2995755033
114.080031099 30.7144002644 13.7975906852
114.134941696 32.5639674093 14.3626377312
114.42841958 30.3910340814 13.9700353823
114.189499501 31.1351601985 12.2961633419
114.513305312 32.8232689044 15.5884482392
116.574338156 28.8802383892 11.640522963
116.484571192 30.0313300306 12.0505570088
116.915866972 29.1735724716 12.6903593694
116.107859354 30.2097542938 11.6391541533
116.631485598 29.7690634958 13.8385086596
117.196456576 28.5830839082 12.496372814
116.53757791 30.1756445536 12.6223365786
116.671949641 29.6693279657 12.3058219335
116.438909704 29.5648335553 11.6848460894
116.810781603 29.3770843259 13.8742303192
117.23175455 28.7059237236 13.1868716824
116.579683247 29.9761345241 13.3090775782
117.067469702 28.9898967397 13.7890412455
116.685301357 29.6993285494 12.8293982737
116.820632703 29.3527493232 13.33953891
116.909961001 28.4509918647 11.8870830855
116.97077852 29.1905644246 14.1993154363
117.479943043 27.3828139812 12.5798439915
116.761501055 29.5565802268 14.2915460387
116.254140183 30.6248210011 12.0259741091
117.334601095 27.8964670923 12.331581734
115.822428134 30.6895410557 11.6795602949
117.281952614 26.9334312143 12.6645251783
117.046175722 27.4380658896 12.1942971344
116.083446521 29.0817876933 11.4149067899
117.683053325 27.6122635851 12.806293552
115.531163626 30.3533275443 11.4815567504
116.84364227 29.0860151005 12.0651499149
116.731384333 28.0199142955 11.8036350512
116.649951731 28.4492837457 11.6840750241
117.579632021 28.120951605 12.9510423546
116.319408756 28.4935170405 11.5311692207
117.534149996 28.3614443066 13.3935471674
117.20508738 26.6033685193 12.9306963957
115.87578658 29.7184765064 11.4061814316
118.870433009 27.1687821882 15.3896548106
118.415117533 27.5333491604 14.3121334173
118.409103118 28.204892225 15.2502788242
118.383237684 26.9971562117 14.0789191407
117.383267513 28.9305027578 14.8324878127
118.807770511 28.1853664001 15.803409321
118.065856026 28.0080634575 14.2528382268
118.426199445 27.8094101254 14.7057825488
118.668616657 27.1831350879 14.7202062131
117.534904326 29.0350131973 15.2237759221
118.369966991 28.7339233069 15.7828508864
117.669411291 28.5247140581 14.5504573892
117.823340093 29.1015150136 15.591857828
118.090765566 28.2100135688 14.7527823632
117.894684377 28.642219581 15.1691971815
119.005388775 27.5294791022 15.847354235
117.461475888 29.3628882246 15.4544376965
119.09060851 28.3100221238 16.9999361425
117.206408005 29.3308209482 15.1078370893
118.196669195 27.4242912208 13.7237654914
119.090661288 28.0829846297 16.4570253762
118.09288991 26.8881269066 13.6129596706
118.933522005 28.1951310542 17.4586611427
119.011958951 27.7424252744 16.8928727885
118.629160166 26.6973706144 15.1618245643
119.070855363 28.6364723664 16.804341618
118.039098567 26.5134350649 13.9192297655
118.773052732 27.6837192563 15.245889949
118.971034567 27.304554972 16.2630820368
118.943511708 27.2064693832 15.8216471273
118.845841075 28.7283682674 16.3236141987
118.791252339 26.8787825375 15.7585337215
118.49744901 29.0516548103 16.151212147
118.73606237 28.3075578834 17.8249373348
118.412830646 26.6195505042 14.5328096883
118.317421335 31.2941926225 17.6106370067
118.642933904 30.2306227508 17.096217215
117.955245368 30.9929817998 16.5700240766
118.827317742 29.9807377195 17.5927320061
117.384037117 30.079077375 15.8006445565
117.894393357 31.6654257485 16.6666772017
118.370709234 30.0046608117 16.6215220446
118.365152665 30.5588947675 16.8809229024
118.602461962 30.6650940917 17.5001187597
117.231181337 30.4810437333 15.7531973677
117.52268063 31.4172928882 16.1252603431
117.825042341 30.0167861834 16.1579600032
117.199806446 30.9520681837 15.7387051451
118.041412747 30.4134028418 16.4949541554
117.577182893 30.6377791845 16.1304856664
118.081877617 31.7607779337 17.319811595
116.991421488 30.6378824601 15.4633785837
117.311147901 32.7539625168 16.7161773136
117.029988069 30.2082447455 15.4466907073
118.875353661 29.63794915 17.1199561098
117.689724886 32.3272573008 16.8611099286
118.925749112 29.4312991237 17.6350172939
116.90546846 32.978764452 16.8986282332
117.381135564 32.5634895403 17.2625764542
118.334504081 30.9163253112 18.0458056418
117.39029032 32.6295112078 16.3647729599
118.724036068 29.5841528724 18.0510894088
118.284985227 31.1764260793 17.08117186
117.807649006 32.0233267954 17.6036679633
118.08582 31.6672042046 17.6361037813
117.526349944 32.1331146567 16.2054897784
118.046962611 31.4855010111 17.952352216
117.344316382 31.808039012 15.8636783883
116.506473565 33.1317431261 16.8430737518
118.591847273 30.2980837262 18.0325531688
116.021885396 33.0056109336 13.8615852555
116.7128048 32.7287080549 14.8349528497
116.462035571 31.9617861125 14.0101979002
116.552440577 33.1934398502 15.1532096136
116.632356487 30.9176766873 14.8065507416
116.283209064 32.0630733861 13.3598685249
116.842640117 32.1723805474 14.9912787371
116.611173879 32.4190834097 14.4812829333
116.37318892 33.0468889265 14.4648410957
116.506874828 30.8229091584 14.4035362727
116.384493371 31.389221225 13.5293788156
116.735642671 31.4682428017 14.9163860161
116.443701964 30.840311559 13.9358716253
116.636051649 31.9028424909 14.5715385443
116.503196553 31.3483329342 14.300561448
115.986889015 32.6821588017 13.3596724813
116.500277821 30.465282414 14.2082462163
115.700367892 31.8267063509 12.2958901055
116.584880003 30.4338342805 14.6303290465
116.933181752 32.8386159848 15.4224171052
115.93382057 32.1406450147 12.735677521
116.655772744 33.2329458454 15.7018905162
115.25365226 31.7169491645 12.1041989742
115.41554289 32.2590712742 12.5639091627
115.789583764 33.3008449772 14.2989276354
116.002374717 31.605236426 12.3666559241
116.216753822 33.4242214567 15.6136892602
116.355867892 32.5788316922 13.9006795821
115.568561808 32.7386704862 13.1442278875
115.792872692 32.9099368614 13.4985934298
116.260213059 31.5255103121 12.8330245814
115.57593672 33.1002501654 13.7250547989
116.381084622 31.1175874721 13.1060959316
114.974993581 31.4273955548 11.9485339792
116.055468824 33.3970701082 14.9060514128
