# Supplementary material for: PyOIF: Computational tool for modelling of multi-cell flows in complex geometries
Source: PLoS Comput Biol. 2020 Oct 19;16(10):e1008249. doi: 10.1371/journal.pcbi.1008249 (PMC7595628; doi:10.1371/journal.pcbi.1008249)
Supplement: S1 Script — (ZIP) [file pcbi.1008249.s001.zip › S1 Script/input/cell14_nodes.dat]

113.900216949 43.493883473 7.72656905428
111.064512043 42.7162651023 5.11877444588
111.45536412 42.4700150508 10.628069128
116.88101967 43.4797164462 10.2883978913
116.490049523 43.7258222564 4.77910799619
114.044951852 42.7019306014 7.68073062662
113.437786265 43.5130005986 7.35559484106
112.970082494 43.6671830792 6.98576202162
112.537054055 43.8737563345 6.63410665415
112.083229607 44.0508973798 6.28176706022
111.645067656 44.0810997682 5.89526993289
111.261451181 43.7960689098 5.51983408073
111.063993072 43.3028090574 5.24417550959
113.520203612 43.4804978692 8.18199659031
113.110345204 43.5981561479 8.62584677774
112.706639838 43.7665369403 9.02915667983
112.308196832 43.9089242339 9.45644112787
111.911469299 43.8996124129 9.88606172046
111.600507826 43.5822403814 10.3006721113
111.440889706 43.0652405851 10.5565479839
110.671350688 42.6130551059 5.66570767591
110.378208194 42.5245119799 6.27453633367
110.195372472 42.4535726053 6.92724859868
110.124549358 42.4017178954 7.60328509884
110.173682596 42.3714547265 8.2826870605
110.338557569 42.363317073 8.94402716265
110.61110606 42.3769688414 9.56851840874
110.987280399 42.4129502645 10.1359544803
111.998476134 42.5456989886 11.0328372116
112.601549085 42.6382241346 11.3366833984
113.246655446 42.7448642724 11.5289376627
113.913602587 42.862036955 11.6077756144
114.582730896 42.9866291466 11.564870061
115.232802143 43.1145117921 11.4043517176
115.845424749 43.2419228874 11.1342876158
116.400781137 43.3650078448 10.7583555624
116.672407492 44.0387771968 10.2289933768
116.308418311 44.4583041957 10.0059271913
115.841552287 44.6299457181 9.65684024129
115.434550316 44.4906923378 9.26058391668
115.06517043 44.2055124834 8.88144616586
114.725286228 43.9002023979 8.50038176926
114.333885274 43.6333352745 8.10669775161
117.274210367 43.5828850532 9.74148689371
117.567358956 43.671438752 9.13263946411
117.750265843 43.7424742002 8.48006226982
117.821187715 43.7943532832 7.80398767779
117.771987891 43.8245819316 7.12453661096
117.606983652 43.8326739348 6.46322832824
117.334480102 43.8189044774 5.83876339469
116.958197511 43.7829164838 5.27127252967
116.295517151 44.2762840152 4.91665386888
115.969485124 44.672141663 5.22517511654
115.575330736 44.8114689401 5.6661681197
115.209423837 44.6326007871 6.08612059606
114.895435845 44.31261816 6.48674226496
114.585043144 43.9692248895 6.86027514373
114.251608798 43.6659476142 7.28013588556
115.946949006 43.6501835431 4.37446244429
115.343882408 43.557736747 4.07065316173
114.698812886 43.4510982387 3.87825108107
114.031881105 43.333925043 3.79931216798
113.362755306 43.2093210798 3.84215100128
112.712693924 43.0814385855 4.00271681674
112.100055228 42.9540330366 4.27287984635
111.544681709 42.8309653248 4.64884447905
113.611631088 42.5627299435 7.30054713021
113.220528741 42.2959322084 6.90670810821
112.880651236 41.9905258324 6.5255943556
112.511160277 41.7052430008 6.14651020713
112.104033154 41.5659640347 5.75036267409
111.637108598 41.7376022075 5.40121738716
111.273069178 42.157125688 5.17815127512
111.64990241 41.9196597916 10.4904017092
111.976043975 41.5238176698 10.1818916084
112.370318859 41.3844805793 9.74100455954
112.73624572 41.5633100578 9.32114764524
113.050392984 41.8833979613 8.9205973073
113.360777348 42.2268597296 8.54689486312
113.693850569 42.5299529529 8.12711199274
116.881649284 42.8932337815 10.1629563601
116.684326281 42.3999656778 9.88735737089
116.30067915 42.1149140292 9.51200604858
115.862591703 42.1450957266 9.12546321432
115.408848566 42.3222171973 8.77310838465
114.975630921 42.528755209 8.42147199192
114.507430797 42.6827995044 8.05173105069
116.504605372 43.1306191223 4.85067415195
116.345059699 42.6137170054 5.10649939822
116.034230461 42.2964026898 5.52099831401
115.637418843 42.2871291915 5.95085750153
115.238970932 42.4294833392 6.37826807893
114.835355915 42.5977658918 6.78136008045
114.425204874 42.7153904757 7.2252158467
110.487223892 43.6141017768 7.77745486816
111.198516313 43.9365646818 6.83279206801
111.607714704 43.7988504365 7.90270692639
110.8174515 43.7780028614 6.41715784617
112.838855031 43.5441575372 7.49203841777
111.283914214 43.8346674947 8.50186288541
111.79009907 43.9143955367 6.85137202987
111.357798798 43.8865522741 7.28381335535
110.711564307 43.7796898198 7.13577077924
112.778763809 43.5245281403 7.91788574707
111.980157594 43.760367898 8.5545418644
112.390817958 43.708804212 7.18247407588
112.6172811 43.6013014909 8.35649914334
111.866197459 43.7915427185 7.37158382717
112.266722332 43.6443242422 7.83678684204
110.636810912 43.6678600109 8.3561444382
113.054360703 43.5096236734 8.22380074687
111.049171765 43.5472569032 9.68111866204
113.225081088 43.4629064757 7.82926171074
111.320664395 43.9960008063 6.2103755278
110.94463767 43.697834705 9.12171044543
110.96119043 43.7243858203 5.87934173179
110.979873369 43.1616622312 9.988821015
110.651314911 43.279913583 9.34920275486
110.277561983 43.3231811394 7.3256377218
111.352652036 43.7712506354 9.6272024475
110.64661447 43.3719459881 5.98833612216
110.981377998 43.8415537374 7.81447648105
110.41237354 43.344244115 8.62173037996
110.411977289 43.4833651512 8.19218450163
111.625157178 43.8670605263 9.17231478011
110.2434759 43.2481568792 7.9633213002
112.110488619 43.8294520653 9.03548369265
111.129769872 42.8919844612 10.2896342987
110.429866563 43.4172712084 6.68009794208
113.812351091 44.0293376375 11.0986641384
112.842093899 44.0336429625 10.3499327471
113.927324167 44.1032541613 9.96420294291
112.462672671 43.8285266718 10.7463794474
113.62674315 43.6141138638 8.77282418875
114.490900868 44.3171560357 10.2831722096
112.884340187 43.9460412776 9.76579583972
113.297298656 44.072330116 10.199421048
113.157366906 44.0116014325 10.8535651871
114.043509659 43.7024468085 8.83623010048
114.581834345 44.1748089175 9.60149099205
113.273341486 43.7537835988 9.19641358735
114.446912565 43.8988673991 8.98832433024
113.421007143 43.9406720599 9.70710768304
113.920346494 43.8601293927 9.32937793857
114.367192152 44.1992759643 10.9454012085
114.353126511 43.726990991 8.56551090325
115.696536444 44.3449029871 10.5552208514
113.985796762 43.5688240359 8.40056160132
112.227160586 43.9302186118 10.2193977388
115.114341745 44.3712327067 10.6386128461
111.956987884 43.6333299597 10.6086253474
116.083160879 44.0535177211 10.672683752
115.423267713 44.0565757941 10.9820338492
113.434178139 43.6676206461 11.341220827
115.601863216 44.5120402893 10.2262503246
112.134813083 43.356467345 10.9647312478
113.811368439 44.198491057 10.5803728094
114.693462914 43.9762740043 11.2088772009
114.243513827 44.0096179844 11.1907484262
115.146110946 44.4650845575 9.94257093391
114.07039744 43.7490897312 11.3862678362
115.037414762 44.3387848605 9.46517995156
116.443206678 43.8461591508 10.5582459755
112.789723616 43.5885572448 11.1764608273
117.051407375 44.8129636156 7.75859472287
116.291300994 44.7571607311 8.71836710913
115.935042923 44.6039911285 7.6316525175
116.712092608 44.6976635199 9.12144609269
114.88081421 43.8882749309 7.98647921975
116.213563359 44.8180535384 7.0468924156
115.745272837 44.5304351792 8.68547746807
116.150647253 44.7047345321 8.26150090677
116.796144235 44.8165250175 8.40992928972
114.935271252 43.9384865397 7.56216787315
115.586979812 44.5097752224 6.97210373181
115.248843289 44.164750037 8.32141041246
115.050715626 44.1157034311 7.13812404494
115.706583602 44.4472530952 8.15350126155
115.374052368 44.2211237229 7.66656734588
116.880763088 44.8746476657 7.18643909622
114.676760313 43.8617622632 7.25121402159
116.510375011 44.7648054422 5.84829155779
114.540880259 43.7141731762 7.63441516956
116.168594937 44.700095238 9.34089308086
116.566591523 44.8793016213 6.42297399911
116.607292929 44.5373408655 9.64696415524
116.704578587 44.4651001259 5.50093784524
116.98354547 44.6195219971 6.15647598876
117.359110078 44.5661430542 8.17937815196
116.148678926 44.8600924759 5.9205524342
117.023619378 44.332656868 9.50585986343
116.508280556 44.8545126854 7.73695045788
117.199209304 44.6824680629 6.89118595493
117.159388893 44.7640860175 7.33343806745
115.869174408 44.8025650753 6.37761954147
117.404472135 44.5793609751 7.5380732313
115.431001851 44.5815601062 6.49954328728
116.653074355 44.1950956239 5.16895106926
117.196542592 44.5281195347 8.82801918859
113.725952897 44.3976298249 4.43719935447
114.647752411 44.6600937734 5.20116666812
113.615520088 44.2996760761 5.57014982299
115.066817418 44.6471180771 4.79234760745
114.093033562 43.8184383078 6.70565683146
113.006188117 44.3355208792 5.26570582034
114.651026882 44.49878195 5.77096332928
114.211336509 44.5190002839 5.34577976138
114.350162295 44.5845688197 4.69207958743
113.670878095 43.760698845 6.64431903391
112.985114832 44.0954520932 5.92514589635
114.366259982 44.1198094923 6.30770432904
113.221094459 43.8182231582 6.50657133519
114.151942357 44.2982155729 5.81793643485
113.720582018 44.0054488974 6.17432366124
113.149960206 44.3431456613 4.59710855458
113.377909537 43.6443795943 6.90955889248
111.862879837 43.9671626237 4.97375552792
113.78060037 43.6083907895 7.0633905144
115.262289394 44.7659126586 5.33189964015
112.396703658 44.2058726972 4.90581593669
115.611634355 44.6284062761 4.91773436577
111.601149241 43.5732993084 4.81690152638
112.211344074 43.8428782392 4.52323763108
114.202332929 44.2216322768 4.16364687296
111.899428845 44.1192767882 5.32115088965
115.535390063 44.3481314294 4.52964033161
113.677897405 44.4975012866 4.97108977816
112.917855898 44.0503877155 4.30379659332
113.327510229 44.2377432162 4.33469444842
112.348186563 44.2045467467 5.60716421061
113.577306054 44.0783312089 4.11492327015
112.504075897 44.0723403986 6.06957453595
111.339564002 43.2410272947 4.90027855394
114.836494151 44.3567720161 4.33175936988
110.894352129 41.3830374522 7.64865256054
111.654353422 41.4388415539 6.6887597772
112.010592298 41.591900396 7.77548525234
111.233434557 41.4982917398 6.28573483985
113.064792899 42.3077815212 7.42065242074
111.732053199 41.3779073446 8.36012811011
112.200592462 41.6656188086 6.72170322023
111.795040616 41.4912527349 7.14571636107
111.149486506 41.3794971743 6.99727661526
113.010152919 42.2573843819 7.84491896622
112.358784946 41.68621565 8.43485594505
112.696959894 42.0313046586 7.08578676245
112.894960031 42.0802699459 8.26892341253
112.239176131 41.7487270776 7.2537776393
112.571505159 41.9747226099 7.74055307629
111.064877303 41.3213330093 8.22066369495
113.268986397 42.3341942266 8.15609660274
111.435189311 41.4311248839 9.55899312952
113.404449693 42.481750522 7.77273018531
111.776979242 41.4958374642 6.06629741178
111.378911916 41.3166566173 8.98422965702
111.338193682 41.6585577856 5.76027468749
111.240869012 41.7308564862 9.90620737146
110.961971534 41.5764306365 9.25076736984
110.586683027 41.629893895 7.22792566111
111.796912638 41.3358382409 9.48674910882
110.921871474 41.8632513656 5.90138987679
111.43738187 41.3414355948 7.67025754614
110.746421806 41.5135225715 8.51588673123
110.786351679 41.4319135711 8.0736993767
112.076485704 41.3933864132 9.02958289543
110.541369157 41.6166685554 7.86913704877
112.514787483 41.6144167868 8.9076402756
111.292350126 42.0008316186 10.2381688688
110.74902068 41.6678905549 6.57919330936
114.219529853 41.7983169261 10.9700277948
113.297850313 41.5358946399 10.2058775436
114.330150933 41.8963872806 9.8368986404
112.878667176 41.5488597335 10.6147844294
113.852546419 42.377571402 8.70152740408
114.939505597 41.8605083927 10.1415264395
113.294602894 41.6971012862 9.63625031256
113.734329477 41.6769926593 10.0612789603
113.595366369 41.6113957102 10.7151204912
114.274888973 42.4352930355 8.76303617685
114.960645542 42.1005845694 9.48207627959
113.57950829 42.076157586 9.09975959288
114.724730171 42.3778022871 8.9007011348
113.793686659 41.8976716532 9.58933173838
114.225146029 42.1905365804 9.23302554504
114.795585137 41.8528015448 10.8101609057
114.567584256 42.5515566373 8.49780854121
116.082774365 42.2288183954 10.433420855
114.164955942 42.5875068276 8.34388375992
112.683327022 41.4300722853 10.0751630121
115.548951903 41.9900953597 10.5014602787
112.333843803 41.5675726104 10.4893287778
116.344440352 42.6227178289 10.5902306349
115.734197226 42.3530677689 10.8839819429
113.74316171 41.9743201585 11.2435464933
116.046311935 42.0767369848 10.0860744063
112.410047535 41.8478420654 10.8776097037
114.267676159 41.6984660592 10.4362049717
115.027682647 42.1455500589 11.1033951723
114.618003303 41.9582039459 11.0725133224
115.597581735 41.9914845193 9.80010830525
114.368191111 42.1176097637 11.2922171133
115.441756876 42.1236786714 9.33766982333
116.606005775 42.9550065601 10.5068412982
113.108963832 41.8391911834 11.0754931054
117.458455817 42.5820217678 7.62977939621
116.747319764 42.2593956923 8.57450427021
116.338018201 42.3972088348 7.50436152043
117.128280429 42.4179892277 8.99000970454
115.106694328 42.6517719702 7.91508517062
116.661823239 42.3613837497 6.90528638238
116.155727407 42.2815359145 8.55594061067
116.587962825 42.3094273163 8.12351458058
117.234195725 42.4163331502 8.27148805459
115.166568468 42.671438045 7.48918415145
115.965524445 42.4356150451 6.85261535053
115.554871136 42.4871243992 8.22487075926
115.328326603 42.5946134138 7.05057455258
116.079440353 42.4044464937 8.03574165457
115.678766953 42.5517096063 7.57031708242
117.30882613 42.5282566022 7.05105291861
114.89130351 42.6863157776 7.18348578422
116.896437169 42.6487588671 5.72622506444
114.720084949 42.7329796644 7.57791027391
116.625108711 42.1999847353 9.19687184103
117.000965927 42.4982348637 6.28567262482
116.984507434 42.471616215 9.52790658282
116.965694466 43.0342491047 5.41844521863
117.29432212 42.9160917866 6.05818035815
117.668117921 42.8728898633 8.08167475363
116.592970252 42.424789497 5.78011990444
117.299014845 42.8240559713 9.41885959809
116.964386335 42.3545272151 7.59269685623
117.533218573 42.8518359976 6.78553258426
117.533646295 42.7127517492 7.2150239052
116.320460159 42.3289864582 6.23504814356
117.702184587 42.9479320966 7.44389098114
115.835115401 42.3665835131 6.37193326873
116.815745809 43.3038709573 5.11760166903
117.515800493 42.7787539018 8.72708368704
114.133128951 42.1665413075 4.30842691764
115.103502845 42.1623000598 5.05715426846
114.018290415 42.0926828859 5.44273378957
115.482894737 42.3674151082 4.66086196598
114.3188501 42.5818521626 6.63435239407
113.45454274 41.8787388349 5.12398978002
115.061336044 42.2499618999 5.64118372077
114.648316511 42.1236283566 5.20757826195
114.788129189 42.1843091091 4.55363054688
113.902304866 42.4936484424 6.57104496546
113.363708833 42.0211257636 5.80550069687
114.672303006 42.4422640746 6.2108930671
113.498888716 42.2972598641 6.41882727839
114.524639627 42.2553540793 5.69984370846
114.025317114 42.335940134 6.07779005484
113.578227006 41.9965958292 4.46164653175
113.592623933 42.4691366822 6.84172767076
112.248908958 41.8510189185 4.85182964674
113.959913635 42.6271866999 7.00662181458
115.718510285 42.2657552596 5.18766971705
112.831069725 41.8246574268 4.76848955071
115.988565675 42.562615792 4.79858515343
111.862252329 42.1423884775 4.73442376826
112.522126225 42.1393081652 4.42504889916
114.511288901 42.528296118 4.06589221957
112.343672878 41.6838672764 5.18083694452
115.810692396 42.8394669914 4.44262137761
114.134116976 41.9974260366 4.82682719841
113.251954857 42.2195819902 4.19813006113
113.701939781 42.1862382677 4.21627640423
112.799429567 41.7307909244 5.46453790982
113.875068618 42.446773822 4.02074586098
112.90816995 41.8571313845 5.9418788451
111.502241256 42.3497440816 4.84887556136
115.155774784 42.607380596 4.23081840398
