# Supplementary material for: PyOIF: Computational tool for modelling of multi-cell flows in complex geometries
Source: PLoS Comput Biol. 2020 Oct 19;16(10):e1008249. doi: 10.1371/journal.pcbi.1008249 (PMC7595628; doi:10.1371/journal.pcbi.1008249)
Supplement: S1 Script — (ZIP) [file pcbi.1008249.s001.zip › S1 Script/input/cell35_nodes.dat]

79.1099729922 65.930970509 5.87008471371
80.0780781695 69.7126961453 5.41605774508
81.586557855 64.991272452 2.96688798135
78.8026634283 62.121355168 6.78535173308
77.2948696266 66.8427967538 9.23449269082
79.7716097932 65.9031629996 6.33143180398
79.1477961423 66.5011191293 5.70896067778
79.0665733936 67.0676179766 5.48595058574
78.9319232517 67.6001803737 5.25520384614
78.8292837246 68.1455430882 5.02377350211
78.8476662307 68.7141997099 4.88146742386
79.1348378763 69.2469852879 4.9077507937
79.5771167455 69.5970881508 5.10715695999
79.3642378193 65.7800990357 5.35477744393
79.5049015944 65.6511145381 4.77120623962
79.5875384711 65.5479874351 4.19046838574
79.6983468682 65.425095717 3.61242098451
79.9479789637 65.3008259969 3.09653551034
80.443674559 65.150099805 2.78246548191
81.0316151391 65.0446113 2.7456545641
80.4412849912 69.4945926989 4.88220014875
80.7740671488 69.1678653369 4.38515152049
81.0659488648 68.7415580001 3.94073326399
81.3094934469 68.2309475085 3.56057290171
81.495113425 67.6482824371 3.25907654018
81.6180075355 67.0132075345 3.04429219252
81.6760873724 66.3455567792 2.92052066913
81.6654834582 65.6643658777 2.8944261695
81.443436237 64.3461672806 3.13311482927
81.2394292205 63.7485185305 3.38949382989
80.9803256068 63.2172850074 3.72886940622
80.6752158261 62.7664481424 4.13908015948
80.3316655533 62.4132802403 4.6103349517
79.9611528305 62.1669235528 5.12665560753
79.5751869531 62.0321701169 5.67195547936
79.1849103703 62.0168099268 6.23079884334
78.3474079906 62.2773888639 6.42738620647
78.0282336756 62.6596990339 6.09575200154
77.9350671527 63.2085238131 5.85673588553
78.0944385969 63.7711527351 5.81264594473
78.3776680313 64.3001754495 5.85021009664
78.6704362828 64.8145620961 5.91749575655
78.9395761342 65.3662214626 5.93874252171
78.439706056 62.3394894045 7.31928479725
78.1071118645 62.6662491729 7.81632182882
77.8153584635 63.0925548459 8.26073466219
77.5719503403 63.6031867944 8.64088944046
77.3864188659 64.185757219 8.94239475605
77.2635074592 64.8208140739 9.15720404694
77.2053669313 65.488476805 9.28097726376
77.215928562 66.1696796734 9.30699739112
76.8935382627 66.8298423973 8.7889594613
76.7197455496 66.7565249214 8.22100358212
76.834920097 66.6219235853 7.64168053057
77.2254153269 66.4917185201 7.22400513561
77.7220237208 66.3524642606 6.91489905778
78.2319725362 66.2312775353 6.63205245107
78.7230203921 66.0874365067 6.29285032316
77.4379802139 67.4879167336 9.06828583048
77.6419251323 68.0855658324 8.81196971276
77.9009546259 68.6168147801 8.47262408953
78.2059111523 69.0676954981 8.06239130947
78.5493242686 69.4208901773 7.59110326771
78.9196516896 69.6671905062 7.07474592133
79.3054971807 69.8019216797 6.52945725198
79.6957531603 69.8172702664 5.97059475623
79.9420094109 66.467696964 6.26272733671
80.2111305638 67.0193068494 6.28396462552
80.5038464182 67.5337555841 6.35129006212
80.7869717256 68.0627906418 6.38878321656
80.9461846073 68.6255126992 6.34464950957
80.852803591 69.1743289031 6.10561447135
80.5334600631 69.5566002543 5.77399774674
81.9879391352 65.0042407369 3.41248277129
82.1618020307 65.0775413743 3.9803774203
82.046699699 65.2121320312 4.55972659754
81.6561794435 65.3423207771 4.97753621856
81.1595151065 65.4815855833 5.28668780972
80.6495350237 65.6028259762 5.56946818027
80.1585387758 65.7466913485 5.90864107452
79.3037562046 62.2369749554 7.09424379006
79.7463500467 62.5871180586 7.29368554213
80.0337261475 63.1198844385 7.31998124345
80.0522806576 63.6884622768 7.17769869038
79.9497022187 64.2338461636 6.9463042767
79.8151478239 64.7663263203 6.71559638447
79.7338422083 65.3328764686 6.49253659594
77.8498050733 66.7894455494 9.45565512299
78.4377517372 66.6839703289 9.41879939162
78.9335403708 66.5332222149 9.10478370183
79.1832647416 66.408906265 8.58901631998
79.294155658 66.2860567788 8.01098117157
79.3768198226 66.1829618044 7.43021674958
79.5174975315 66.0539527083 6.84673847599
80.1327898272 67.8525875771 3.23842753622
79.3642593651 68.2073218935 4.12443740812
79.6297979776 67.1004715284 3.93579355713
79.5267145377 68.7699658079 4.11957086292
79.3518121424 66.7307692262 5.17669069353
79.8571458224 66.7966279708 3.36903026512
79.195317188 67.8519811302 4.56695033613
79.4732840897 67.748204027 4.0317237318
79.7441894511 68.2438326627 3.66858549325
79.4990795013 66.4155320596 4.91965180447
79.7096592535 66.3541029373 3.89388108985
79.2701893892 67.2400276409 4.93128214148
79.5945120501 66.1525500045 4.53917358195
79.4154175 67.3859322939 4.40653407868
79.5371505434 66.7781065645 4.52744932105
80.1846868503 67.2946636079 3.02913139363
79.5002077408 66.0121304498 4.97419756437
80.4973713349 65.974872159 2.70394089274
79.3857460777 66.2364848429 5.3245231903
79.1106933147 68.644260713 4.51248823135
80.2515092085 66.4888082832 2.85193932537
79.3886943447 69.1269067626 4.52799376264
80.9496083812 65.7719330493 2.65298737265
80.7856988084 66.4813115605 2.68851204643
80.3500989239 68.348895921 3.43538925725
80.1801651179 65.8390160561 2.86554888261
79.8420660773 69.2278411641 4.38183749067
79.7751704778 67.5325289586 3.49292858968
80.6190345709 67.2117060533 2.85859312993
80.3804802201 67.5600537187 3.02295482422
79.8876501823 66.0515126228 3.26496742575
80.591282294 67.8470244842 3.11112462433
79.7274252311 65.8846786445 3.71457051106
81.2226030601 65.4458409647 2.72261650094
80.0491974952 68.7866031722 3.84344296141
79.5168565761 63.2141539611 3.84092403186
79.6389219156 64.3845912662 3.49882052528
79.1211666925 64.0730459038 4.48182450711
80.0512473347 64.2839034175 3.09549527897
79.358103125 65.2319372957 5.07681769209
78.8237079855 63.4828164085 4.65044596462
79.5549796671 64.8395498232 3.86852431893
79.4160815254 64.2444575284 3.90143297572
79.6846945849 63.7919520948 3.48424879567
79.1566244291 64.93784347 5.3214039527
78.7483731601 63.9907041867 5.12941753469
79.4562543964 65.085355602 4.53382992915
78.8863396092 64.5758274689 5.4594614658
79.369008442 64.5785789321 4.30293279706
79.1815716172 64.6015518318 4.90544150873
79.1433255803 63.0149612191 4.26345316761
78.9654865281 64.9804038836 5.67880123148
78.4727968128 62.565743609 5.40092551405
79.1869909704 65.3296477423 5.55482721202
79.9010480856 64.8477325188 3.148874594
78.6612644417 62.8322374055 4.91112546648
80.3579135772 64.6938801775 2.86939023893
78.640770377 62.2533495079 5.75090137454
78.9338746612 62.3809949739 5.09579979512
80.0317015272 63.2419656912 3.58283460811
78.2672027876 62.8851609679 5.43016281222
80.6439173339 64.3050968661 2.93361721169
79.2307051314 63.6320529485 4.03757613902
79.3043088715 62.6178787566 4.46588132582
79.4159666317 62.892838412 4.12362205784
78.3870815782 63.3804158363 5.25531454174
79.7579111315 62.8372686335 4.00297472229
78.415115387 63.8360707373 5.47275096962
78.6821179765 62.1448393956 6.16591248775
80.2725036234 63.7495068557 3.21806320768
76.8866429624 64.0602271222 7.66484805379
77.4322111087 63.7148006968 6.62328714881
77.4096740211 64.8114180802 6.98133629868
77.4515599161 63.1445369328 6.75506268589
78.4979169493 65.146585463 6.30535607993
76.9740630516 65.1241383538 7.40298951143
77.8089694033 64.0613496821 6.32561361736
77.4089428431 64.1703747921 6.77572361828
77.133729277 63.674934557 7.13598259851
78.3255630831 65.4629521913 6.54492058108
77.4402906769 65.5530825315 7.10030806349
78.2109497392 64.6530347174 6.29374007017
78.0168015789 65.7350640591 6.77663367394
77.7608354221 64.520113604 6.6058880887
77.9505059778 65.1146631853 6.70215861205
76.7400574337 64.6221127892 7.80809348272
78.4000659535 65.8635719245 6.5429703502
76.6178053517 65.933795813 8.26592881806
78.6761584682 65.63201744 6.30545699666
77.6837523176 63.2779865873 6.23389457362
76.6427090115 65.4292655002 7.96392157022
77.7665120277 62.7801205101 6.4700162347
76.7371931132 66.1125725568 8.71548128478
76.6738165699 65.4128298631 8.52149220736
77.1178109515 63.5449619496 7.78059754431
76.6678028333 66.0809685318 7.91801823441
77.7798220024 62.659490912 6.94162308966
77.0202492498 64.389747994 7.25400978283
76.7344419848 64.6869194129 8.27752354478
76.7866034248 64.346474353 7.98325741146
76.9293275663 65.8698286547 7.49712442342
76.925483904 64.0447369551 8.13887915582
77.3050265858 66.0275304981 7.19769420047
76.914905909 66.4196360776 8.96009864319
77.3716623952 63.1092459508 7.33983637012
77.5024534066 68.6985456114 7.06228919621
77.1576285903 67.5375072265 7.24877294824
77.9182638871 67.8388628784 6.43522428168
76.9272247262 67.6305330971 7.77909819539
78.4916765866 66.6453997989 6.40522152626
78.0074158814 68.437859669 6.12139986517
77.4493570132 67.0737288454 7.02396381968
77.4660923693 67.6739969781 6.90596211723
77.1932317253 68.1267139472 7.320251011
78.6681849284 66.9407740956 6.14328877617
78.4016039525 67.9164236757 5.86471992302
78.0249671013 66.8077776732 6.69109368279
78.7251305058 67.3117792178 5.85648906134
77.8072789141 67.3274605145 6.70940597783
78.3061279678 67.2913791926 6.32412290127
77.7811989633 68.901760311 6.57375951048
78.9349342613 66.8949487413 5.83859316348
78.6420257099 69.342994002 5.56884576689
78.8751039085 66.5388852492 6.07524704636
76.8935689447 67.0745020363 7.59749082522
78.2326906139 69.0857960088 5.90464436349
76.797603659 67.2131009118 8.12859566037
79.0454465515 69.6312340009 5.61746783433
78.5251055541 69.5131341009 6.11408622358
77.4362054201 68.6518434326 7.63304311131
78.5805591664 69.0348258465 5.35334968417
76.9782494721 67.5821382633 8.38979250693
77.5645778908 68.290112078 6.70940004472
78.0488057253 69.2807449476 6.67024077034
77.7508982345 69.0136485319 6.88257000955
78.4298773824 68.5407949556 5.50660581657
77.7586511652 69.054476774 7.24698249155
78.617466024 68.0759746672 5.43948277893
79.454671203 69.7206749455 5.51673020221
77.1484906906 68.1462315991 7.96516106405
81.9949272833 67.7737604109 4.53663089612
81.4492761714 68.1191709585 5.57811449702
81.4719426443 67.0225496117 5.22014422782
81.4297147499 68.6894940026 5.44639474953
80.3836714318 66.6872432977 5.89604998174
81.9075488417 66.7098609499 4.79853552276
81.0725750526 67.7725901201 5.87576448536
81.4726915667 67.6636742617 5.42567323248
81.7477500373 68.1591153168 5.06548413382
80.5559953845 66.3709933959 5.65647498287
81.441358759 66.2809169794 5.1012072441
80.6706370923 67.1808462057 5.90763522538
80.8647864539 66.0989296256 5.42485053378
81.1207704147 67.3138251495 5.59549451199
80.9311162208 66.7192146227 5.49925491446
82.1415640178 67.211834909 4.39336715721
80.4814584189 65.9704835364 5.6584671897
82.2637467872 65.9002186975 3.9355201337
80.2054021684 66.2020346744 5.89601470018
81.1975470989 68.55599602 5.9674957029
82.2389013404 66.404745369 4.23752385567
81.1146157853 69.0538896755 5.73135188199
82.1442943855 65.7214490523 3.48604528263
82.2077220934 66.4211736124 3.67999961575
81.763672573 68.2890909417 4.42086636486
82.2137939437 65.7530355241 4.28339538342
81.101285264 69.1745724123 5.25983634053
81.8613694882 67.4442358511 4.94747304663
82.1471458426 67.1470446632 3.92390747056
82.0949900567 67.4874749471 4.2181843952
81.9522724016 65.9641751445 4.70439126947
81.9560661038 67.7892662285 4.06255855114
81.5765614471 65.8064956407 5.00385587066
81.96654029 65.414414703 3.24135718387
81.5096330752 68.7248243109 4.86166067291
81.378853289 63.135591837 5.13913970369
81.7239561451 64.2965949714 4.95270957894
80.9632568155 63.9952335615 5.76625857824
81.9543119138 64.2035530812 4.42234123929
80.3899772353 65.1886729261 5.79624697828
80.8739852675 63.3962431435 6.08005809809
81.4323174605 64.7603366873 5.17751742972
81.4154797958 64.1600841665 5.29552931599
81.6882429555 63.7073584593 4.88121407698
80.2134367537 64.893248568 6.05822501517
80.4798614658 63.9176774853 6.33674900714
80.8566797538 65.0261949162 5.51041204586
80.1564382328 64.5222657427 6.34506299418
81.0744258467 64.5065180375 5.49205120457
80.5754808331 64.5426501111 5.8773264221
81.1000315537 62.9323754521 5.62774132623
79.9466879844 64.9390703272 6.36292696284
80.2390370933 62.49105479 6.63256666556
80.0065276042 65.2951277318 6.12624506189
81.9880467794 64.7596075922 4.60392401889
80.6484368546 62.748304946 6.29682964161
82.083947393 64.6210072203 4.07277169541
79.8354185718 62.2028160019 6.58391826158
80.3558018392 62.3209108293 6.08734352852
81.4451125841 63.1822940098 4.56840977483
80.3006639927 62.7992333752 6.84806062875
81.9032269028 64.2519268249 3.81162161957
81.3168750891 63.5439183076 5.49207312411
80.8322937583 62.5534331537 5.53123333421
81.1302874872 62.820509983 5.3188807721
80.4515159398 63.2933020083 6.69479609842
81.1225069127 62.7796962127 4.95443581302
80.2640867651 63.7579934189 6.76198939058
79.4260763149 62.1133826201 6.6846375545
81.7329357445 63.6878286902 4.23634212095
78.7486721397 63.9815342679 8.9630594474
79.5172497466 63.6267362535 8.07704893148
79.2519112489 64.7335383112 8.26571879464
79.35459849 63.0641653369 8.08194482539
79.5299508069 65.1031245424 7.02479881709
79.0244821659 65.0374427159 8.83245770173
79.686309533 63.9820866741 7.63450354026
79.4083488395 64.0859239827 8.16972806561
79.1372736759 63.5903039679 8.53291807578
79.3826523275 65.4183791806 7.28182027482
79.1720735798 65.4798512467 8.30756413414
79.6115432957 64.5939695681 7.27019557565
79.2872204292 65.6814465815 7.66229013452
79.4663086042 64.4481471529 7.79490918731
79.34461214 65.0558120642 7.67407096784
78.6968391304 64.5394022492 9.17235605567
79.3815111511 65.8218819411 7.22726101733
78.3840868791 65.8592153416 9.49744878494
79.4959656607 65.5975602113 6.87697753464
79.7707272086 63.1898509461 7.68899714484
78.6300218719 65.3453343598 9.3495276567
79.4925625597 62.7072345013 7.67348531837
77.9318162534 66.0621156683 9.54839212944
78.0957885194 65.3528017289 9.51296049613
78.5312787401 63.4852930189 8.76613080362
78.7013387703 65.9950559135 9.33582483377
79.0390998899 62.6063055315 7.8196506266
79.1064453577 64.3015621317 8.70850352184
78.2624356123 64.6223804948 9.34289919352
78.5009738924 64.2740540227 9.17854503241
78.9939693331 65.782547297 8.93644828274
78.2901114267 63.9871036698 9.09036155567
79.1542453839 65.9493024842 8.48688649526
77.6588200812 66.3881876805 9.47874177831
78.8320727506 63.0475333715 8.35807735823
79.3643743909 68.6198949747 8.36041726496
79.2425786063 67.4494694962 8.70245572746
79.7603451689 67.7609246297 7.71948443044
78.8301584548 67.5501815247 9.10578059664
79.5236149106 66.6020247808 7.12459459805
80.057670715 68.3511381263 7.55087737995
79.3266216548 66.9944152717 8.33281258434
79.4653950759 67.5895820193 8.29997316068
79.1966634246 68.0420818277 8.71711945196
79.7250227129 66.8960717223 6.88008535248
80.1331369282 67.8432461203 7.0719985635
79.4254420205 66.7486143516 7.66746646366
79.9952536629 67.2580824939 6.74203590934
79.5126128004 67.25538254 7.89831144614
79.7000404475 67.2323959848 7.29590735027
79.7378541032 68.8190995839 7.93788140971
79.9160914785 66.8534694992 6.52269273057
80.4081646144 69.2683423764 6.80044969092
79.6946896914 66.5042574316 6.64666686149
78.9804520117 66.986339559 9.0523833874
80.2198657033 69.0018263769 7.29023240098
78.5235021387 67.1402418378 9.33185470298
80.240033322 69.5806913063 6.45047865229
79.9470416425 69.45309707 7.10555235227
78.8495774876 68.5921468306 8.618554629
80.6139200698 68.9489117777 6.77122458323
78.2374440102 67.5290092251 9.26768565789
79.6506567085 68.2019330323 8.16375811444
79.5767212422 69.2162406969 7.73547943883
79.4651514871 68.9412469269 8.07772916017
80.4942681717 68.4536047723 6.94607048471
79.1231918227 68.9968468934 8.19841305227
80.4663581307 67.9979034158 6.72868381314
80.1986168775 69.6891998506 6.03546163756
78.6088293783 68.0845936428 8.98331426128
