# Supplementary material for: PyOIF: Computational tool for modelling of multi-cell flows in complex geometries
Source: PLoS Comput Biol. 2020 Oct 19;16(10):e1008249. doi: 10.1371/journal.pcbi.1008249 (PMC7595628; doi:10.1371/journal.pcbi.1008249)
Supplement: S1 Script — (ZIP) [file pcbi.1008249.s001.zip › S1 Script/input/cell21_nodes.dat]

139.395235357 26.5461835884 14.5113266197
135.640392519 27.1097061041 13.4976623059
138.544590174 22.8206878872 15.4296598664
143.222854844 25.6935615501 14.7755188043
140.318306452 29.9829020175 12.8434254241
139.467588579 26.2573023152 13.7617633982
138.814227295 26.6669476379 14.4957556942
138.235784008 26.8477105354 14.6004837782
137.697362004 27.0526567729 14.7499321804
137.139847726 27.2370437725 14.8782744559
136.572993569 27.3831087378 14.8599575907
136.047717229 27.3911801161 14.5560959707
135.723646414 27.2931197564 14.0625904162
139.26997415 26.0337129241 14.7835810382
139.120190682 25.5821068712 15.173280592
138.959788552 25.188177128 15.589756675
138.813135847 24.7655066596 15.9915480086
138.663079143 24.2679231604 16.261293856
138.567706682 23.6694141389 16.2325575222
138.52392028 23.157527327 15.9254657573
135.543717352 26.4771284824 13.7316736365
135.564897819 25.8421143797 13.9783335591
135.704530181 25.2242485963 14.2297619719
135.955090694 24.6411730474 14.478449801
136.314103834 24.1126450629 14.716582491
136.767798105 23.6542074977 14.9368983323
137.300493134 23.277459617 15.1334886947
137.899093774 22.9965624332 15.2995355147
139.216356878 22.7518196916 15.5210993517
139.894792835 22.7937352145 15.5705294171
140.559054242 22.9462275816 15.5760185528
141.190015745 23.2014823888 15.5387562145
141.766582654 23.5564982572 15.4578340465
142.271592527 23.9978771278 15.3365781674
142.692196972 24.5106473037 15.1796837015
143.012771213 25.0819474393 14.9906941868
143.034882662 25.9275952554 15.2948087713
142.62724746 26.162132174 15.665070465
142.060138306 26.3364725832 15.7930987643
141.508901651 26.4208409651 15.614701333
140.993293679 26.4367883385 15.3054262715
140.501357516 26.4553474085 14.9703984881
139.961581974 26.4831427241 14.6773026687
143.319511018 26.3260755704 14.5414263103
143.298147742 26.960990034 14.2949716496
143.158335711 27.5789079457 14.0435429611
142.907724605 28.1620611587 13.794675237
142.548727533 28.690741345 13.5564725566
142.095101298 29.149250392 13.3362464518
141.562373588 29.526011862 13.1396925132
140.963792881 29.8069381112 12.9735906169
140.234278883 30.063491882 13.4318559752
140.107042013 29.8841943997 13.9884449161
139.969900594 29.4518028417 14.3915973572
139.835310091 28.8924385441 14.5012210231
139.730965838 28.3014324084 14.4654726495
139.617279823 27.7210202021 14.3975392938
139.505908419 27.1163091477 14.3894473145
139.646596017 30.0518458129 12.7519559935
138.968175588 30.0099581225 12.7024869406
138.303972378 29.8575073122 12.6969503128
137.673050582 29.6022463029 12.7342260217
137.096541788 29.2472130704 12.8152850833
136.591575805 28.8056849313 12.9366487811
136.170995413 28.2928395038 13.0935248415
135.85045694 27.7214315669 13.2825501121
138.901112349 26.3203572239 13.5957756593
138.361200251 26.3481312505 13.3026361119
137.869549759 26.366554244 12.967604433
137.354311949 26.3824679225 12.6584467367
136.803082667 26.4668902831 12.4800330091
136.235965653 26.6412430247 12.6080815455
135.828377595 26.8757204932 12.978372571
138.628646929 22.7400605153 14.8412395655
138.755899314 22.9192883243 14.2845409733
138.893104654 23.3516427492 13.8813690134
139.027735391 23.9110121117 13.7717511978
139.132029332 24.5020980893 13.8075096247
139.245571404 25.0823680288 13.8754209358
139.356904203 25.6871721864 13.8835685958
143.139564264 25.5101012415 14.2105952864
142.815381318 25.4120508452 13.7171255854
142.290024662 25.4201442791 13.4133090813
141.723280993 25.5662045514 13.3949712231
141.165661374 25.7507533941 13.5233118347
140.627001431 25.9557943577 13.6727534228
140.048575212 26.1365227181 13.7774128227
140.338990889 29.6460711167 12.3475578931
140.295292735 29.1342612245 12.0405211734
140.199962665 28.5357253544 12.0118399962
140.049835723 28.0379364825 12.2816575888
139.903189825 27.6151771527 12.6833764731
139.742819356 27.2212979635 13.0998924945
139.592882143 26.7696527492 13.4897385268
136.408706608 25.2294387071 15.5177597947
136.610387067 26.4039366145 15.2313139572
137.465014681 25.6579099878 15.4417970027
136.073116863 26.5048850735 15.0210753861
138.351218843 26.3393295842 14.7334838133
137.459796059 25.0782529277 15.801170703
137.140649961 26.6099192012 15.066931817
136.959434995 26.0881632246 15.3304345041
136.314722673 25.9003129849 15.3431562902
138.496865731 25.9715825598 14.9057624813
138.09642035 25.2734618788 15.5782367988
137.816852954 26.486083744 14.8670678831
138.560261367 25.6015881229 15.1938502362
137.445207514 26.172418765 15.1520111585
138.009909949 25.8930906849 15.1096864439
136.811967316 24.8595496628 15.7619043216
138.880248231 25.8331831184 14.9461528549
137.789994259 23.9231916525 16.0912612491
138.845269426 26.1869080516 14.7003440221
136.430577694 26.9686289716 14.9978247476
137.443148811 24.3935929189 16.021711845
135.947739596 26.9578984862 14.7178014536
137.855844702 23.4690625933 15.8972247842
137.272252319 23.8995635763 15.8243380895
136.000287992 25.3621108891 15.1327310181
138.042541358 24.1918052474 16.1873358902
135.704898687 26.5792945758 14.5344172397
136.871891586 25.5019375036 15.6048331983
136.724844953 24.4079039816 15.6453758872
136.530376012 24.8126194993 15.5923009633
138.075327281 24.7011725397 16.0151156775
136.265301968 24.8123213994 15.337003943
138.438774926 24.9803481671 15.8012482367
138.117168415 23.1620619414 15.7450452877
135.837809817 25.9734976795 14.9124242842
140.91307493 24.1226776738 16.3791593424
139.706802562 24.332931608 16.3278438652
140.488848306 25.0934174364 15.9512446279
139.547751915 23.7751067989 16.4078426487
139.646402302 25.6766777538 15.1137314599
141.144844956 25.1663311325 16.1233330703
139.467880978 24.7656995188 16.0017677123
140.040460424 24.647577201 16.1827450178
140.219390239 24.0505203104 16.4326576246
140.048475035 25.8328363056 15.1091149046
140.901176164 25.6683036438 15.6972024836
139.537648671 25.2724616967 15.500446018
140.483828584 25.9639309817 15.2401794789
139.914403759 25.0191196019 15.8344747355
140.175991242 25.4721801763 15.480971451
141.339059465 24.5402554357 16.3223040386
140.195766754 26.1762544059 14.941120736
142.338010108 25.4372423432 15.9478207619
139.78793928 26.0864297022 14.8300546786
139.09830015 24.1453207721 16.3425860515
141.863640221 25.1569139718 16.1550305872
139.0279228 23.5925345142 16.3111848728
142.72208344 25.3561126667 15.6409018891
142.283240486 24.8568368146 15.9400110591
140.676688896 23.6107562314 16.2589880465
142.108046649 25.7388098195 15.9845790308
139.339724441 23.2486473401 16.1680411882
140.67870512 24.609901639 16.3161256359
141.740761257 24.3550551491 16.1504483422
141.335359579 24.209935518 16.2886723362
141.571196919 25.7606754458 15.9450093067
141.263489021 23.8643153276 16.1850400072
141.247064829 26.0320776075 15.6676521037
142.977677187 25.4870103052 15.3195350829
140.027060788 23.4501444395 16.2888223924
142.250283179 28.3865797399 14.866666786
142.024105482 27.3094926675 15.4057316859
141.196098718 27.9495059961 14.9199116718
142.581338966 27.1291448355 15.4096097965
140.398432934 26.9147005888 14.7096914811
141.178522347 28.6200966174 14.7967217161
141.516722602 27.0127928017 15.334625491
141.684595591 27.5878826565 15.2095837224
142.328710344 27.777455585 15.2015257665
140.250208487 27.2935016528 14.5661113395
140.576732267 28.285628638 14.6580144499
140.892402337 26.9286132125 14.9937211622
140.163576789 27.7562602672 14.5190136489
141.230812711 27.3753277699 15.0545385873
140.70014899 27.5188284787 14.7435645489
141.836603933 28.7983487393 14.73090529
139.875118231 27.3985992949 14.439371866
140.879415579 29.6512183497 14.1843769623
139.927830046 26.974316568 14.5016827504
142.203796087 26.7456347559 15.6414866842
141.202006726 29.2771975943 14.5046094288
142.72641206 26.5983811265 15.5112505394
140.876306062 29.8558027532 13.7301032075
141.434876715 29.5244360464 14.0609312449
142.70779355 28.0580131083 14.7429578897
140.597570404 29.4990645182 14.3907933917
143.020265355 26.7736973072 15.1665059478
141.762603437 28.212023143 15.0339319319
141.970754135 29.0624669043 14.3602085461
142.14497259 28.7385266628 14.6232999117
140.561289559 29.0032889392 14.5988214328
142.4482964 28.5859708014 14.4816143607
140.221581595 28.6300499487 14.5681707675
140.66429902 29.9661655358 13.3715259023
142.865175395 27.4672009261 15.0164300698
137.74593436 29.4937719097 14.0049718876
138.927612337 29.380523072 14.3090128429
138.172252964 28.5145381413 14.4102312356
139.106706722 29.8590972973 14.022681926
139.103282009 27.5772355708 14.3292693465
137.493610039 28.5325925328 14.4743211175
139.189300058 28.8570502075 14.3994980367
138.603317644 29.0286420302 14.3570227812
138.424079071 29.6276016534 14.1117731287
138.698415573 27.4320460745 14.3626696989
137.772199233 27.891118922 14.538915457
139.17175958 28.1423021353 14.36008182
138.239805885 27.3936696931 14.4726385661
138.761576559 28.528942624 14.3717925298
138.534075457 27.9398050704 14.3721158842
137.309450161 29.1178907134 14.1702919993
138.559458809 27.0554403117 14.4444060239
136.331615991 28.1372575165 14.3279184034
138.985068488 27.0747373973 14.3719125299
139.536078095 29.5691348939 14.29653138
136.781701992 28.5141787276 14.3713424302
139.646127653 29.9641299072 13.917665226
136.010284151 27.9687164356 13.9865020643
136.424143716 28.5673564826 13.945347706
138.031585263 29.8100204607 13.6164543894
136.532286695 27.9521086975 14.5936651508
139.385321666 30.1047032676 13.5327176309
137.9557304 29.1044219538 14.3223883328
136.954865953 29.1155175366 13.8550495723
137.339924709 29.3415136676 13.9266727486
137.065784353 27.9440683673 14.6689579346
137.450168135 29.5343684942 13.633336132
137.413647552 27.5784380792 14.7017945991
135.804093042 27.6410794167 13.797109093
138.675998952 29.9910500047 13.6398093142
136.612779456 24.4165468357 13.4065242836
136.838850509 25.4937782341 12.8674096138
137.666711446 24.8537426094 13.3531397674
136.281698224 25.6741612739 12.8635706717
138.464260784 25.8887349116 13.5633348289
137.684449569 24.1831158712 13.4763522665
137.346240278 25.7904621735 12.9384938976
137.178353506 25.2153899456 13.0635479445
136.534280979 25.0257727898 13.0716493843
138.61264511 25.5098699612 13.7068672698
138.286188878 24.5177571973 13.6149851218
137.970254165 25.8747336443 13.2793075292
138.699309425 25.0471728258 13.7539079799
137.631845621 25.427937548 13.2184742812
138.162517617 25.2845895664 13.5293816232
137.026468601 24.0049019946 13.5422200222
138.987710518 25.4047968362 13.8335837843
137.983528047 23.1521674423 14.0886310306
138.934968393 25.8291482471 13.7713086707
136.659332572 26.057684939 12.631660112
137.661041594 23.5261408155 13.7683946559
136.136794344 26.204906929 12.761932185
137.98660698 22.9476395192 14.5429295352
137.428069952 23.2789330163 14.212119932
136.155173008 24.7451314157 13.5302656284
138.265379902 23.3043369013 13.8821883611
135.842906907 26.0295439258 13.1066866133
137.100437513 24.5911516289 13.2391984645
136.892288674 23.7408618975 13.9128975174
136.718093536 24.064711564 13.6498712181
138.301707376 23.8000226096 13.6741761681
136.414698992 24.2172493244 13.7916216534
138.641471948 24.1733663035 13.7048146219
138.198619898 22.837330406 14.9016054214
135.997804468 25.336038487 13.2568006857
141.117145201 23.3097958061 14.2679718267
139.935372893 23.422960432 13.963964655
140.69071247 24.2892016137 13.8628243523
139.756259957 22.9444232947 14.2503076591
139.759501423 25.2261461815 13.9437420556
141.369456477 24.2710761576 13.7987008382
139.673668278 23.9465059472 13.8735133368
140.259646969 23.7749711632 13.9159875673
140.438979573 23.1759538057 14.1611947197
140.164365456 25.3713399602 13.9104070067
141.090868174 24.9123071186 13.734178118
139.691131938 24.6612172192 13.9129531609
140.623062015 25.4097134195 13.8005093758
140.101322969 24.2747992429 13.9012768734
140.328755129 24.8636549001 13.9009326793
141.553642497 23.6856632858 14.1027149267
140.303322861 25.7480147675 13.8287596416
142.531537493 24.6661277675 13.9452520496
139.877712983 25.728768973 13.901187963
139.326941551 23.234342876 13.9764488676
142.081414115 24.2892697713 13.9018124953
139.216838901 22.8393998569 14.3553214019
142.852936074 24.8346466988 14.2866605456
142.439073991 24.2361161273 14.3278266711
140.831486807 22.9936430688 14.6565515982
142.330787644 24.8512157539 13.6795515682
139.477620666 22.6989085358 14.7403231837
140.907343349 23.6991587971 13.950591231
141.908300026 23.6880510695 14.4180083841
141.52317629 23.46207273 14.3463069519
141.79731314 24.8592577538 13.6042370608
141.412897654 23.2692534549 14.6396738449
141.449598818 25.2248060302 13.5713830564
143.059152711 25.1622277069 14.4760784516
140.18700834 22.8126020556 14.6331872571
142.454302499 27.5738880694 12.7554839241
142.252602597 26.3994342991 13.0418928699
141.397996024 27.1454349249 12.8314049106
142.789818128 26.2983565474 13.2521502596
140.511543425 26.4641847884 13.5397909876
141.403142856 27.725115685 12.4720451835
141.722447045 26.193519783 13.2062601714
141.903665307 26.7151882846 12.9427598254
142.548251721 26.9029326797 12.9300799217
140.366086716 26.8318002436 13.3675123291
140.766492013 27.5298080115 12.6950223845
141.046077775 26.3174592749 13.4061710374
140.302743597 27.2017581855 13.0793812869
141.417916262 26.6310137046 13.1211822005
140.853003735 26.910291907 13.1635641285
142.051008822 27.9438221167 12.511318186
139.982704496 26.9701992092 13.3271133685
141.073004213 28.8803755827 12.1818670256
140.017578064 26.616484944 13.5729491718
142.43239692 25.8346774281 13.2754130641
141.419793984 28.4099013704 12.2514503293
142.915269854 25.8452814047 13.5554355324
141.007127961 29.3344898426 12.3758735517
141.590681836 28.9039227677 12.4488287693
142.862611555 27.4411187939 13.1404834954
140.820472229 28.6117784346 12.0858010132
143.158110558 26.2238241904 13.7388320267
141.99114548 27.3013351734 12.6683943944
142.138088245 28.3954681931 12.6278394226
142.33261376 27.9907309019 12.6809447483
140.787609808 28.1022418274 12.2580950109
142.597619522 27.9909960392 12.936202311
140.424153597 27.8229814127 12.4720087557
140.745728421 29.6414714329 12.5279959274
143.0251157 26.8295897477 13.3608385547
137.949933576 28.6809779831 11.8939780229
139.156130192 28.4706323339 11.9453319788
138.374173052 27.7101594461 12.3219122002
139.315240376 29.0285543416 11.8652561218
139.2164967 27.1268169779 13.1593723399
137.718223041 27.6372710393 12.1498473681
139.395063812 28.03773208 12.2714281168
138.822481431 28.1559054005 12.0904617404
138.643572391 28.7531524674 11.8404616259
138.814340466 26.9706832462 13.1640026766
137.96190375 27.1352899179 12.5758930255
139.325302342 27.5309302021 12.7725675269
138.378955555 26.8395780397 13.0328970937
138.948554007 27.7843764801 12.4386603741
138.686940332 27.331391987 12.7920547075
137.523949961 28.2632498766 11.9508977448
138.666950714 26.6272602154 13.3320337836
136.525125077 27.3662059462 12.3253388839
139.074811145 26.7170377626 13.4431455448
139.76474119 28.6583407118 11.9305422077
136.999441545 27.6466059864 12.1181525376
139.835107443 29.2111615658 11.9618878595
136.141097046 27.4472788927 12.6323002605
136.579849194 27.9466205116 12.3331778849
138.18642636 29.1930591995 12.0140446244
136.755110164 27.0646487809 12.2885578544
139.523294897 29.5550058837 12.1049900612
138.184314226 28.1936080852 11.9570750308
137.122237375 28.4484777186 12.12274293
137.527632865 28.5936627825 11.9844935529
137.292002272 27.0428107996 12.3281395843
137.599540976 28.9394022374 12.0880522558
137.616084929 26.7713602263 12.6054448124
135.885550794 27.3163446648 12.9536896418
138.836003149 29.3535977832 11.9842019784
