# Supplementary material for: PyOIF: Computational tool for modelling of multi-cell flows in complex geometries
Source: PLoS Comput Biol. 2020 Oct 19;16(10):e1008249. doi: 10.1371/journal.pcbi.1008249 (PMC7595628; doi:10.1371/journal.pcbi.1008249)
Supplement: S1 Script — (ZIP) [file pcbi.1008249.s001.zip › S1 Script/input/cell0_nodes.dat]

118.888070039 25.9674770928 6.99539089269
120.109150357 23.2695433457 4.41188813875
116.732598606 27.6404941023 4.16672013903
117.029792112 28.1778589534 9.66120116148
120.406178921 23.8070184809 9.90628731846
118.250978871 25.4797246419 7.07744766734
119.174717623 25.6562157143 6.58008790943
119.571530544 25.4230917432 6.17009842373
119.996301384 25.2364437305 5.79789417152
120.400274603 25.0314663816 5.40258941168
120.701975666 24.7148194767 5.01482996948
120.733705205 24.2275874321 4.65235519444
120.515015051 23.7099273192 4.44636039895
118.668738903 26.3153722106 6.56789809022
118.566691899 26.728153135 6.12204151283
118.528539244 27.1364604126 5.69130206416
118.454573738 27.5500909107 5.26116777054
118.256110166 27.877972227 4.81982528482
117.803607349 28.0205225982 4.43934953001
117.259123313 27.9246345842 4.20985381072
119.766985822 23.6394372157 3.95313938048
119.388376065 24.0726702126 3.58782290329
118.984586152 24.5565304803 3.32844456071
118.568405969 25.0752672563 3.17879304791
118.152017602 25.6144585215 3.14954803555
117.748617918 26.1565543279 3.23880001238
117.369605598 26.6858424862 3.44044520234
117.027217917 27.1859287158 3.75304458763
116.492971024 28.0376788855 4.66587035961
116.316366474 28.3647080776 5.2370023752
116.208799669 28.6106585686 5.86340853907
116.171118567 28.7712005143 6.52496131376
116.208419959 28.8367249438 7.20252032664
116.31761961 28.8073517549 7.87463826378
116.493427282 28.6867103672 8.52189761362
116.733368149 28.4746724473 9.12392980858
117.545660701 28.4428447291 9.50792400815
118.061240143 28.4870483395 9.20727544755
118.46045819 28.2810411635 8.79749466933
118.625629872 27.8599529374 8.42732291087
118.65752199 27.3702582856 8.07978477801
118.670507901 26.8684486565 7.76048205023
118.72868014 26.3761602509 7.39424127119
117.371977353 27.8079309711 10.1200290374
117.750602989 27.3747191419 10.4853485874
118.154278544 26.8908705629 10.7447611486
118.570425821 26.3722504737 10.8944747925
118.9869082 25.8329926339 10.9236379147
119.39032862 25.2908570442 10.8342925728
119.769300309 24.7616316103 10.632551517
120.111655573 24.2616412813 10.3199704396
120.801295515 24.2282714503 9.74437865899
120.99117159 24.6942828944 9.42021745068
120.906158674 25.1179545504 8.99234165739
120.571153836 25.3413856208 8.5685741547
120.125155214 25.47028963 8.1863810636
119.675299341 25.5635140499 7.80877806291
119.234691918 25.7171253482 7.40655948074
120.645697626 23.4098037179 9.40710026344
120.822320082 23.0826838302 8.83593494031
120.929872008 22.8365754469 8.20958193778
120.967521808 22.6758878173 7.54809914486
120.930252967 22.6104178026 6.87048415934
120.821101923 22.6398793214 6.19835760092
120.645375051 22.7606243163 5.55108516704
120.405539046 22.9727247146 4.94908903312
118.410252887 25.0710473062 6.67874751393
118.468510506 24.5790049274 6.31248926046
118.481478879 24.0772391666 5.99313587003
118.513346 23.5874191207 5.64559962468
118.678451108 23.1662833319 5.27543281292
119.077636666 22.9602887477 4.86568272995
119.593288917 23.0045325954 4.56510297515
116.337533704 27.2192686996 4.3286214651
116.147746883 26.7532553993 4.65270748859
116.232798887 26.3294319983 5.08049422551
116.567783689 26.1059637084 5.50429970642
117.013712911 25.9771957963 5.8864881727
117.463596698 25.8840418677 6.26411373772
117.904294172 25.7301870007 6.66628722878
116.624005435 27.7374763115 9.6267028062
116.405353777 27.2197187366 9.4206706911
116.437085906 26.7324573337 9.05818639891
116.738768319 26.4158638929 8.67042988806
117.142691309 26.210979972 8.27508383542
117.567437433 26.024372832 7.90277838499
117.964365601 25.791070233 7.49273188645
119.879623701 23.5228174562 9.86312352798
119.335112085 23.4268225663 9.63363101276
118.882741066 23.5693144426 9.25314976166
118.684377682 23.8972920468 8.81181414328
118.610443859 24.3110665373 8.38175965705
118.572275679 24.7193304793 7.95103434407
118.47023964 25.1319107504 7.50503893077
119.407596888 25.9318370105 3.61990814881
120.111611885 25.3772931957 4.4558635726
119.338704688 26.1886072072 4.73107434064
120.268717758 24.9304155006 4.11150962293
119.202172469 25.7593194314 5.97406007567
119.07084382 26.6843867227 4.34673266121
120.004836752 25.4050878644 5.03776019913
119.794119436 25.7233409099 4.55946502563
119.87650996 25.5132813041 3.9270082788
118.952924543 26.0927165315 5.8654571512
118.888545423 26.7145092747 5.02411749462
119.570523421 25.5824817947 5.57858270353
118.787344772 26.4885693434 5.66383087485
119.599853542 25.7619819368 5.04528253399
119.163377548 26.0740663741 5.37795601809
119.103289193 26.4420166002 3.70874786927
118.730232522 26.3463642623 6.10366582892
118.199317462 27.4710289455 3.95933271085
118.893620677 26.0045282004 6.31289405162
120.496848467 24.9088727902 4.65105175725
118.652845036 27.096778429 3.93052228571
120.511002318 24.4665546689 4.30870889648
117.720337985 27.497006453 3.82445046623
118.222793635 27.0289788094 3.5799375777
119.454946628 25.3865086461 3.43815754443
118.371991804 27.5690361565 4.28459591632
120.204342528 24.3390399309 3.95604666032
119.506532652 26.1141796555 4.12457266376
118.719253084 26.4621113413 3.42952219959
119.075573782 26.191697541 3.48814951203
118.671892953 27.2647781638 4.61281919131
119.036693489 25.8615343826 3.32707363179
118.654810815 27.15231139 5.10550721033
117.310763635 27.5936386154 3.91700606567
119.877410739 24.9204145891 3.66843607543
117.422292104 29.0243647012 6.57857116481
117.978714992 28.3740907041 5.70103261608
118.110690595 28.1460053621 6.82441825177
117.637269365 28.5631213862 5.26428905097
118.428167118 26.8792704928 6.61796395892
118.029366014 28.5538675448 7.36494439925
118.233144314 27.8486457235 5.80040746525
118.035394709 28.2930496668 6.17175696496
117.633501251 28.7858984283 5.9555890894
118.408922815 26.9999331123 7.03041264037
118.288127786 27.9194220584 7.51875926221
118.34836492 27.2898063237 6.23292293448
118.429345617 27.2540448861 7.43013264982
118.191124142 27.8206125714 6.33801908049
118.273911702 27.4874058629 6.86771899762
117.574602981 29.0208930009 7.15954393325
118.541773338 26.8060088898 7.37002332256
117.738246133 28.8437059623 8.53092844158
118.555215634 26.5643895931 7.01132943515
118.049873822 28.1815827265 5.09796207052
117.789259449 28.9019630905 7.94729900373
117.62298351 28.3167727515 4.76247720378
117.383583163 28.7880472512 8.87649721949
117.297792296 29.014073057 8.18883427248
117.040589396 28.9974242844 6.14684207548
118.073310732 28.6674303789 8.48749606523
117.172891362 28.4551988851 4.87595707339
117.854357859 28.6984107001 6.64895505895
117.200198011 29.1215833239 7.43425611143
117.296602345 29.1067700001 6.99385956747
118.256189354 28.3894279791 8.06381861054
116.996653664 29.1085237549 6.77832121271
118.438554972 27.9223530712 7.99874476635
117.232504308 28.5906312234 9.22838046811
117.154999629 28.7896906807 5.52035230167
119.526026241 26.8891695237 10.2220294942
119.036540037 27.6076865987 9.3580973957
119.575491854 26.617269786 9.11328221861
118.704058132 27.920447735 9.72514648814
118.931438361 26.4492436842 7.97060193975
120.044364313 26.2755494111 9.47186326309
118.942982639 27.4266520431 8.80198589955
119.271634686 27.1985265047 9.2651533376
119.193081797 27.4117806312 9.897233699
119.205542677 26.1348692403 8.0761237163
119.918943907 26.0098295673 8.83394427771
118.917712724 26.8973947104 8.32039771417
119.575051031 25.8951133481 8.25157002941
119.182231924 26.9428045118 8.81588781113
119.31847001 26.4009484601 8.5219912109
119.923550976 26.4503665293 10.1212101325
119.354187805 25.8247036504 7.84754917153
120.641742647 25.2792294777 9.89427156712
119.034621551 26.0468455416 7.65830830558
118.653390812 28.0776376117 9.16277468725
120.401465029 25.8166295109 9.89566476805
118.289445457 28.2523229373 9.55017498671
120.569306516 24.8313574989 10.1002781887
120.286386485 25.4672666935 10.3164599289
119.045973853 27.103463483 10.4594941287
120.725925488 25.3776774468 9.53587901601
118.148248173 28.0371486076 9.96062871827
119.643581736 26.8724052959 9.68951245073
119.892359987 26.112449354 10.4538223099
119.713050568 26.5183947067 10.3724812882
120.456929463 25.7055075332 9.20369865843
119.413949746 26.5898795909 10.5770727489
120.265967588 25.6587978995 8.73782452431
120.545071176 24.4027495951 10.0636382106
118.668631175 27.6039876446 10.2233253755
121.511286888 23.796617023 7.26312486326
121.169427431 24.6108575918 8.11295914255
120.803641477 24.6598612058 7.01988412458
121.335441697 24.2877229878 8.57235917154
119.705535784 25.3294022724 7.32673079281
121.085951789 24.4059708314 6.45338925411
120.714671687 24.9830393831 8.03937973057
121.030458565 24.628696717 7.65290737722
121.436127486 24.1390410113 7.86853725099
119.749605188 25.2277725853 6.91107568164
120.519446397 24.8048417783 6.33917519879
120.139881089 25.1901598789 7.66613050826
119.933065716 25.1297110928 6.48505060408
120.591140406 24.8841028446 7.52323961184
120.208029012 24.9877152012 7.0322126255
121.452228775 23.8715281638 6.67019022565
119.542683198 25.3649760874 6.58092292358
121.103007934 23.9064398944 5.32278566279
119.37298786 25.4870795503 6.95983063978
121.100213427 24.8050210803 8.71578527972
121.265159492 24.0114289612 5.87884392565
121.177320377 24.4022052484 9.09636745059
120.906172213 23.5401041059 5.0482731673
121.211408265 23.4821432031 5.70755256996
121.460319473 23.492352546 7.75048639401
121.024811676 24.2792030137 5.33313301603
121.179513345 23.9210358802 9.04058618146
121.29585253 24.2880963207 7.16489598743
121.411277067 23.4530133142 6.44889662648
121.491959975 23.6033198195 6.86650441993
120.872808545 24.580790207 5.75273533131
121.453911294 23.3427533568 7.12557769457
120.482388485 24.8886879422 5.8446465792
120.623431898 23.4055117154 4.75228645153
121.390972526 23.734577511 8.37121260452
117.612972137 24.5582235074 3.85112993138
118.102416774 23.8396884053 4.71497557393
117.5634957 24.8301269879 4.95985995915
118.434890149 23.5268631888 4.34794958165
118.207460756 24.998057202 6.10241646118
117.094587146 25.1718766841 4.60118125048
118.196000795 24.0207659618 5.27097378009
117.867350192 24.2488554206 4.80796143006
117.945869524 24.0355515899 4.17586783655
117.933361152 25.3124910717 5.9968242106
117.220081629 25.4375426718 5.23902270966
118.221347428 24.5499956644 5.75258753122
117.56394053 25.5523303285 5.82135546697
117.956805546 24.5045527168 5.25717518815
117.820503292 25.0463716447 5.55100672881
117.215386999 24.9970576844 3.95189405742
117.784727935 25.6227099229 6.22534463602
116.497237371 26.1681390569 4.17856959447
118.104275424 25.4004872052 6.41464427362
118.485547641 23.3696704245 4.91020779588
116.737504776 25.6307074441 4.17719448225
118.849420944 23.1950264598 4.52285401305
116.569623382 26.6161435587 3.97265214384
116.852588632 25.9801334619 3.75641960972
118.092942121 24.3438925963 3.61368719954
116.413082951 26.0696299651 4.53692238387
118.990645211 23.4102012889 4.11249742631
117.495401029 24.5749991415 4.38357909014
117.246579782 25.3349287792 3.61926334658
117.425902503 24.9290388224 3.70069777647
116.682066963 25.7417977841 4.86915969741
117.725027596 24.8575700215 3.49616889725
116.872991751 25.7885714498 5.33505807608
116.593817385 27.0448474281 4.00935523159
118.470244292 23.8433722977 3.8497922666
115.627572796 27.6507104679 6.8098867278
115.969528718 26.8364204302 5.95997916598
116.335399143 26.7872757946 7.05312167823
115.803447927 27.1596351212 5.50055127764
117.433433262 26.1180479697 6.74617362394
116.053064339 27.0412246015 7.61976734346
116.42418122 26.4643163027 6.03344607454
116.108518093 26.8184840411 6.42004805016
115.70274968 27.3082305101 6.20444617544
117.389401064 26.2196231466 7.16188242543
116.619539073 26.6423855513 7.7338881878
116.998984637 26.2572778207 6.4067713927
117.205866825 26.3176773842 7.5879900712
116.547742692 26.5631471948 6.54961502903
116.9309343 26.4595554982 7.04074763063
115.686664587 27.5758545093 7.40289702694
117.59633385 26.0824073703 7.49194963744
116.03599486 27.5409829833 8.75029312052
117.765982586 25.9603015779 7.11298530755
116.038730797 26.6423812247 5.35706928372
115.87380163 27.4359598116 8.19429015365
115.961563009 27.0452872479 4.97658935181
116.232809959 27.9073804283 9.02474780501
115.927526206 27.9653460457 8.36547523434
115.678478067 27.954953163 6.32247190432
116.114208789 27.1681013348 8.73992824814
115.959277351 27.526373869 5.03235463294
115.843119137 27.1590737003 6.90813928065
115.727576263 27.9943911019 7.62413144092
115.646890683 27.8440624 7.20650134106
116.266223873 26.86643526 8.32033235232
115.684888342 28.1045063372 6.94741493663
116.656605113 26.558605019 8.22840634823
116.51554205 28.0419550227 9.32074481776
115.747830686 27.7127689639 5.70169126495
117.731504364 25.515451883 10.4532657044
117.027477682 26.0700428787 9.61710518653
117.800392459 25.258716619 9.3420956959
116.870347759 26.5169243427 9.96153046397
117.936898039 25.6880286266 8.09881405904
118.068255746 24.7629678009 9.72635666038
117.134238373 26.042300213 9.03519279435
117.344972421 25.7240230884 9.51362199462
117.262550437 25.9341365619 10.1460328902
118.186147657 25.3545775735 8.20750725804
118.250503253 24.7329173847 9.04900468896
117.568535021 25.8649641681 8.4942677026
118.351645729 24.9587699327 8.40933194401
117.539271444 25.685392133 9.02773039745
117.975754088 25.3732510173 8.69506032662
118.03575089 25.0052732391 10.3644306786
118.408731887 25.1009576938 7.96938789959
118.939534622 23.9764499292 10.1137090445
118.245447424 25.4427245638 7.75999928845
116.642236188 26.5384389534 9.42199110347
118.48615918 24.3506904274 10.1425532076
116.628118197 26.9807096797 9.76434141621
119.418467901 23.9505229666 10.248598834
118.916134011 24.4185227066 10.4931360293
117.684058896 26.0610191092 10.635019537
118.766896306 23.8783816573 9.78842092494
116.934729376 27.1082626469 10.1170063402
117.632603392 25.3330982851 9.94858341513
118.419741931 24.9852384559 10.6436626751
118.063439553 25.2556054138 10.5850485222
118.467130619 24.1826790014 9.46022954986
118.102293576 25.5858088069 10.7461208241
118.484200059 24.2952091389 8.96753519488
119.828061798 23.8539061129 10.1560181076
117.261593885 26.5269604683 10.4046463649
119.716334613 22.4229605258 7.49436380557
119.160123993 23.0731644489 8.37191497631
119.028327012 23.3012422323 7.24851139919
119.501467894 22.8841700415 8.80866391785
118.710894573 24.5682155593 7.45498512001
119.109551085 22.8934878412 6.70790943718
118.905784842 23.5985849807 8.27259666422
119.103531523 23.1542071179 7.90119769422
119.505272855 22.6613895512 8.117343916
118.730163365 24.4475077732 7.04252196228
118.850910993 23.5279016264 6.55417871299
118.790637978 24.1576153524 7.84008574396
118.709712706 24.1933378845 6.64278608731
118.947851576 23.6266319461 7.73497211985
118.865123773 23.9599166278 7.20520152744
119.564091217 22.4264593054 6.91338222247
118.597265766 24.641343151 6.70293152619
119.400599291 22.6036232229 5.5420280647
118.583758048 24.8829119468 7.06168220059
119.088913121 23.2656710126 8.97499526278
119.349551049 22.5453799658 6.12564944994
119.515690291 23.1305676109 9.3104967783
119.755295352 22.65929876 5.1965084843
119.840952473 22.4332489663 5.88416207836
120.097975979 22.44983867 7.92609725124
119.065574896 22.7798810924 5.58545809811
119.965786814 22.992195027 9.19699150354
119.284521183 22.7488959588 7.4239541213
119.938377543 22.3257242608 6.63870952074
119.841979999 22.340540111 7.07909635326
118.882752976 23.0579148218 6.00909535908
120.141868041 22.338720149 7.29465010831
118.700451734 23.5250307663 6.07422262207
119.906430531 22.8567510273 4.84463565071
119.983670823 22.6576112876 8.55255102775
