# Supplementary material for: PyOIF: Computational tool for modelling of multi-cell flows in complex geometries
Source: PLoS Comput Biol. 2020 Oct 19;16(10):e1008249. doi: 10.1371/journal.pcbi.1008249 (PMC7595628; doi:10.1371/journal.pcbi.1008249)
Supplement: S1 Script — (ZIP) [file pcbi.1008249.s001.zip › S1 Script/input/cell33_nodes.dat]

74.3195725602 5.89101341563 13.4177699582
75.6655773897 9.1689863317 11.717608797
76.1520267162 6.9122233791 16.7411569049
72.3869608611 3.09518222881 15.3913190435
71.9003078702 5.35194005131 10.3675778577
73.7329386175 6.37298967714 13.6910802777
74.633168193 6.30255849424 13.1263007767
75.0301252887 6.6223717645 12.7834121324
75.4356444009 6.87961254124 12.4310648757
75.8387551564 7.16892957165 12.0914419465
76.1384915529 7.56584435167 11.7812140249
76.2102681677 8.14140089009 11.6055643699
76.030808246 8.71191380517 11.5857623591
74.6919228294 5.94831657951 13.8769040846
75.1604965768 5.93555880464 14.2738905204
75.6474770311 5.89877455716 14.6146478335
76.1193305085 5.86852234271 14.9861165318
76.5015940853 5.94124166726 15.4246640544
76.6327225575 6.18333302827 15.9646686907
76.5000463019 6.53598072184 16.4294622932
76.0099156552 9.25858743761 12.298744158
76.2942248256 9.25333172594 12.9181641083
76.5090602088 9.15246657133 13.5570391241
76.6499131954 8.96149365732 14.1960224353
76.7093237807 8.68258511644 14.8152939013
76.6869821668 8.32626552735 15.3958179097
76.5855622226 7.90464155268 15.9216170023
76.4053712372 7.4281888656 16.3748545093
75.8352173171 6.37312625028 17.0120220836
75.4634144957 5.82652825214 17.1779690211
75.0476223095 5.28929645754 17.2329191038
74.6013361456 4.77695300445 17.1783192265
74.136991009 4.30658774064 17.0111131097
73.6695184856 3.89208883686 16.738740357
73.2126978209 3.54420613473 16.3716461089
72.7805358608 3.27570813057 15.9177150967
72.8696021911 2.8555171032 15.1280773064
73.3656442035 2.87106813635 14.7935892564
73.775087857 3.16938986641 14.4606111414
73.9499218453 3.66895528739 14.20853066
74.0108402176 4.23942051152 14.0282244503
74.0374646418 4.8077624815 13.8524827517
74.1236088153 5.38284670078 13.6544372153
72.0426172038 3.00556951976 14.8101954245
71.7583308666 3.01081453571 14.190791092
71.5435205202 3.11166659943 13.5519077144
71.4026579891 3.30259369951 12.9128956577
71.343237517 3.581458692 12.2935821666
71.3655341212 3.93780171045 11.7130245819
71.4669155469 4.3594160197 11.1872431549
71.6470576486 4.83587949208 10.7339341371
72.4003797605 5.0314939738 10.2840821695
72.9432234129 4.82915580713 10.4343476011
73.4119603635 4.79383134004 10.8171948993
73.6692286861 4.96914527066 11.3137727237
73.7989926572 5.22007234039 11.8444245253
73.9069632461 5.49453381083 12.3619336024
74.0648159668 5.73704413785 12.9038244338
72.2170590531 5.89108894181 10.0967052613
72.5887946988 6.43769381119 9.93076439451
73.0046120596 6.97485286089 9.87585518719
73.4509953084 7.48709255365 9.93046178269
73.9154809719 7.95742442114 10.0977213366
74.3830026512 8.37195506458 10.3701238775
74.839881464 8.71987413374 10.7372374027
75.2720342889 8.98842246475 11.1911942771
73.9288802445 6.88119072436 13.4544389222
74.015085538 7.45615481945 13.2563811464
74.0417003958 8.02463671091 13.0806529059
74.1026778627 8.59503732247 12.9003783732
74.2775090362 9.09450911048 12.6483007113
74.6869273062 9.39288828935 12.3152869674
75.1829399681 9.40857131852 11.9808267355
75.6518949998 7.23263981318 16.8247342316
75.1090475672 7.43494411134 16.6745672642
74.640372545 7.47023915268 16.2917375255
74.3831368325 7.29485590592 15.7950710001
74.2533635183 7.04392020508 15.2644706533
74.1453299392 6.76945107586 14.7470564499
73.987615958 6.5269326498 14.2050526683
72.0217448732 3.55222303079 15.5231938303
71.8422486011 4.1226933301 15.5034184052
71.9139877405 4.69838723442 15.3277073824
72.2136731905 5.09527048498 15.0174469396
72.6166652099 5.38450510741 14.6778313063
73.0222222368 5.64159977275 14.3255093065
73.4193042543 5.96136631798 13.9825795575
71.5523692692 5.72818143169 10.6791791134
71.4196835064 6.0808188702 11.1440775394
71.5508431718 6.32288483773 11.6841797637
71.9331026361 6.39554589852 12.1227388172
72.4049204354 6.36524069547 12.4942180856
72.8919886017 6.32847928264 12.8349318479
73.3606151699 6.3156918956 13.2319250546
77.1024097494 7.8332029802 13.8047820012
76.5667261362 7.55896828046 12.7372595955
76.3444290605 6.98328370877 13.7122314047
76.7047284642 8.06280546348 12.4726211016
75.1485410367 6.58433078888 13.3076824541
76.7243025032 6.91411257988 14.274459768
76.0882496429 7.21242418604 12.6954133901
76.4881570901 7.31866460972 13.146437231
76.9123426382 7.83914430014 13.131681049
75.2567768342 6.46343816317 13.7080129682
76.1383743722 6.52714871663 14.2730104769
75.5483216647 6.86321872433 13.0108926236
75.5066961652 6.33457505274 14.0878774351
76.0446810505 7.04489345046 13.2068562392
75.7205105331 6.72165348332 13.6417431793
77.1146725511 7.47805286282 14.2862901558
75.0833621761 6.18916418021 13.9555464722
76.9433438553 6.78482354369 15.4840659512
74.8536756215 6.27616462669 13.6003714997
76.3984674254 7.69231668498 12.1375269577
77.0187704718 6.96571809433 14.9289781679
76.4670259989 8.22635473566 11.9931615135
76.8252006584 6.97156509493 15.9306976693
77.0452673915 7.34101087761 15.3421164832
77.0211106158 8.34049351817 13.5432874322
76.8252456575 6.46859234583 15.3070217077
76.5289139983 8.61781337743 12.2754309526
76.85160365 7.36522732083 13.6879628406
77.1478107759 7.72912528446 14.6870721225
77.1561767938 7.80271681994 14.2403978347
76.5873863223 6.42011753038 14.8259298971
77.1133505557 8.15685847813 14.1537303729
76.1576498302 6.20971539233 14.6625173665
76.5993826189 6.94899540563 16.2969164207
76.8454834927 8.44091682494 12.9047211351
75.2784543678 4.22989231743 16.2435187685
75.9220887058 5.10617256061 15.6782589043
75.0370933513 4.56104825997 15.1772430016
76.1701227258 5.3181544479 16.1645289291
74.7845730073 5.55546068813 14.3403520045
74.7701378378 3.94771051117 15.3108857961
75.7376206668 5.37430654368 15.1834880915
75.5583712482 4.86652596386 15.4743713571
75.745253156 4.73208969692 16.1051116538
74.5155027392 5.21835465266 14.3121457906
74.4986316316 4.26339543833 14.7454143518
75.2195349714 5.5015394772 14.7056143072
74.3394100284 4.78005856046 14.3234811183
75.2991995326 5.07992785602 15.0712228422
74.791934156 4.98686471173 14.7070876537
74.912678242 3.84103000273 15.9730912173
74.2411280699 5.12482786147 14.0246916924
73.8778989119 3.09777539838 15.406336889
74.4110449038 5.5197000067 13.9843167844
76.3263835433 5.59849078386 15.6743450248
74.3687364221 3.3952288534 15.5372619631
76.4333574692 5.81183718814 16.1781360299
73.4207757675 3.02133316621 15.5896590412
73.9983901958 3.29186839622 15.9426512708
75.4075968286 4.61097345955 16.6564775501
73.9950068294 3.16909631813 15.0507352788
76.1904954031 5.75557302362 16.5959909842
75.2891541905 4.31806333044 15.707265154
74.5680848772 3.69470833945 16.2640380066
74.9422838372 3.94887978415 16.2840752002
74.2797083857 3.58796436262 14.8670163115
74.958889647 4.1538369888 16.5882444594
74.2105092815 3.93085788744 14.5018474359
72.9945344915 2.99565122516 15.5315081673
75.8438563179 5.11761416103 16.6148998986
72.6011811012 3.07452158709 12.5347791644
73.3345972711 3.18630290565 13.5102567881
73.3415805841 3.93883484902 12.6356149002
73.0351532996 2.81508103818 13.8500490278
73.8191023958 4.92786259517 13.3750360061
73.1463873826 3.85626907917 11.9872630857
73.6288790644 3.68415785592 13.6378839008
73.3373184343 3.48893594767 13.1365363897
72.9166927237 2.96549327228 13.1495285376
73.7328978071 5.03037487693 12.9641122468
73.4496075275 4.47540995356 12.1203747645
73.745807627 4.38073231074 13.5193116675
73.6719572886 5.00415820709 12.4962098311
73.5199251035 3.97690998876 13.1975480571
73.5678440052 4.52694158777 12.8912907158
72.6732387694 3.36046143553 12.0140476189
73.8391984476 5.35991049629 12.7478601694
72.6754216339 4.19256131184 10.89511427
73.9255360228 5.39065498049 13.1698399285
73.5045688975 3.05155934088 14.109230862
72.7960525617 3.85062617097 11.3588537001
73.1156629395 2.78063469638 14.402846499
72.2864704244 4.42241880164 10.6846381165
72.2681540083 3.88724703266 11.1793019097
72.284646424 2.89395487793 12.981750308
73.0304612823 4.31407323364 10.9617856718
72.6401973891 2.72899874989 14.3132209025
73.0508948929 3.37912652236 12.5590310062
72.259635185 3.42193366347 11.7905376714
72.4161690174 3.21283771674 12.1603147288
73.2958699273 4.33984195872 11.4299238056
72.1487437121 3.11350386662 12.391536412
73.5344995595 4.70720629497 11.6822553901
72.1126909979 4.77321321959 10.5044845676
72.5018970292 2.75932927822 13.6008428181
74.4251904522 6.67775881222 10.0959024998
73.9791984334 5.63889962127 10.5692864606
74.6489419789 6.36103576055 11.1705784236
73.5697087582 5.55953891322 10.1580792642
74.1829325088 5.95677771961 12.3421490693
75.100595514 6.82258535465 10.9509812872
73.9794716144 5.52208926729 11.1497706402
74.2670743939 5.941013182 10.8085901555
74.0837681703 6.0724498233 10.1759334537
74.4743508214 6.27567464571 12.360083506
75.0894599959 6.73921568261 11.6480257847
74.0747262891 5.74232109976 11.8244135317
74.8394761743 6.55879324085 12.2605956342
74.2654549403 5.94184418004 11.333017877
74.4966586324 6.26179872643 11.8258111052
74.8752766158 6.99731472686 10.3271358192
74.681393441 6.42428993948 12.6785620445
75.7408323393 7.87958632365 10.9727892553
74.3681917486 6.14723309047 12.786025102
73.5766219662 5.14518449639 10.5724071324
75.4460179868 7.42109639138 10.7505604051
73.1493031404 5.1950851729 10.2176855587
75.6909403465 8.37255178219 11.0257420847
75.3150328404 7.93628885223 10.5787223931
73.8981121435 6.62347343605 9.86829377751
75.8606545014 7.61364433897 11.2179891439
72.9784972785 5.59120034046 9.99245155427
74.6133643897 6.4262180931 10.5396012143
74.8393806339 7.45614818831 10.2133989568
74.6301275704 7.0665385726 10.1165040749
75.6035912735 7.17204182352 11.3889152066
74.3032248239 7.1164493075 9.95686305588
75.481727106 6.98621417373 11.8430571124
75.7176075299 8.7265100647 11.2700608351
73.5034910062 6.08262285785 9.89048808934
75.451410569 9.18940735177 14.5741690178
74.7179912757 9.07756662687 13.5986966503
74.71094667 8.32519329073 14.4733850345
75.0174085085 9.44883632078 13.2588698142
74.2334086481 7.33607863285 13.733814135
74.906108174 8.40776151616 15.1217208512
74.4237381467 8.57991873225 13.4710051543
74.7152763309 8.77495835822 13.9724550797
75.1358735037 9.29839533527 13.959422323
74.3195451525 7.23354625645 14.1447969105
74.6028499261 7.78862043985 14.9886370276
74.3066664762 7.88328133501 13.5895038377
74.380409943 7.25976673801 14.6127937297
74.5326013124 8.28713434439 13.911344697
74.4846171033 7.73702041701 14.2176591522
75.3793527339 8.90349356992 15.0949219285
74.2131598753 6.9040422471 14.3610604487
75.3770207878 8.07149282248 16.2138726947
74.1269090982 6.87336617673 13.9390398921
74.5480245012 9.21232090853 12.9997027815
75.2564382344 8.41339757084 15.7501471679
74.9368988711 9.48332117791 12.7060724907
75.7659570728 7.84165308116 16.4242750138
75.7843470462 8.37680039313 15.9296278561
75.7679237991 9.37002995015 14.1271782736
75.0219574675 7.94998405734 16.1472326246
75.4123401985 9.53503603841 12.7956992585
75.0016834232 8.88478468304 14.5499560046
75.7929537293 8.84205756607 15.3183942413
75.6364256433 9.05112886745 14.9486090325
74.7565813355 7.92418927202 15.6790852781
75.9038340328 9.15048909871 14.7173686324
74.5179139844 7.55678045888 15.4265863683
75.939652 7.49088347261 16.6043552737
75.5506593242 9.50465643212 13.5080439368
73.6271549833 5.58640379207 17.0130123305
74.0731014437 6.62516363082 16.5397244211
73.4034585792 5.90308839133 15.9383459953
74.4824763848 6.70453727912 16.9508184615
73.8694733704 6.3072529727 14.7668143401
72.9518272585 5.4415486515 16.1580211697
74.0728482852 6.74189734073 15.9591341832
73.785297637 6.3231012248 16.3004110536
73.9685198729 6.19169740683 16.9330096176
73.5780833216 5.98836593792 14.7488611243
72.962981983 5.52491296797 15.4608920537
73.9776821774 6.52175299698 15.2845485454
73.2129174892 5.70524449849 14.8483335368
73.7869432187 6.32222063046 15.7758908532
73.5557652958 6.00229284739 15.2830872342
73.1771216148 5.2667792083 16.7818133318
73.3708551906 5.83958620519 14.4300965015
72.3116648913 4.38448057804 16.1361673933
73.6842660339 6.11671509963 14.3228731615
74.4756576994 7.11886886361 16.5365518916
72.6064039158 4.84302680206 16.3583661305
74.9029098543 7.069003689 16.8911972407
72.3616196533 3.89149420279 16.0832215331
72.7374642347 4.32776180733 16.5302018073
74.1541544208 5.64069610511 17.2405557785
72.1918132435 4.65050859925 15.8909519893
75.073699426 6.67294257922 17.1163551585
73.4390291219 5.83797307115 16.5693738057
73.2130394692 4.80786827454 16.895491276
73.4222561501 5.19753866471 16.992400905
72.448867186 5.09214198668 15.7200263361
73.749138502 5.14761946704 17.1520036742
72.5707067136 5.27796482293 15.2658545016
72.3349519796 3.53760777183 15.8388824029
74.5487151659 6.18154958382 17.218336411
70.950063626 4.43096950982 13.3040998437
71.4857319262 4.70523817495 14.3716738765
71.7080577877 5.28084965824 13.396635766
71.3477322071 4.2013082605 14.6363183489
72.9039902513 5.6796882705 13.8014348916
71.3281835113 5.35001137816 12.8344026404
71.9641701289 5.05173378089 14.4135201145
71.5643538943 4.94556211536 13.9624925663
71.1401153982 4.4250012267 13.9772572751
72.7956257261 5.80053294556 13.4008206743
71.9140332462 5.7368997457 12.8357860243
72.5040028475 5.40086451038 14.0979848052
72.5457055822 5.92943537049 13.0209463342
72.0077713836 5.21924847103 13.9020492704
72.3318995952 5.5424353677 13.4670274797
70.9378141388 4.78621757167 12.822609289
72.9691213227 6.07482873821 13.1532851334
71.1091346835 5.47934706075 11.6248360054
73.1988433512 5.98780588234 13.5084708227
71.6539910804 4.57184608067 14.9714114563
71.0337342201 5.29842813217 12.1799142206
71.5854728696 4.03773141125 15.1158024373
71.2272508434 5.29259275581 11.1781058707
71.0072146338 4.92313515637 11.7667786771
71.0314049276 3.92355354865 13.5656986022
71.2272245438 5.79554927569 11.8018556831
71.5236098293 3.64629067346 14.8335224988
71.200900143 4.8990101393 13.4209400193
70.9046734728 4.53509453531 12.4218121704
70.8963058756 4.46148881303 12.8684745958
71.4650681747 5.84397669633 12.2828994051
70.9391564688 4.10724314883 12.9551738582
71.8947677167 6.05434003638 12.4463159985
71.4530431669 5.31516117754 10.811810502
71.2070242773 3.82313719784 14.2042701445
72.7740161149 8.03409673142 10.8652665244
72.1303161455 7.15792598185 11.4305358444
73.0153935635 7.70296421094 11.9316164091
71.8822368967 6.94600351845 10.9442191588
73.2678355374 6.70851742637 12.768506355
73.2824073269 8.3162401781 11.7980047366
72.3148459743 6.88974570593 11.925429707
72.4941098894 7.39755136335 11.6344931419
72.3071334964 7.53200819695 11.0036221915
73.5369258077 7.04558451479 12.7967337732
73.5538931628 8.00065149719 12.3634664685
72.8328578241 6.76250968025 12.4032629124
73.7130991332 7.48391755394 12.7853498223
72.753265504 7.18412730646 12.0376688519
73.2605156384 7.2771449359 12.4017861373
73.1398630034 8.42295633224 11.1357210787
73.8113565447 7.13913383273 13.0841827459
74.1746978499 9.16624547262 11.7025261201
73.6413814242 6.744284044 13.124571779
71.7260061557 6.66562350335 11.4344435018
73.6838713703 8.86879758933 11.5715788888
71.6190032336 6.45231922573 10.9305646808
74.6318242574 9.24274185457 11.519229975
74.0541979324 8.97217434365 11.1661864823
72.6447910714 7.65307284683 10.452318923
74.0575829408 9.09487386881 12.0581388111
71.8618139857 6.50861304663 10.5127138544
72.7633088243 7.94593891298 11.4014897335
73.484447259 8.56929294127 10.8447768195
73.1102370386 8.31511265641 10.8247395429
73.7728747012 8.67598683969 12.2418912392
73.093599522 8.11016407673 10.5205959175
73.8420424151 8.33315536911 12.6070402461
75.058033323 9.26847109661 11.5773961073
72.2084621595 7.14654963564 10.4938648215
