# Supplementary material for: PyOIF: Computational tool for modelling of multi-cell flows in complex geometries
Source: PLoS Comput Biol. 2020 Oct 19;16(10):e1008249. doi: 10.1371/journal.pcbi.1008249 (PMC7595628; doi:10.1371/journal.pcbi.1008249)
Supplement: S1 Script — (ZIP) [file pcbi.1008249.s001.zip › S1 Script/input/cell27_nodes.dat]

25.3625131298 36.2461433915 5.71899317547
22.3050392432 34.2200058186 4.30746859964
22.9713660051 39.2854017311 6.42048367747
28.1579158747 38.0081389559 7.84656944976
27.4917617771 32.9428515906 5.73379863767
25.1004516487 35.9818334767 6.43505424487
24.9395809161 36.0004305841 5.38243440793
24.5776045618 35.7913903998 4.93184878455
24.2706706517 35.6045556187 4.45706868905
23.9328136212 35.4136375665 3.99783048584
23.5332654188 35.1521823917 3.65822602811
23.0323047221 34.8136271927 3.61172757218
22.5991429232 34.4787624742 3.8532613319
25.060414966 36.7572393524 5.7059406803
24.7967371605 37.2946849989 5.56682377967
24.5601937845 37.8065058679 5.37544088155
24.3167735607 38.3325414139 5.21526576435
24.0015104153 38.8253114953 5.18485662453
23.610386627 39.2088859691 5.44509294045
23.241529499 39.3628308735 5.89061230054
21.956707706 34.7993199048 4.39379944773
21.7076750686 35.4186417201 4.53123201648
21.5667364513 36.059334832 4.71601816732
21.5348147887 36.7018453225 4.94143433561
21.6177574548 37.3262963592 5.20231229009
21.810740034 37.9134569574 5.4895857405
22.1054562816 38.4471634446 5.79427653271
22.4964677468 38.9094384573 6.10795783362
23.5137182559 39.5663298916 6.7225343923
24.1083405332 39.7426295409 7.00519830112
24.7373314987 39.8078097725 7.25939151931
25.381291767 39.7630877301 7.47845935513
26.0207757498 39.6047585974 7.65397226813
26.635840683 39.3402100176 7.78132693452
27.2091183692 38.9798357802 7.8580170153
27.7219213926 38.5310360782 7.87997452303
28.2425669571 38.1313657412 7.26578362352
28.1110443927 38.1007837141 6.68284679495
27.7608305987 37.914324206 6.22415143419
27.3054500638 37.5965451161 6.0372606153
26.8146754116 37.2514186263 5.99566067764
26.3386340188 36.8940775034 5.9832513059
25.8379445591 36.5449535606 5.91208733475
28.506265226 37.4287675792 7.7603094794
28.7553505214 36.8094366628 7.62292582954
28.8964058277 36.1688288024 7.43818418732
28.9283747839 35.5263093149 7.21282730954
28.8453540853 34.9018950706 6.95197353548
28.6523260289 34.3147594537 6.6646910063
28.3577101793 33.7810788008 6.36002538222
27.9667019105 33.3188434295 6.0463689739
27.6002405162 33.2473481255 5.22860978343
27.533002544 33.7055860283 4.84953699224
27.2926927227 34.2412590473 4.69758908339
26.921589514 34.6777425899 4.81982693034
26.5253675123 35.04963915 5.07731481256
26.1194999415 35.3907970514 5.3483444234
25.7170459218 35.7881608183 5.5886297676
26.9494309309 32.661828297 5.43172167208
26.3548072115 32.4855570307 5.1491257778
25.7258970067 32.4204137691 4.8948550942
25.0819830524 32.4652393072 4.6756951983
24.4423420645 32.6235559596 4.50009657522
23.8271700534 32.8880443005 4.37284271574
23.2538073153 33.2484026569 4.29611335853
22.740964124 33.697131442 4.27404788142
24.6249798952 35.6832999203 6.24204526138
24.1240537072 35.3341761039 6.17098979619
23.6481254235 34.9767251923 6.15864471589
23.1576336635 34.6316058397 6.11699644584
22.7022271398 34.3137503696 5.9300527711
22.3518754177 34.1273273254 5.47132279633
22.2203460168 34.096772919 4.88827817237
22.8628689392 38.9809395301 6.92565065268
22.93002213 38.5226625965 7.3047065159
23.1702987725 37.9868564895 7.45665790906
23.5414250868 37.5503392755 7.33445969973
23.9377252005 37.1786455109 7.07712948672
24.3435306257 36.8376159112 6.80605157659
24.7460337751 36.4400739893 6.56555216807
27.8638277112 37.7494522578 8.30082006762
27.4304737786 37.4146345532 8.54240940881
26.9295353742 37.0760170054 8.49591521785
26.5301916421 36.8146151566 8.15643086278
26.1924929252 36.6236541611 7.69713768708
25.885624667 36.4368003753 7.22217322449
25.5234248647 36.2275433191 6.77146297196
27.2216028736 32.8653373423 6.26367135106
26.8527542018 33.0192120008 6.7091599011
26.4616618918 33.402819568 6.96938639073
26.1462739721 33.8958104518 6.93894808274
25.9027689731 34.4217806663 6.77873871872
25.6661288187 34.9332802482 6.58729748217
25.4023849373 35.4706745816 6.4480505003
22.4523463621 37.0756939987 4.13537604961
23.1517021742 36.1026591191 3.87898096085
23.5277644754 36.9912600148 4.51137418174
22.7095019979 35.755807503 3.71425477113
24.4447354967 36.27100128 5.13766966714
23.3115844453 37.6378614395 4.52772700132
23.6574875784 35.9844647431 4.1632098699
23.302561877 36.482103628 4.13305639009
22.6760916674 36.4591327465 3.89250105821
24.4179305853 36.6833342052 5.26268504338
23.8862558699 37.5165297131 4.91227506096
24.1079251409 36.1160749751 4.70423944889
24.3480483839 37.1509242075 5.26338191664
23.7063264409 36.4302891311 4.46378088202
24.0216751688 36.746888853 4.90991733459
22.6539050811 37.6020205883 4.33785195751
24.6736527927 36.9061518596 5.49068202668
23.0631918879 38.7362037672 5.03731120977
24.7680147294 36.4848305806 5.48095639499
23.2364759644 35.5012685077 3.68669885028
22.9999202407 38.2661391758 4.68880247171
22.7666075519 35.2025620474 3.65302454244
22.8407971084 38.9508000295 5.4280578702
22.5603940731 38.4462868648 4.98309903255
22.0922425723 36.6253994728 4.14577425175
23.4316433194 38.6719455368 4.96496280981
22.3292501262 35.2910172631 3.84603392814
22.9947887871 37.0569761201 4.17279117394
22.3247038159 37.8263881276 4.59530160212
22.3580840089 37.4528489761 4.34211246017
23.6786521248 38.2044334634 4.86119325641
22.0791349535 37.2192436228 4.39435473464
24.0720958622 37.9590507325 5.06273294819
22.8651177829 39.1376698555 5.8157535156
22.2182498099 36.0038285535 3.93027651504
25.8178051312 39.5824737725 6.2915842175
24.9144901479 39.0895163726 5.6260667551
25.8619904939 38.5021986321 5.92280451349
24.5167704616 39.4989845043 5.75676117557
25.2673238326 37.3233181763 5.82714495295
26.4823406025 38.7302846906 6.09082984641
24.8614074003 38.5071127116 5.5343960156
25.3174283238 38.8560918158 5.74616940122
25.219146477 39.490914186 5.94166043509
25.6791217246 37.3115937798 5.9561699402
26.4373457439 38.0317766753 6.03584666933
25.0609469029 37.8363690661 5.68777788477
26.1364138013 37.4158161922 6.01570450172
25.3214256694 38.3317593678 5.75624866697
25.6867544759 37.8449251182 5.92443279877
26.3699131164 39.356965623 6.34486722765
25.9365094889 36.995457199 5.98579635413
27.5676084632 38.7283719233 6.68240606492
25.5274029232 36.8826080173 5.90562593075
24.3182491261 39.0770288746 5.40192587727
27.0801432847 38.941924641 6.43094596011
23.9705827022 39.4326944835 5.65449667902
27.7727324894 38.6848154653 7.13446883579
27.2243263113 39.1235027332 6.93929873213
25.3328504664 39.8089560132 6.50610247789
27.5396964517 38.4780576497 6.3962122644
24.0200315786 39.6650397631 6.0787286885
25.8578522926 39.1337938828 5.98655453625
26.5682586318 39.4797039487 6.75785435403
26.1907074338 39.5693583881 6.52519549393
27.0970949443 38.2990545396 6.14682674247
25.93127943 39.7299979688 6.73013732749
26.9025426834 37.8414612648 6.0550443847
27.9761134044 38.4473221593 7.43073355194
24.7199402979 39.7763825073 6.23768927783
28.7481360901 35.8962446471 6.00354036373
28.1368796011 36.9582011187 6.01859457699
27.6646510535 35.9726252806 5.64911108252
28.5070809411 37.2323616779 6.38027385721
26.427041844 36.3695648713 5.89952254698
27.9635278856 35.4091745517 5.40741498638
27.5488381361 36.9934839946 5.95921020307
27.9520352155 36.5445934189 5.85721247031
28.5803218481 36.5691971536 6.09325491989
26.463830946 35.967388366 5.74727288863
27.2625477257 35.4032475432 5.36787288537
26.9095869366 36.671439794 5.93431173043
26.6179087172 35.5847644317 5.51624149951
27.4318894904 36.4790629298 5.8448133284
26.9933244085 36.0381283178 5.73576478606
28.5843563509 35.4079780798 5.69800594032
26.1777249246 35.7140405701 5.60124592931
28.099348675 34.1973886949 5.20514263808
26.0196876814 36.0709063603 5.78620558791
28.0528375776 37.5604484101 6.20870583351
28.2501835288 34.7557082647 5.3144428562
28.3796362519 37.7147393544 6.63370566546
28.0954902786 33.7543482905 5.433331823
28.4658190631 34.3498154356 5.63216518709
28.9305796494 36.1672742344 6.4786018922
27.8364291426 34.3684186083 4.98843969651
28.6324281257 37.4400522473 6.94521186842
28.2944538893 36.0044507018 5.7233995578
28.7434721162 35.0121181254 5.90523001548
28.7836235666 35.4598232798 5.95753458744
27.6020036158 34.8483263409 5.05833315284
28.9239864041 35.5536033553 6.28398601638
27.123206161 35.0076913842 5.09012648901
27.8926052974 33.3877343135 5.5333163929
28.8231096604 36.8075174034 6.6433163067
25.3826676013 33.3895400968 3.84726441201
26.3742797232 33.9715388645 4.27163544612
25.3305311088 34.4619517858 4.23757473202
26.6999517499 33.4893394531 4.33792987155
25.604478037 35.3171077264 5.21014027016
24.7926547878 34.3169212519 3.84411302945
26.3450326777 34.4710666707 4.58801083739
25.9374175859 34.1708376097 4.24418352974
26.037388145 33.5375459463 4.04422972437
25.2024433247 35.3388163334 5.0536805226
24.711260994 34.8880348565 4.24420828864
25.9565595889 34.9510983049 4.95076402129
24.8293427529 35.3196615218 4.76382045504
25.8169305859 34.5776598438 4.55231095999
25.3281705322 34.9399527278 4.72123164802
24.8682245666 33.6531727889 3.69079756696
24.9149921532 35.6247295417 5.10614501877
23.5948570693 34.2052858107 3.55995694868
25.2600839086 35.6728332974 5.36137224382
26.9712147349 33.9848081429 4.49359055805
24.1699686619 34.0800952208 3.57222117691
27.1757712964 33.4847095015 4.63234587518
23.1631352129 34.0204106187 3.72692544708
23.8017591454 33.6727080205 3.67579838997
25.6901146072 32.983816112 4.11834795582
23.7286344405 34.5622479637 3.55699901031
26.9417700011 33.0660803091 4.71265312854
25.431396339 33.927835213 3.90956980511
24.4998509663 33.3589112436 3.74252665572
24.9509427064 33.3434040351 3.77428838425
24.1835963654 34.7537631717 3.77269788517
25.0718527091 33.0429562594 3.94817024085
24.2926510878 35.1252470843 4.09782614334
22.7813983421 34.0780117593 3.91807388841
26.3215243018 33.0350675258 4.336071407
21.7150039011 36.3319076027 6.15065527661
22.326099648 35.2698411974 6.13568847122
22.7983477078 36.2555043325 6.50523009366
21.9558778104 34.9957618273 5.77399493143
24.035783382 35.8587000569 6.25480171051
22.4994001446 36.8189800639 6.74697938669
22.9143043705 35.2346692231 6.19509765006
22.5109173068 35.6833745643 6.29708475162
21.882714239 35.6588266348 6.06094835158
23.9991208057 36.2609611481 6.40712539593
23.2004716375 36.8250243381 6.78656792805
23.553321551 35.5566919963 6.22000404718
23.8450863174 36.6436374149 6.63826607781
23.031287724 35.7491035246 6.30953043877
23.4697122591 36.1900953422 6.41862653304
21.8787869315 36.8202028697 6.45627149776
24.2851508835 36.5142180468 6.55297043761
22.3637143764 38.0306807352 6.94912544906
24.4433637476 36.1574889885 6.36805651941
22.4101361571 34.6676606645 5.94555879764
22.2128690933 37.4724028744 6.83987818272
22.0832883598 34.5133511053 5.52055552545
22.3676421105 38.4737975677 6.72092437078
21.997237047 37.8783039884 6.52211627913
21.5325974129 36.060855426 5.67560925217
22.6266110767 37.8596355232 7.16581693834
21.8305215705 34.7880884785 5.209052906
22.1685336957 36.223624274 6.43085002273
21.7196919187 37.2160454612 6.24904018448
21.6795703404 36.7683719308 6.19670861902
22.8609935805 37.3798303821 7.09598283317
21.5392385194 36.6745806247 5.87023722624
23.3398010415 37.2204919497 7.06422368152
22.5705513293 38.8405388118 6.62094922908
21.6399206666 35.4206392445 5.51093352645
25.0803224698 38.8387993852 8.30700690331
24.0888547358 38.256694936 7.88269949746
25.1324640557 37.7661196252 7.91656122455
23.7631040226 38.7389608053 7.81639180935
24.8586949203 36.9112415577 6.94419180891
25.6703559758 37.911277646 8.31007350222
24.1181540807 37.7570432446 7.56630918476
24.5256921904 38.0574218035 7.91016356893
24.4257345454 38.6907903022 8.11011792953
25.2605320018 36.8892946728 7.10030503638
25.7517559536 37.3400608215 7.90988612883
24.5064333973 37.2772009696 7.20360101872
25.6337107957 36.9084610388 7.39008325745
24.6460984474 37.6505215061 7.60199120998
25.1347603425 37.2881450873 7.43284738077
25.5947470237 38.5752844371 8.46344748351
25.5480538751 36.6033166894 7.04768633702
26.8680454163 38.0229600416 8.59422935798
25.2029314829 36.5552056197 6.79260638249
23.491728027 38.2433445542 7.66065299558
26.2931273404 38.1481439364 8.5820099497
23.2872072222 38.7435946174 7.52193629237
27.2996816707 38.2077890264 8.42722673563
26.6612087481 38.5555330418 8.47841065392
24.7730458148 39.244410417 8.0359347982
26.7343404612 37.6659727402 8.59718744732
23.5212773477 39.1621476466 7.44165947613
25.0316025456 38.3004940276 8.24470540899
25.9631663078 38.869438853 8.41170374251
25.51202519 38.8850129441 8.37995120286
26.2794843594 37.474378951 8.38149773484
25.3912162828 39.1853727967 8.20606848633
26.17043522 37.1029327218 8.05637097343
27.6814808528 38.1501768278 8.23602046756
24.14163334 39.1931523287 7.81827559246
28.0107798854 35.1525520735 8.01892727359
27.3112701196 36.1255849222 8.27523395244
26.9351165162 35.2368615156 7.64274678138
27.7535657344 36.472432858 8.43996740403
26.0184226209 35.9572513208 7.01646296642
27.1515510554 34.5903478307 7.62651093195
26.8053827156 36.2437954749 7.99099880405
27.1603211583 35.7461215556 8.02111538703
27.7870327263 35.7691404588 8.26176125525
26.0450908582 35.5448557097 6.89138697109
26.5767011526 34.7116861547 7.24193245324
26.3551295934 36.11226283 7.44998643353
26.1149169213 35.0772197056 6.89073158394
26.7564442771 35.7979959868 7.69036869746
26.4412043734 35.4813068819 7.2441817404
27.8092584684 34.6262545234 7.81646304357
25.7892603792 35.3219210929 6.66337083559
27.399914961 33.4920266609 7.11690830781
25.695016439 35.7432751466 6.67314530628
27.2263523411 36.726948023 8.46746201029
27.4633114191 33.9621390701 7.4654233867
27.6963042817 37.0256514153 8.50112620342
27.6225226286 33.2773543544 6.7260206402
27.9028170178 33.7820142252 7.17118319564
28.3708086481 35.6027580054 8.00844666826
27.0312401949 33.5563274513 7.18937669488
28.1337853394 36.9371147443 8.3080942315
27.4684428718 35.1711804544 7.98150129875
28.1383723132 34.4019043319 7.55900714133
28.104994044 34.7754217878 7.81220468201
26.78440692 34.0238332664 7.29298019156
28.3838843982 35.0089633439 7.75991640645
26.3909187192 34.2692788658 7.09146844076
27.5979867683 33.0905728501 6.33854100098
28.2448500574 36.2243374375 8.2239208343
24.6454933823 32.6457819052 5.8625826895
25.5487591084 33.1385950051 6.52825430183
24.6010043225 33.7260958178 6.23134350681
25.9464458946 32.7291702702 6.39755776538
25.1955588772 34.9046144654 6.3270875008
23.9806456446 33.4977411465 6.06336433522
25.6016482414 33.7212597764 6.61987243341
25.1458366215 33.3720668287 6.40812290562
25.2441675821 32.7372618655 6.21260926266
24.7837532252 34.9165221935 6.19808437284
24.0254318308 34.1963693273 6.11838515609
25.4020041712 34.3917846596 6.4664887832
24.3263002551 34.8124257867 6.13857154294
25.1416675811 33.8965827698 6.39801214274
24.776195435 34.3833105902 6.2298493031
24.0932564606 32.8712354803 5.80932016367
24.5263204555 35.2328665413 6.1683746971
22.8955046616 33.4997269042 5.47173308172
24.9354636844 35.3454169691 6.24849155003
26.1449216523 33.1511414382 6.75238592448
23.3830631795 33.2861962177 5.72330327289
26.4926848359 32.7954460449 6.4998598581
22.6902297119 33.543368321 5.01957415746
23.2388178222 33.1046557964 5.21487053798
25.1305242306 32.4193146109 5.64809733368
22.9234261474 33.7499666201 5.7579441408
26.4431926196 32.563153215 6.07561263659
24.6053287872 33.0943680711 6.16761458246
23.8949145585 32.7485136209 5.39634828638
24.2725152816 32.6588897423 5.62897284329
23.3659790132 33.9290489438 6.0073968806
24.5319523328 32.4983054971 5.42403724728
23.5604239468 34.3866542175 6.09922421082
22.486793755 33.7808672009 4.72321589997
25.7432756207 32.4518327616 5.91657474375
