# Supplementary material for: PyOIF: Computational tool for modelling of multi-cell flows in complex geometries
Source: PLoS Comput Biol. 2020 Oct 19;16(10):e1008249. doi: 10.1371/journal.pcbi.1008249 (PMC7595628; doi:10.1371/journal.pcbi.1008249)
Supplement: S1 Script — (ZIP) [file pcbi.1008249.s001.zip › S1 Script/input/cell12_nodes.dat]

123.608274978 45.0472670796 6.27088135376
124.077829445 44.2194122169 10.0840383206
127.057214159 43.3208597007 5.51425141416
122.847666906 45.123959743 2.41611501486
119.868904226 46.0224334985 6.985804451
123.317345469 44.2960853938 6.22888445258
123.745229317 45.0485981892 6.84815090313
123.913539352 45.1811262273 7.42548585156
124.075827075 45.3678038244 7.96648546382
124.24776819 45.5231113862 8.52138866682
124.358906003 45.5407051469 9.0953054619
124.374327509 45.2551506571 9.6315022819
124.266150965 44.7787417123 9.97730567973
124.174936765 44.9213136736 6.1480298329
124.782956458 44.9212574978 6.05034507895
125.371224304 44.9772416932 5.98015626171
125.964749917 45.0053367055 5.88823056909
126.529552805 44.8845176046 5.79560036876
126.959891817 44.4753786714 5.66614312303
127.139060227 43.9122555275 5.57090593774
124.692648541 43.9916625976 9.89827450805
125.270450657 43.7845046396 9.60183738976
125.792738508 43.6044708483 9.20271815577
126.246085548 43.4560771563 8.71572174272
126.612798781 43.3456320119 8.15159695037
126.883219809 43.2756306613 7.52997143905
127.05235103 43.2470167309 6.87038041186
127.1110475 43.2622319573 6.19120579185
126.896077862 43.4198608092 4.85958448413
126.630829759 43.5568313085 4.24694049449
126.268378849 43.7279244869 3.69570831964
125.822391373 43.9271398133 3.22006581793
125.302688388 44.1496861671 2.83877461971
124.727336333 44.3879815554 2.56173617398
124.114483659 44.6346345554 2.39394560357
123.481139545 44.882645985 2.34481348677
123.080110575 45.6510228477 2.58349004206
123.307259486 46.0400872181 2.97748811216
123.490498777 46.1875202247 3.53775657517
123.539421288 46.0443390908 4.10289135691
123.541649836 45.7610394091 4.63320497663
123.515944135 45.4623774038 5.14723362767
123.529595706 45.1961640577 5.70227798134
122.232910511 45.3517124712 2.60176100517
121.655275101 45.558881476 2.89810993286
121.133139585 45.7387756689 3.29726744534
120.679907095 45.8871305698 3.78417822354
120.313247817 45.99764032 4.34833258414
120.042819844 46.067674807 4.97006395619
119.87379366 46.0963199327 5.629649951
119.815110602 46.0810900562 6.30884455585
120.207724811 46.5173439162 6.98982183692
120.722150147 46.8197679287 6.94289413488
121.320140229 46.8437108681 6.8376224981
121.822711033 46.5620322729 6.73596834927
122.246516306 46.1515685158 6.61946253861
122.646547337 45.7221905887 6.52194072909
123.099844336 45.3233546425 6.40203781408
120.029993172 45.9234618297 7.64044048355
120.295324004 45.7864890996 8.25319114914
120.657679955 45.6153936815 8.80448367503
121.103456677 45.4162416166 9.2801322003
121.623131214 45.1937020245 9.66141573967
122.198405805 44.9553937206 9.93848452122
122.811128777 44.7086889726 10.1062609892
123.444375151 44.4607111107 10.1553854608
123.396121189 44.147150407 6.79773982424
123.409967909 43.8808596795 7.35281268893
123.384448112 43.5823695952 7.86672200011
123.38663198 43.2990146602 8.39720979219
123.43550851 43.1558553109 8.96217044111
123.618586011 43.3032992449 9.52247949786
123.845513734 43.6923878689 9.91660846589
126.718328578 42.8260234395 5.51025444963
126.203952781 42.5235579416 5.55718466518
125.606055471 42.4995826761 5.66246947008
125.10344181 42.7812461307 5.7640411367
124.679701923 43.1916913637 5.88042645076
124.27961438 43.6209962001 5.97780886176
123.825960493 44.0198488761 6.09771959476
122.659339193 44.5644631554 2.52283282133
122.551332395 44.0880829952 2.86845637682
122.566916539 43.8024968784 3.40458079327
122.678107042 43.8200974748 3.97862829162
122.850098706 43.9752668827 4.53336074119
123.012352892 44.1620849834 5.07452519774
123.180453946 44.2947539674 5.65192778834
119.787116631 45.4309446765 6.9291054187
119.966372356 44.8678853271 6.83380340558
120.39670191 44.4587805042 6.70434226784
120.961470317 44.3379080306 6.61171055248
121.554906165 44.3659999505 6.51970818082
122.14298091 44.4220765412 6.4494417822
122.750847379 44.4220876 6.35175658191
126.302476183 44.6750281102 8.33721298064
125.243210824 45.2143676009 8.63593303625
125.5466851 44.9988951615 7.54389996252
125.256491411 45.058569454 9.20030695257
124.297204309 44.9765141368 7.11024313852
126.166212246 44.9107129982 7.2724003346
124.792528173 45.273978674 8.25632647706
125.382812481 45.1295517375 8.18357182181
125.772940419 44.9522894673 8.7007675728
124.597458886 44.8935952196 6.81270890611
125.645313713 44.9297038546 6.80201979463
124.488659466 45.1144473122 7.62793165836
125.00231174 44.8894000604 6.56644367456
125.024356578 45.0969774854 7.8019915104
124.967595589 44.9491296611 7.19100923439
126.546728052 44.6741958558 7.78910563327
124.566273972 44.8784002894 6.40245677714
127.005323018 44.4429941311 6.49438633466
124.186601008 44.9078981742 6.60771524563
124.783953153 45.3705093731 9.04901490766
126.776976584 44.6482701982 6.99667566436
124.810048643 45.0958392394 9.53520620534
127.171085018 44.0150153652 6.30075495198
127.061392225 44.167184004 7.00505850997
126.136058228 44.4182268689 8.82616140789
126.780856552 44.712789318 6.34613085714
125.051842222 44.6913047795 9.6488843965
125.986071433 44.9634799876 7.99959586224
126.818946618 44.2904680955 7.72361867656
126.586287772 44.4824627109 8.05949003776
126.313494272 44.9042481855 6.53406460011
126.5334037 44.2572805075 8.34683422038
125.848169154 44.9537895494 6.34244553634
127.185304709 43.7326874755 5.97546048813
125.646199067 44.6156553979 9.23821944167
125.816287979 45.1242015675 3.6662245227
126.115446968 45.0878452292 4.85407622066
125.056158008 45.3595601982 4.48612379577
126.609181638 44.781676887 4.77967493744
124.474983729 44.9909929458 5.61556836269
124.853640121 45.608183807 3.88412625704
125.713202981 45.083260349 5.28861766724
125.679844171 45.2096073354 4.69071868662
126.171575659 45.0457448726 4.26371253853
124.208007786 45.1284486298 5.30722203981
124.344369987 45.5694898531 4.36595799909
125.031236491 45.0231882965 5.49901365889
124.025576824 45.3587368389 4.93541394845
125.261392262 45.1614633662 5.00347083316
124.631216575 45.2019519602 4.99325888043
125.326887864 45.3893429372 3.44154422482
123.809791202 45.2314376456 5.32841175969
124.0909365 45.7710137416 2.92504804983
123.96399626 45.0455632877 5.68732655257
126.49256245 44.9162073401 5.33805369712
124.596691656 45.7035993947 3.2187346623
126.879890279 44.5362653306 5.20311511905
123.806865135 45.5246934477 2.59825205664
124.504955019 45.3941444074 2.76244709576
126.186274474 44.6843720792 3.71427552199
123.997508068 45.9641854346 3.23977486621
126.904473129 44.2437021486 4.8173044844
125.53626503 45.3569912484 4.07191413938
125.191102582 45.1826445702 3.03602018391
125.534565783 45.1540036298 3.32775006357
124.169641576 45.8902448297 3.74501825792
125.736842134 44.8485547931 3.2846824509
123.941124652 45.8126066652 4.18934894972
123.419452009 45.3869444309 2.46895844826
126.570137015 44.5368770461 4.24302461741
121.442702273 46.7837583574 4.28074352448
122.599994712 46.4973434031 3.99619856995
122.189667347 46.437047672 5.07292305224
122.506617362 46.4464746699 3.42023876704
123.082634801 45.5392285073 5.45542739168
121.661911038 46.7621031086 5.35766881027
122.959102151 46.2016979765 4.36262409753
122.422699841 46.4850531314 4.44299670229
122.034451225 46.6669133566 3.9261699055
122.793582347 45.6513103651 5.75440707348
122.042356673 46.3805450244 5.80786482348
123.053195558 45.819416465 4.96079600613
122.482114455 45.8963035906 6.01403167624
122.651616017 46.1833791742 4.80594327544
122.571276384 45.9773672391 5.39750781669
121.240893745 46.8940811339 4.83510704858
122.791116781 45.5794241018 6.15977570814
120.697937786 46.906751726 6.1176005076
123.099453884 45.3659605829 5.944152963
123.060005084 46.3435565652 3.58326566074
121.023550278 46.9528241012 5.62935006422
122.874294577 46.2064241307 3.07408368328
120.280490777 46.6850105485 6.27503484061
120.490316431 46.791333498 5.58512081167
121.411636064 46.5306916426 3.76338182933
121.039618077 46.9397395701 6.28281470933
122.427916465 46.0826987591 2.93090836013
121.857905123 46.7503876996 4.632688181
120.779338346 46.7887261492 4.87329010178
121.092966389 46.8060341818 4.54899876859
121.520844975 46.7847137633 6.09688356004
120.991653371 46.6329781905 4.23932631388
121.891283055 46.4899157698 6.27485131061
120.068081192 46.4556942869 6.57180329247
121.922093216 46.3865391975 3.35429524169
121.928920203 46.3345540053 8.95207211551
121.727747779 46.6238366622 7.77809420818
122.680170998 46.0763120894 8.13091685614
121.15397546 46.7233121071 7.84104224919
122.904509795 45.5246883221 6.94967750199
122.974338558 46.064569053 8.74617945621
122.038699859 46.3923337367 7.33039930756
122.125832634 46.404868006 7.93603190769
121.635950283 46.5733808148 8.36350171023
123.182869615 45.4162985601 7.26004186279
123.343098935 45.7406042932 8.24408784917
122.510711326 45.910588802 7.08993828685
123.458691937 45.4267075221 7.64518141852
122.414721845 46.1188272878 7.60485037558
122.90745399 45.7243324919 7.59544651588
122.460516332 46.1788951361 9.18284830458
123.547493238 45.2264282639 7.23394790181
123.611941674 45.5787695351 9.68714088541
123.322001005 45.2282873729 6.86464816837
121.351532261 46.7978628779 7.29431713077
123.203592266 45.8974799241 9.4074879963
120.804745184 46.76591091 7.40623806779
123.644211806 45.1754335299 9.97771817794
123.046323721 45.5644494972 9.82793149499
121.361592732 46.264536402 8.87556598018
123.822667491 45.6883422882 9.38922853295
120.575595967 46.5301652119 7.76258162244
122.307746709 46.3568043351 8.5606183734
122.406881792 45.8965874536 9.56101508614
122.144543265 46.1344712411 9.28101318571
123.664628657 45.7985980881 8.88601841108
121.788147038 46.0417476791 9.30186459391
123.798126701 45.6311020796 8.42801553061
123.833378957 44.8015726556 10.07845313
120.9983764 46.4652247797 8.34975057273
125.48339737 42.5596224783 8.21917923495
124.326198425 42.8460724914 8.50384689837
124.736479389 42.9062821926 7.42717883077
124.419577331 42.8968871845 9.07975642607
123.843261814 43.8040081723 7.04477543187
125.26420095 42.5812382328 7.14233351562
123.966967923 43.1417913676 8.13729860968
124.503422427 42.8584248206 8.05695943387
124.891740602 42.6764914103 8.5738108909
124.132323359 43.6920394875 6.74570886884
124.883693738 42.9628233764 6.69217981523
123.872854978 43.5240257251 7.53910730154
124.443982442 43.4470957639 6.48600749595
124.274500107 43.1600679553 7.69397909646
124.354777155 43.3660173716 7.10274192849
125.685213645 42.4492808317 7.66494908138
124.134827889 43.7638342501 6.3401567595
126.228270942 42.4365715636 6.38240646408
123.826304244 43.9773309427 6.55575801773
123.866093431 42.9998163001 8.91671318062
125.902658978 42.3904986359 6.87063165406
124.051656891 43.1369325424 9.42587988194
126.645669373 42.6583479462 6.22499188705
126.435861139 42.5520089734 6.91486247274
125.514469514 42.8126992567 8.73657594979
125.886603295 42.4035609709 6.21724045527
124.497920876 43.2606200045 9.56905488967
125.068189216 42.5930064665 7.86733442177
126.146743856 42.554652059 7.62676509416
125.833109364 42.5373489857 7.95100394115
125.405239143 42.5586335463 6.40313021847
125.934426304 42.7104184721 8.26060012872
125.034824117 42.8533834479 6.22515228659
126.858045269 42.887684751 5.92826685366
125.004005279 42.9568486012 9.14574849402
124.997138905 43.0087475951 3.54798792144
125.198316092 42.7195645635 4.72184479115
124.245994483 43.2670418045 4.36908359146
125.772089407 42.6200705471 4.65899629566
124.021348008 43.8186432248 5.55031236386
123.951631805 43.2787951825 3.7538654552
124.887352398 42.9511119345 5.16951003908
124.800343792 42.9385019105 4.56385821532
125.290251379 42.7699496093 4.13663253522
123.742973818 43.9269788325 5.24009946835
123.582857134 43.602728543 4.25608097735
124.415397074 43.4329026923 5.4101254783
123.467213629 43.9164405625 4.85490062004
124.511397142 43.2246543523 4.8951260782
124.018600566 43.619052598 4.90472805487
124.465410002 43.1644246299 3.31716432958
123.378239101 44.1168436278 5.26614810083
123.313796408 43.7645257389 2.81294809535
123.603718594 44.1150255869 5.6353703485
125.574533068 42.5454967252 5.20568456802
123.72224315 43.4458653612 3.09254660145
126.121256681 42.5774644055 5.09377100229
123.281398404 44.1678361013 2.52244611918
123.879372482 43.7789206542 2.67220686741
125.56446168 43.0787552466 3.62454880674
123.103146366 43.6549277367 3.11078261123
126.350427101 42.8132216994 4.73747851285
124.618358564 42.9865510292 3.93946418786
124.518936522 43.446750467 2.93902479345
124.781396463 43.2088223774 3.2190112298
123.261268973 43.5446935121 3.61396084642
125.137808907 43.301525003 3.19819647343
123.127740476 43.712156094 4.07203961427
123.092143921 44.5416581378 2.42172884208
125.927772826 42.8781060359 4.15040513587
120.62353625 44.6682317901 4.16254374477
121.682741436 44.1287837051 3.86391958897
121.379333185 44.3443687479 4.9559691182
121.669322331 44.284657109 3.29950411995
122.62870146 44.3668233617 5.3899999062
120.759960209 44.4325829709 5.22754335981
122.133380301 44.0691612489 4.24349711123
121.543026672 44.2136413599 4.31615011637
121.153013238 44.3909166601 3.79902347916
122.328404261 44.4497109821 5.68745715453
121.28088055 44.4135888559 5.6980006139
122.437306868 44.2287363344 4.87187179426
121.923624074 44.4538660557 5.93355189218
121.901529615 44.2462140994 4.69772524035
121.958453697 44.3941591682 5.30906116288
120.379353225 44.6690852305 4.71081008051
122.359569421 44.464884357 6.09762858878
119.920931646 44.9002582565 6.00545318007
122.739130831 44.4354442566 5.89228081547
122.141901776 43.9726666289 3.45082529335
120.14924713 44.6950254594 5.50320020904
122.115614508 44.2474178451 2.96465409013
119.755131817 45.3281888783 6.19919162858
119.864781017 45.1760794923 5.49487982847
120.789891612 44.9250478648 3.67366061412
120.145411429 44.6305163933 6.15372890591
121.873769928 44.6520237604 2.85101102442
120.939857154 44.3797929796 4.50016057662
120.107136491 45.0527600829 4.77632645911
120.339771505 44.8607916345 4.44033402782
120.612683744 44.4390892851 5.96578882772
120.392634488 45.0859175324 4.15292672339
121.077949939 44.3894881786 6.15748979321
119.740882915 45.6104819304 6.52454819372
121.279619217 44.7276601265 3.26162157817
121.109599198 44.2190036112 8.83406217298
120.810545155 44.2553764421 7.64591382201
121.869836734 43.9836280761 8.0139775626
120.316930308 44.5615989203 7.72028755607
122.450799769 44.3523520058 6.88426767316
122.072254132 43.7350590555 8.61599652901
121.212847742 44.2599254504 7.21143450222
121.246135109 44.1335640909 7.80929338087
120.754495325 44.2974398203 8.23644242259
122.71785665 44.2147916638 7.19294379999
122.581617254 43.7737977819 8.13415062936
121.894696347 44.3200154445 7.00107140187
122.900395076 43.9844661014 7.56470816805
121.664373449 44.1817040719 7.49666439312
122.294681393 44.1411907082 7.50698487863
121.598926438 43.9538775103 9.05863950086
123.115916401 44.111858088 7.17174235356
122.834802703 43.5724168598 9.57493806844
122.961756168 44.2977984374 6.81266510708
120.433620097 44.4270684595 7.1618980509
122.329139909 43.6397725005 9.28125539952
120.04630482 44.8070290301 7.29680181534
123.118771066 43.8187774334 9.90186522205
122.420716065 43.9492611882 9.73762151153
120.73970754 44.6589532638 8.78599788816
122.928375277 43.3792250803 9.26016211799
120.021657179 45.0996016925 7.68265491675
121.389719107 43.9861420874 8.42830800147
121.734660695 44.1606215195 9.46408395981
121.391228079 44.1892233566 9.1724673205
122.756320869 43.4531256931 8.7549367079
121.188967595 44.4946895356 9.2155653154
122.984908537 43.5307482098 8.31068934574
123.506132455 43.9565265652 10.0312116586
120.355996206 44.8064368011 8.25711201536
