# Supplementary material for: PyOIF: Computational tool for modelling of multi-cell flows in complex geometries
Source: PLoS Comput Biol. 2020 Oct 19;16(10):e1008249. doi: 10.1371/journal.pcbi.1008249 (PMC7595628; doi:10.1371/journal.pcbi.1008249)
Supplement: S1 Script — (ZIP) [file pcbi.1008249.s001.zip › S1 Script/README]

Section Cell flow in a bifurcation, Case A40:
This particular seeding has 40 RBCs and one rare cell
Branches are 10 and 20 microns wide 

Simulation can be run be the following command
path_to_binary/./pypresso cell_flow_in_bifurcation.py
